# Supplementary material for: Inter-kingdom interactions and stability of methanogens revealed by machine-learning guided multi-omics analysis of industrial-scale biogas plants
Source: ISME J. 2023 Jun 7;17(8):1326–39. doi: 10.1038/s41396-023-01448-3 (PMC10356833; doi:10.1038/s41396-023-01448-3)
Supplement: Supplementary file 4 — Supplementary table 1 [file 41396_2023_1448_MOESM4_ESM.xlsx]

## Sheet: APPENDIX
Table 1. Main characteristics of analyzed biogas plants
Table 2. Measured chemical parameters of analyzed biogas plants' sludge
Table 3. Organic acid content of analyzed biogas plants' sludge

## Sheet: Characteristics of BPs
Data	KBP	MWBP	SZBP
Location (town)	Kecskemét	Szeged	Szeged
Type	CSTR	CSTR	CSTR
Volume (m3)	2000	4000	2700
Elecrtic capacity (kW)	330	660	1200
Temperature (°C)	38-39	36-37	36-37
Substrate composition (%)	chicken manure: 30%, food waste: 10%, wheat straw: 60%	wastewater: 90%, food waste: 10%	pig slurry: 55%, maize silage: 30%, sweet sorghum: 15%
Organic loading rate (OLR)	9 g VS L-1 day-1	5 g VS L-1 day-1	8 g VS L-1 day-1
Hydraulic retention time (HRT)	~40 day	10-15 day	~30 day
Company	Pilze-Nagy ltd, Hungary	Municipal wastewater treatment plant Szeged, Hungary	Zöld Forrás ltd, Hungary
	CSTR = continuously stirred tank reactor

## Sheet: Chemical parameters
ID	pH	VOAs	TIC	Ammonia	TS	oTS	C/N
KBP_oct	7.4	2.75	11.27	1.45	9.64	57.07	5.57
KBP_jan	7.7	2.65	14.94	1.47	8.65	55.51	5.82
KBP_apr	7.7	2.7	15.41	1.5	6.09	56.98	5.67
KBP_jul	7.5	2.3	15.2	1.62	9.18	56.45	5.31
MWBP_oct	7.2	1.05	3.11	1.14	2.96	54.73	3.58
MWBP_jan	7.6	1.12	3.35	1.12	2.79	64.9	3.39
MWBP_apr	7.4	1.07	3.33	1.12	2.46	54.83	3.54
MWBP_jul	7.3	1.02	3.35	1.22	2.86	64.79	3.74
SZBP_oct	7.4	2.86	19.63	1.68	5.88	75.11	4.36
SZBP_jan	7.8	2.79	19.25	1.71	5.7	73.25	4.51
SZBP_apr	7.8	2.88	19.78	1.75	6.29	72.12	4.32
SZBP_jul	7.5	2.75	10.15	1.72	6.23	73.88	4.21
Each chemical parameter was assessed in biological triplicates (n=3), and the average is provided in the table.

## Sheet: VOAs detailed
ID	Acetic acid	Propionic acid	Butyric acid
KBP_oct	2.23	0.35	0.03
KBP_jan	2.27	0.26	0
KBP_apr	2.31	0.31	0.02
KBP_jul	2.05	0.12	0
MWBP_oct	0.57	0.44	0
MWBP_jan	0.61	0.48	0
MWBP_apr	0.63	0.41	0
MWBP_jul	0.53	0.47	0
SZBP_oct	2.62	0.18	0.02
SZBP_jan	2.51	0.22	0.03
SZBP_apr	2.61	0.24	0
SZBP_jul	2.49	0.23	0.02
Organic acid measurement was performed according to Wirth et al. 2020.
Wirth R, Pap B, Böjti T, Shetty P, Lakatos G, Bagi Z, Kovács LK, Maróti G. Chlorella vulgaris and its phycosphere in wastewater: Microalgae-bacteria interactions during nutrient removal. Front. Bioeng. Biotechnol. 2020;8:557572.
