# Supplementary material for: Inter-kingdom interactions and stability of methanogens revealed by machine-learning guided multi-omics analysis of industrial-scale biogas plants
Source: ISME J. 2023 Jun 7;17(8):1326–39. doi: 10.1038/s41396-023-01448-3 (PMC10356833; doi:10.1038/s41396-023-01448-3)
Supplement: Supplementary file 6 — Supplemenatry table 3 [file 41396_2023_1448_MOESM6_ESM.xlsx]

## Sheet: MAG_taxonomy_and_statistics
MAGs	Checkm_2								##Checkm_1##				Taxonomy (GTDB release v207)									BMDB comparision		Estimated 16S rNRA gene copy number	Results compared to GTDB
MAGs	completeness	contamination	coding_density	contig_N50	average_gene_length	genome_size	GC_content	total_coding_sequences	##completeness##	##contamination##	##genome_size##	##contig_N50##	domain	phylum	class	order	family	genus	species	ANI	BiogasMicrobiomeDB	MAG_name_BMDB	Novelty	Estimated_16S_rRNA_gene_copy_number	MAG improvment compared to GTDB database (Checkm1 and release v207)	MAG improvment compared to GTDB database (Checkm2 and release v207)
MAG_0_3	96.49	3.61	0.915	23377	315.035	1209717	0.33	1174	97.75	3.37	1209717	23377	Bacteria	Firmicutes	Bacilli	RFN20	CAG-826	JAAYSA01	JAAYSA01_sp012518455	98.6753	METABAT_AS23ysBPME_272	Erysipelotrichaceae UCG-004_sp	Known	2.1	no	yes (genome copleteness)
MAG_102_1	90.41	0.16	0.902	22027	346.735	2175863	0.6	1890	89.02	0.71	2175863	22027	Bacteria	Verrucomicrobiota	Kiritimatiellae	LD1-PB3	Lenti-01	Lenti-01	Lenti-01_sp002304915	99.6391	METABAT_AS08sgBPME_116	Lentisphaerae_sp	Below treshold	1.03	yes (genome completeness and 16S rRNA gene sequence)	yes (genome copleteness and 16S rRNA gene sequence)
MAG_102_2	81.03	0.69	0.917	6210	288.041	2746744	0.69	2920	76.98	0.85	2746744	6210	Bacteria	Actinobacteriota	Acidimicrobiia	Acidimicrobiales	Microtrichaceae	Microthrix	Microthrix_sp002473265	80.4767	METABAT_AS4BglBPHE_34	Candidatus Microthrix parvicella	Below treshold	ND	ND	ND
MAG_103_2	29.06	0.04	0.93	3522	264.706	483701	0.48	568	32.42	0	483701	3522	Archaea	Halobacteriota	Methanomicrobia	Methanomicrobiales	Methanospirillaceae	Methanospirillum	Methanospirillum_sp012520015	96.9653	METABAT_AS22ysBPME_16	Methanomicrobiales_sp	Below treshold	ND	ND	ND
MAG_103_3	93.21	0.32	0.903	151278	350.732	1785368	0.48	1535	92.55	1.89	1785368	151278	Bacteria	Firmicutes_A	Clostridia	Saccharofermentanales	DTU023	UBA1046	UBA1046_sp012511325	99.1816	METABAT_AS10tlH2TH_359	Clostridiales_sp	Known	ND	yes (genome completeness)	yes (genome completeness)
MAG_105_1	87.19	3.06	0.94	13474	340.821	1764549	0.45	1625	89.16	2.9	1764549	13474	Bacteria	Bacteroidota	Bacteroidia	Bacteroidales	UBA932	Bact-11	Bact-11_sp002376715	94.7162	METABAT_AS06rmzACSIP_535	Bacteroidales_sp	Below treshold	ND	ND	ND
MAG_105_3	97.08	0.07	0.946	18370	372.745	2096396	0.47	1776	93.06	0	2096396	18370	Bacteria	Bacteroidota	Bacteroidia	Bacteroidales	UBA1402	UBA1402	UBA1402_sp002305085	98.2674	METABAT_AS06rmzACSIP_57	Bacteroidales_sp	Known	2.34	yes (16S rRNA gene sequence)	yes (16S rRNA gene sequence)
MAG_106_1	90.97	1.05	0.869	16303	314.533	2534262	0.4	2336	93.18	1.75	2534262	16303	Bacteria	Firmicutes_A	Clostridia	Acetivibrionales	DSM-8532	DTU069	DTU069_sp012730095	99.2036	METABAT_AS06rmzACSIP_332	Clostridiaceae_sp	Known	ND	no	no
MAG_107_1	41.94	0.09	0.89	3702	260.395	1130754	0.36	1291	38.61	0.2	1130754	3702	Bacteria	Firmicutes_A	Clostridia	Tissierellales	Peptoniphilaceae	Peptoniphilaceae_genus	Peptoniphilaceae_species	ND	ND	ND	Below treshold	ND	ND	ND
MAG_108_2	14.67	0.07	0.906	3251	258.556	394663	0.6	462	10.5	0	394663	3251	Bacteria	Firmicutes_E	DTU015	D8A-2	D8A-2_family	D8A-2_genus	D8A-2_species	ND	ND	ND	Below treshold	ND	ND	ND
MAG_109_1	92.59	1.49	0.888	11190	285.538	1007799	0.41	1047	58.08	0.1	1007799	11190	Bacteria	Patescibacteria	Microgenomatia	UBA1400	PJMF01	UBA1388	UBA1388_sp002305355	ND	ND	ND	Below treshold	ND	ND	ND
MAG_109_3	94.2	0.88	0.89	40484	388.012	1713696	0.36	1311	87.5	1.92	1713696	40484	Bacteria	Firmicutes_A	Clostridia	Christensenellales	DTU072	MWEH01	MWEH01_sp012799455	99.393	METABAT_AS23ysBPME_171	Clostridiales_sp	Below treshold	1.55	yes (genome completeness and 16S rRNA gene sequence)	yes (genome completeness and 16S rRNA gene sequence)
MAG_11_3	58.45	1.39	0.877	4842	269.574	1495607	0.52	1625	69.94	0.51	1495607	4842	Bacteria	Firmicutes_B	Syntrophomonadia	Syntrophomonadales	DTU052	DTU052	DTU052_sp001512495	87.0728	METABAT_AS07pgkLD_164	Syntrophomonadaceae_sp	Below treshold	ND	ND	ND
MAG_110_3	94.66	0.04	0.878	39290	313.859	1869358	0.5	1747	90.2	0.49	1869358	39290	Bacteria	Firmicutes_G	SHA-98	UBA4971	UBA4971	UBA4971	UBA4971_sp900019985	99.5479	METABAT_AS07pgkLD_140	Firmicutes_sp	Known	2.56	yes (genome completeness)	yes (genome completeness)
MAG_111_1	80.45	1.93	0.916	5711	287.026	2247597	0.69	2397	74.99	1.57	2247597	5711	Bacteria	Actinobacteriota	Actinomycetia	Propionibacteriales	Propionibacteriaceae	Brooklawnia	Brooklawnia_species	79.7618	METABAT_AS27yjCOA_64	Brooklawnia_sp	Below treshold	ND	ND	ND
MAG_111_2	99.55	0.16	0.907	72346	363.539	3701547	0.69	3085	92.74	0.19	3701547	72346	Bacteria	Acidobacteriota	Thermoanaerobaculia	Thermoanaerobaculales	Thermoanaerobaculaceae	JAAYVZ01	JAAYVZ01_sp012516935	97.8345	METABAT_AS08sgBPME_176	Streptococcus_sp	Known	0.92	yes (genome completeness)	yes (genome completeness)
MAG_111_3	73.86	1.47	0.898	6465	274.954	1307109	0.38	1426	74.45	0.57	1307109	6465	Bacteria	Firmicutes	Bacilli	Lactobacillales	Streptococcaceae	Streptococcus	Streptococcus_equinus	78.868	METABAT_AS23ysBPME_234	Streptococcus_sp	Below treshold	11.16	no	no
MAG_112_1	17.76	0	0.912	3374	306.463	480038	0.55	477	21.85	0	480038	3374	Bacteria	Verrucomicrobiota	Kiritimatiellae	JAAZAB01	JAAZAB01	JAAZAB01_genus	JAAZAB01_species	93.2601	METABAT_AS22ysBPME_264	Lentisphaerae_sp	Below treshold	ND	ND	ND
MAG_112_3	97.8	0.35	0.908	86819	311.758	1474081	0.32	1434	98.11	1.89	1474081	86819	Bacteria	Firmicutes	Bacilli	Erysipelotrichales	Erysipelotrichaceae	UBA1783	UBA1783_sp012520255	99.9845	METABAT_AS21ysBPME_67	Erysipelotrichia_sp	Known	ND	yes (genome completeness)	yes (genome completeness)
MAG_114_1	96.01	0.06	0.865	47500	359.175	2905963	0.61	2338	96.45	0.71	2905963	47500	Bacteria	Firmicutes_A	Clostridia	Saccharofermentanales	Fastidiosipilaceae	Fastidiosipilaceae_genus	Fastidiosipilaceae_species_1	82.2747	METABAT_AS4LglBPNY_13	Clostridiaceae_sp	Novel in GTDB and BMDB	ND	yes (new MAG)	yes (new MAG)
MAG_114_3	68.72	1.6	0.877	6653	286.624	1597137	0.43	1632	73.57	2.28	1597137	6653	Bacteria	Firmicutes_A	Clostridia	Caldicoprobacterales	Caldicoprobacteraceae	DTU074	DTU074_sp002385885	99.7144	METABAT_AS09scLD_22	Clostridiales_sp	Below treshold	ND	ND	ND
MAG_116_2	35.34	0	0.911	3619	295.138	800623	0.43	825	32.73	0.24	800623	3619	Bacteria	Bacteroidota	Bacteroidia	Bacteroidales	Tenuifilaceae	Tenuifilum	Tenuifilum_sp018056955	ND	ND	ND	Below treshold	ND	ND	ND
MAG_118_1	96.01	1.35	0.848	20216	255.137	2398171	0.38	2662	96.42	4.67	2398171	20216	Archaea	Thermoproteota	Bathyarchaeia	B26-1	UBA233	PALSA-986	PALSA-986_sp012513715	99.2282	METABAT_AS06rmzACSIP_615	Crenarchaeota_sp	Known	ND	no	no
MAG_118_2	25.05	0.13	0.886	3494	302.509	1182837	0.65	1158	30.14	1.72	1182837	3494	Bacteria	Planctomycetota	Phycisphaerae	UBA1845	UBA1845	JAFGJQ01	JAFGJQ01_species	ND	ND	ND	Below treshold	ND	ND	ND
MAG_118_3	56.98	1.89	0.896	4322	265.629	1194188	0.5	1346	61.92	0.7	1194188	4322	Bacteria	Firmicutes_A	Ch29	Ch29	Ch29	JAAYEV01	JAAYEV01_species_1	96.9154	METABAT_AS21ysBPME_297	Clostridiales_sp	Below treshold	ND	ND	ND
MAG_12_3	78.77	3.08	0.854	5852	297.877	884685	0.29	846	60.88	1.72	884685	5852	Bacteria	Patescibacteria	JAEDAM01	Absconditabacterales	X112	X112_genus	X112_species_1	98.2377	METABAT_AS21ysBPME_134	Spirochaetales_sp	Below treshold	ND	ND	ND
MAG_122_1	95.95	2.1	0.879	19652	276.595	926828	0.41	985	73.28	0.78	926828	19652	Bacteria	Patescibacteria	WWE3	UBA101185	UBA10185	UBA10185_genus	UBA10185_species	ND	ND	ND	Below treshold	ND	ND	ND
MAG_122_2	74.85	1.12	0.914	6639	309.106	1956520	0.59	1933	74.73	0.95	1956520	6639	Bacteria	Firmicutes_A	Clostridia	Christensenellales	CAG-74	DTU024	DTU024_species_1	86.5513	METABAT_AS06rmzACSIP_300	Clostridiales_sp	Below treshold	ND	ND	ND
MAG_123_2	98.05	1.68	0.881	41201	303.242	2679781	0.64	2599	90.11	2.58	2679781	41201	Bacteria	Desulfobacterota	Syntrophia	Syntrophales	UBA4778	UBA2192	UBA2192_sp012728915	99.8416	METABAT_AS06rmzACSIP_61	Deltaproteobacteria_sp	Known	ND	no	no
MAG_123_3	30.6	0.59	0.911	3657	262.651	429901	0.4	498	30.45	0.02	429901	3657	Bacteria	Firmicutes	Bacilli	Lactobacillales	Lactobacillaceae	Lactobacillus	Lactobacillus_amylovorus	96.1791	METABAT_AS07pgkLD_144	Lactobacillus	Below treshold	ND	ND	ND
MAG_124_2	93.01	1.23	0.956	13239	313.034	1171459	0.39	1196	86.75	2.36	1171459	13239	Bacteria	Omnitrophota	Koll11	GIF10	UBA6249	GCA-002774445	GCA-002774445_species	ND	ND	ND	Below treshold	ND	ND	ND
MAG_125_1	32.76	0.62	0.941	4059	325.432	693288	0.45	669	38.24	0.03	693288	4059	Bacteria	Firmicutes_A	Clostridia	Christensenellales	DTU072	DTU072	DTU072_sp001512685	99.8709	METABAT_AS08sgBPME_402	Clostridiales vadinBB60 group_sp	Below treshold	ND	ND	ND
MAG_125_2	57.61	0.3	0.903	4795	290.596	1484116	0.64	1542	68.52	2.54	1484116	4795	Bacteria	Synergistota	Synergistia	Synergistales	Aminiphilaceae	Aminiphilaceae_genus	Aminiphilaceae_species	ND	ND	ND	Below treshold	ND	ND	ND
MAG_127_3	94.56	1.96	0.932	17092	298.372	1822619	0.28	1902	97.14	0.52	1822619	17092	Bacteria	Firmicutes	Bacilli	Erysipelotrichales	Erysipelotrichaceae	UBA9076	UBA9076_sp003537975	98.4809	METABAT_AS23ysBPME_6	Erysipelotrichaceae_sp	Known	1.95	no	ND
MAG_129_1	95.35	1.72	0.914	50817	315.951	2756957	0.52	2666	94.07	1.98	2756957	50817	Bacteria	Firmicutes_G	Limnochordia	DTU010	DTU010	UBA5420	UBA5420_sp012838305	99.7594	METABAT_AS08sgBPME_312	Firmicutes_sp	Known	4.33	yes (16S rRNA gene sequence)	yes (16S rRNA gene sequence)
MAG_129_2	13.54	0.38	0.917	3966	299.303	529342	0.46	542	15.34	1.82	529342	3966	Bacteria	Spirochaetota	Spirochaetia	Treponematales	UBA8932	Rectinema	Rectinema_species	85.1215	METABAT_AS4BglBPHE_29	Treponema_sp	Below treshold	ND	ND	ND
MAG_129_3	90.01	2.86	0.89	11387	287.338	2185299	0.52	2261	88.56	1.67	2185299	11387	Bacteria	DTU030	DTU030	DUMP01	DUMP01	DUNI01	DUNI01_sp012837285	98.7784	METABAT_AS08sgBPME_84	Firmicutes_sp	Below treshold	ND	ND	ND
MAG_13_2	27.71	0.13	0.925	4019	285.568	1040604	0.7	1126	18.97	0	1040604	4019	Bacteria	Actinobacteriota	Actinomycetia	Actinomycetales	Dermatophilaceae	Tetrasphaera_A	Tetrasphaera_A_sp016702415	78.3636	METABAT_AS08sgBPME_284	Intrasporangiaceae_sp	Below treshold	ND	ND	ND
MAG_130_2	98.27	0.06	0.914	106826	385.143	3466215	0.5	2745	96.76	1.08	3466215	106826	Bacteria	Bacteroidota	Bacteroidia	Bacteroidales	Prolixibacteraceae	UBA1413	UBA1413_sp002304925	99.7667	METABAT_AS06rmzACSIP_237	Bacteroidales_sp	Known	ND	no	no
MAG_131_2	90.19	0.3	0.911	8482	260.447	1274204	0.34	1489	79	3.03	1274204	8482	Archaea	Methanobacteriota_B	Thermococci	Methanofastidiosales	Methanofastidiosaceae	Methanofastidiosum	Methanofastidiosum_sp001587595	78.0908	METABAT_AS27yjCOA_5	Arc I group_sp	Below treshold	ND	ND	ND
MAG_132_2	10.14	0.06	0.932	3114	280.816	225529	0.41	250	18.75	0	225529	3114	Bacteria	Firmicutes_A	Clostridia	Tissierellales	Sedimentibacteraceae	Sedimentibacter	Sedimentibacter_sp012520455	99.3781	METABAT_AS21ysBPME_327	Clostridiales_Family_XI__Incertae_Sedis_sp	Below treshold	ND	ND	ND
MAG_132_3	84.05	3.79	0.885	6199	289.396	2132492	0.45	2178	83	3.33	2132492	6199	Bacteria	Firmicutes_A	Clostridia	Oscillospirales	JAAYOS01	JAAYOS01	JAAYOS01_sp012520195	99.4767	METABAT_AS21ysBPME_78	Clostridiales_sp	Below treshold	ND	ND	ND
MAG_133_2	96.1	4.46	0.916	21052	327.27	2118580	0.46	1982	96.48	4.13	2118580	21052	Bacteria	Spirochaetota	Spirochaetia	Treponematales	UBA8932	Rectinema	Rectinema_sp012516755	98.9566	METABAT_AS4BglBPHE_29	Treponema_sp	Known	3.13	yes (genome completeness and 16S rRNA gene sequence)	yes (genome completeness and 16S rRNA gene sequence)
MAG_133_3	97.46	1.06	0.888	20928	295.313	1990440	0.49	1999	93.76	0	1990440	20928	Bacteria	Firmicutes_D	Dethiobacteria	Dethiobacterales	Dethiobacteraceae	DTU027	DTU027_sp002385745	99.7315	METABAT_AS08sgBPME_244	Firmicutes_sp	Known	ND	yes (genome completeness)	yes (genome completeness)
MAG_134_1	94.97	5.64	0.937	9219	297.75	1549962	0.54	1630	94.37	2.36	1549962	9219	Bacteria	Firmicutes_A	Clostridia	Peptostreptococcales	Anaerovoracaceae	UBA10908	UBA10908_sp012729355	99.1804	METABAT_AS06rmzACSIP_54	Clostridiales_sp	Known	ND	yes (genome completeness)	yes (genome completeness)
MAG_134_2	91.17	2.36	0.913	48094	379.458	3273846	0.46	2633	89.52	2.56	3273846	48094	Bacteria	CSSED10-310	CSSED10-310	CSSED10-310	CSSED10-310	CSSED10-310	CSSED10-310_species	ND	ND	ND	Below treshold	ND	ND	ND
MAG_135_1	94.97	4.34	0.89	16472	302.626	2739974	0.46	2693	94.67	2.74	2739974	16472	Bacteria	Thermotogota	Thermotogae	Petrotogales	Kosmotogaceae	Mesotoga	Mesotoga_sp003664995	98.8817	METABAT_AS06rmzACSIP_111	Thermotogaceae_sp	Known	4.2	no	no
MAG_135_3	89.64	3	0.9	6369	283.398	1505756	0.46	1597	80.54	3.24	1505756	6369	Bacteria	Firmicutes_A	Clostridia	Oscillospirales	Oscillospiraceae	Scatomorpha	Scatomorpha_species	96.8145	METABAT_AS4LglBPNY_6	Clostridiales_sp	Below treshold	ND	ND	ND
MAG_136_2	54.76	1.19	0.91	4688	300.758	2255907	0.6	2279	49.76	0	2255907	4688	Bacteria	Armatimonadota	UBA5829	UBA5829	UBA5829	DTKD01	DTKD01_species	ND	ND	ND	Below treshold	ND	ND	ND
MAG_137_1	20.62	0.27	0.894	11073	310.911	611348	0.5	587	14.04	1.75	611348	11073	Bacteria	Firmicutes_A	Clostridia	Saccharofermentanales	DTU023	UBA4923	UBA4923_species_1	95.8466	METABAT_AS23ysBPME_357	Clostridiaceae_sp	Below treshold	ND	ND	ND
MAG_137_3	96.59	0.9	0.905	49631	308.243	1951811	0.46	1916	92.91	0.71	1951811	49631	Bacteria	Firmicutes_A	Clostridia	Peptostreptococcales	Acidaminobacteraceae	DUVM01	DUVM01_sp012520095	99.3371	METABAT_AS21ysBPME_86	Clostridiales_Family_XI__Incertae_Sedis_sp	Known	ND	no	no
MAG_139_1	78.52	2.88	0.919	8636	324.125	2136866	0.5	2022	86.65	2.53	2136866	8636	Bacteria	Bacteroidota	Bacteroidia	Bacteroidales	Dysgonomonadaceae	Proteiniphilum	Proteiniphilum_sp012799155	98.6118	METABAT_AS23ysBPME_26	Bacteroidales_sp	Below treshold	2.17	yes (16S rRNA gene sequence)	yes (16S rRNA gene sequence)
MAG_139_2	17.45	0	0.883	3189	275.788	431912	0.56	462	12.85	0	431912	3189	Bacteria	Desulfobacterota	Syntrophia	Syntrophales	JAAYKM01	JAAYKM01	JAAYKM01_sp019136935	ND	ND	ND	Below treshold	ND	ND	ND
MAG_139_3	87.03	1.42	0.92	7304	253.225	518235	0.33	630	74.83	0	518235	7304	Bacteria	Patescibacteria	Paceibacteria	Paceibacterales	UBA5633	JAAZMU01	JAAZMU01_sp012798645	78.4455	METABAT_AS06rmzACSIP_430	Patescibacteria group_sp	Below treshold	1.72	no	no
MAG_14_1	34.28	2.41	0.917	3371	301.213	1039534	0.57	1057	35.32	1.76	1039534	3371	Bacteria	Planctomycetota	Phycisphaerae	Sedimentisphaerales	Anaerohalosphaeraceae	T3Sed10-213	T3Sed10-213_species	93.3956	METABAT_AS06rmzACSIP_475	Phycisphaerae KCLunmb-38-53_sp	Below treshold	ND	ND	ND
MAG_14_3	50.21	0.45	0.92	4359	304.204	959919	0.34	969	49.14	1.72	959919	4359	Bacteria	Bacteroidota	Bacteroidia	Bacteroidales	WCHB1-69	UBA5266	UBA5266_sp012519525	99.4811	METABAT_AS22ysBPME_304	Bacteroidales GZKB124_sp	Below treshold	ND	ND	ND
MAG_140_1	97.79	0.07	0.92	46439	306.473	1910295	0.51	1918	98.6	0	1910295	46439	Bacteria	Firmicutes_A	Clostridia	Tissierellales	Peptoniphilaceae	JAAYQA01	JAAYQA01_sp012519495	99.6568	METABAT_AS22ysBPME_300	Clostridiales_Family_XI__Incertae_Sedis_sp	Known	2.01	yes (16S rRNA gene sequence)	yes (genome completeness and 16S rRNA gene sequence)
MAG_144_2	26.97	0.03	0.913	3676	319.217	875443	0.4	836	32.45	0	875443	3676	Bacteria	Bacteroidota	Bacteroidia	Chitinophagales	Saprospiraceae	UBA3362	UBA3362_sp016710235	ND	ND	ND	Below treshold	ND	ND	ND
MAG_145_2	97.81	1.81	0.871	38066	348.107	2474651	0.4	2067	94.89	2.69	2474651	38066	Bacteria	Bacteroidota	Bacteroidia	Bacteroidales	TTA-H9	TTA-H9	TTA-H9_sp002071415	98.8944	METABAT_AS4BglBPHE_13	Bacteroidales_sp	Known	2.65	no	yes (genome completeness)
MAG_148_3	89.05	0.02	0.862	62269	322.892	2625913	0.48	2340	97.2	1.75	2625913	62269	Bacteria	Firmicutes_A	Clostridia	Acetivibrionales	DTU013	DTU013	DTU013_sp002385815	99.652	METABAT_AS24abBPME_62	Clostridiaceae_sp	Known	3.82	yes (genome completeness and 16S rRNA gene sequence)	yes (genome completeness and 16S rRNA gene sequence)
MAG_149_3	98.88	2.52	0.888	19432	363.294	2267970	0.53	1851	96.7	0	2267970	19432	Bacteria	Cloacimonadota	Cloacimonadia	Cloacimonadales	Cloacimonadaceae	UBA4175	UBA4175_sp002379855	98.2814	METABAT_AS4BglBPHE_30	Candidatus Cloacimonetes_sp	Known	2.15	yes (genome completeness and 16S rRNA gene sequence)	yes (genome completeness and 16S rRNA gene sequence)
MAG_15_1	34.98	1.54	0.869	4487	247.432	837300	0.62	984	36.95	2.61	837300	4487	Archaea	Halobacteriota	Methanomicrobia	Methanomicrobiales	Methanoculleaceae	Methanoculleus	Methanoculleus_bourgensis	97.1887	METABAT_AS23ysBPME_211	Methanoculleus bourgensis	Below treshold	ND	ND	ND
MAG_150_2	55.64	2.19	0.931	4146	289.685	1015816	0.4	1091	48.98	1.09	1015816	4146	Bacteria	Firmicutes_A	Clostridia	DUPQ01	DUPQ01	DUPQ01	DUPQ01_sp012838235	99.25	METABAT_AS08sgBPME_331	Clostridiaceae_sp	Below treshold	ND	ND	ND
MAG_150_3	29.68	0.13	0.892	3678	300.446	816148	0.33	809	21.87	0	816148	3678	Bacteria	Firmicutes_A	Clostridia	Acetivibrionales	Acetivibrionaceae	Herbivorax	Herbivorax_sp012517995	99.2005	METABAT_AS24abBPME_67	Clostridium_sp	Below treshold	ND	ND	ND
MAG_151_1	99.89	0.79	0.919	70686	356.742	2513552	0.37	2161	99.18	0.55	2513552	70686	Bacteria	Bacteroidota	Bacteroidia	Bacteroidales	Dysgonomonadaceae	Fermentimonas	Fermentimonas_massiliensis	99.6498	METABAT_AS08sgBPME_188	Fermentimonas caenicola	Known	2.68	no	no
MAG_151_2	20.79	0.02	0.936	3385	270.073	824644	0.68	955	20.77	0	824644	3385	Bacteria	Actinobacteriota	Acidimicrobiia	Acidimicrobiales	Microtrichaceae	SKRR01	SKRR01_species	ND	ND	ND	Below treshold	ND	ND	ND
MAG_151_3	81.33	3.21	0.91	12329	360.597	2424906	0.4	2042	86.49	3.38	2424906	12329	Bacteria	Bacteroidota	Bacteroidia	Bacteroidales	Paludibacteraceae	Paludibacter	Paludibacter_sp012519425	99.2457	METABAT_AS22ysBPME_320	Bacteroidales_sp	Below treshold	0.92	yes (16S rRNA gene sequence)	yes (16S rRNA gene sequence)
MAG_154_1	20.79	0	0.938	3453	297.162	310872	0.6	328	29.94	0	310872	3453	Bacteria	Firmicutes_A	Clostridia	Saccharofermentanales	DTU023	UBA4923	UBA4923_species_2	78.2717	METABAT_AS15tlH2ME_116	Clostridiaceae_sp	Below treshold	ND	ND	ND
MAG_154_3	92.35	0.79	0.901	40157	292.879	2493695	0.41	2565	90.68	2.4	2493695	40157	Bacteria	Firmicutes_G	Limnochordia	DTU010	DTU010	DUPA01	DUPA01_sp012838515	99.0481	METABAT_AS08sgBPME_26	Natronincola_sp	Known	4.85	no	no
MAG_155_3	94.53	3.06	0.908	36689	342.839	2629771	0.59	2326	97.98	4.1	2629771	36689	Bacteria	Firmicutes_A	Clostridia	Christensenellales	CAG-74	Excrementavichristensenella	Excrementavichristensenella_sp012520375	99.787	METABAT_AS21ysBPME_341	Clostridiales_sp	Known	ND	no	ND
MAG_156_1	97.09	1.64	0.918	31704	339.192	1644063	0.55	1487	86.17	0.02	1644063	31704	Bacteria	Firmicutes_A	Clostridia	Saccharofermentanales	DTU023	UBA4923	UBA4923_sp012511175	99.9118	METABAT_AS10tlH2TH_390	Fastidiosipila_sp	Below treshold	ND	ND	ND
MAG_156_3	99.27	2.96	0.901	26222	304.121	2116619	0.4	2094	97.37	2.49	2116619	26222	Bacteria	Firmicutes_F	Halanaerobiia	Halanaerobiales	DTU029	DTU029	DTU029_sp001512435	99.6763	METABAT_AS08sgBPME_102	Halanaerobiaceae_sp	Known	5.8	yes (genome completeness and 16S rRNA gene sequence)	yes (genome completeness and 16S rRNA gene sequence)
MAG_157_2	94.86	0.2	0.894	29032	332.351	2165071	0.53	1946	90.45	3.01	2165071	29032	Bacteria	Chloroflexota	Anaerolineae	Anaerolineales	Anaerolineaceae	Anaerolineaceae_genus	Anaerolineaceae_species_1	97.6512	METABAT_AS06rmzACSIP_346	Chloroflexi_sp	Known	1.66	no	no
MAG_157_3	24.28	0.57	0.874	3393	258.579	555213	0.36	627	26.36	0	555213	3393	Bacteria	Firmicutes	Bacilli	Bacillales_D	Amphibacillaceae	Amphibacillus	Amphibacillus_xylanus	96.6104	METABAT_AS23ysBPME_244	Amphibacillus	Below treshold	ND	ND	ND
MAG_158_1	58.26	0	0.926	4504	310.062	1482193	0.38	1478	65.94	0	1482193	4504	Bacteria	Fibrobacterota	Fibrobacteria	Fibrobacterales	Fibrobacteraceae	Fibro-01	Fibro-01_sp012515825	98.089	METABAT_AS06rmzACSIP_176	Fibrobacter_sp	Below treshold	ND	ND	ND
MAG_158_3	11.35	0.01	0.879	3268	295.568	335282	0.51	333	18.26	0	335282	3268	Bacteria	Firmicutes_A	Clostridia	Acetivibrionales	DTU013	DTU013	DTU013_sp012799845	96.8495	METABAT_AS22ysBPME_286	Clostridiaceae_sp	Below treshold	ND	ND	ND
MAG_159_3	95.27	0.26	0.917	8722	331.777	2147204	0.31	1980	90.54	0.65	2147204	8722	Bacteria	Bacteroidota	Bacteroidia	Bacteroidales	ML635J-15	Bact-19	Bact-19_sp002412425	99.5665	METABAT_AS24abBPME_126	Bacteroidales_sp	Known	ND	no	no
MAG_16_2	20.3	2.29	0.922	4298	251.912	1126917	0.61	1380	11.99	3.45	1126917	4298	Bacteria	Bacteria_phylum	Bacteria_class	Bacteria_order	Bacteria_family	Bacteria_genus	Bacteria_species_1	ND	ND	ND	Below treshold	ND	ND	ND
MAG_16_3	25.2	0.04	0.87	4314	273.809	1162531	0.36	1234	21.02	0.7	1162531	4314	Bacteria	Firmicutes_A	Clostridia	Acetivibrionales	DSM-8532	Thermoclostridium	Thermoclostridium_species	97.4878	METABAT_AS22ysBPME_277	Clostridiaceae_sp	Below treshold	ND	ND	ND
MAG_160_1	81.28	0.97	0.918	6034	303.795	1428660	0.49	1441	73.43	3.55	1428660	6034	Bacteria	Chloroflexota	Anaerolineae	Anaerolineales	Anaerolineaceae	Anaerolineaceae_genus	Anaerolineaceae_species_2	98.6318	METABAT_AS08sgBPME_373	Chloroflexi_sp	Below treshold	ND	ND	ND
MAG_160_3	31.55	0.52	0.905	3539	298.853	1012067	0.68	1023	28.65	0	1012067	3539	Bacteria	Armatimonadota	UBA5377	UBA5377	UBA5352	UBA5352_genus	UBA5352_species	77.0121	METABAT_AS10tlH2TH_342	candidate division WS1_sp	Below treshold	ND	ND	ND
MAG_164_1	12.41	0.5	0.915	3371	302.133	320568	0.37	324	17.54	0.54	320568	3371	Bacteria	Bacteroidota	Bacteroidia	Bacteroidales	WCHB1-69	UBA5266	UBA5266_sp002411545	99.209	METABAT_AS10tlH2TH_19	Bacteroidales_sp	Below treshold	ND	ND	ND
MAG_164_2	46.86	0.96	0.888	4038	306.994	2249974	0.64	2172	56.42	0	2249974	4038	Bacteria	Planctomycetota	Phycisphaerae	UBA1845	PWPN01	JAAXZI01	JAAXZI01_species	81.2843	METABAT_AS01afH2WH_3	Phycisphaerae Pla1 lineage_sp	Below treshold	ND	ND	ND
MAG_165_1	91.75	1.38	0.872	27703	302.375	1879550	0.47	1811	93.97	1.77	1879550	27703	Bacteria	Firmicutes_A	Clostridia	Peptostreptococcales	Anaerovoracaceae	UBA1426	UBA1426_species	99.5725	METABAT_AS21ysBPME_109	Clostridiales family XIII UCG-002_sp	Known	2.3	no	no
MAG_165_2	81.12	0.61	0.895	7138	329.082	1502636	0.38	1366	92.24	1.65	1502636	7138	Bacteria	Cloacimonadota	Cloacimonadia	Cloacimonadales	Cloacimonadaceae	Cloacimonas	Cloacimonas_acidaminovorans	97.2035	METABAT_AS16jrsBPLL_6	Candidatus Cloacimonetes_sp	Known	3.06	no	no
MAG_165_3	99.45	0.03	0.735	29747	290.069	2877266	0.41	2435	98.04	0	2877266	29747	Archaea	Halobacteriota	Methanosarcinia	Methanosarcinales	Methanosarcinaceae	Methanosarcina	Methanosarcina_species	82.8138	METABAT_AS10tlH2TH_287	Methanosarcina mazei	Novel in GTDB and BMDB	0.09	yes (new MAG)	yes (new MAG)
MAG_166_1	32.95	0.53	0.926	3534	279.493	800598	0.45	886	38.44	0.1	800598	3534	Bacteria	Spirochaetota	Spirochaetia	Sphaerochaetales	Sphaerochaetaceae	JAAYDK01	JAAYDK01_sp012523305	99.4106	METABAT_AS10tlH2TH_148	Spirochaetales_sp	Below treshold	ND	ND	ND
MAG_167_2	75.46	1.05	0.925	5324	329.609	2157136	0.5	2022	60.87	0.65	2157136	5324	Bacteria	Myxococcota	UBA9042	DTJE01	DTJE01	DUVQ01	DUVQ01_sp012840965_1	99.2094	METABAT_AS08sgBPME_423	Oligoflexales_sp	Below treshold	ND	ND	ND
MAG_169_3	97.11	0.97	0.89	72489	373.776	2790022	0.38	2217	95.43	0.54	2790022	72489	Bacteria	Bacteroidota	Bacteroidia	Bacteroidales	4484-276	RZYY01	RZYY01_sp012516825	99.0935	METABAT_AS4BglBPHE_32	Lentimicrobium_sp	Known	1.39	yes (genome completeness)	yes (genome completeness)
MAG_170_1	45.12	2.63	0.93	4023	283.496	1176476	0.35	1291	37.46	0.7	1176476	4023	Bacteria	Firmicutes_A	Clostridia	DUPQ01	DUPQ01	DUPQ01	DUPQ01_species	97.3903	METABAT_AS06rmzACSIP_287	Clostridiaceae_sp	Below treshold	ND	ND	ND
MAG_171_1	62.4	0.1	0.913	5342	235.491	450142	0.47	583	58.82	0.47	450142	5342	Archaea	Aenigmatarchaeota	Aenigmatarchaeia	CG10238-14	SCSR01	SCSR01_genus	SCSR01_species	ND	ND	ND	Below treshold	ND	ND	ND
MAG_173_1	94.02	1.63	0.912	32023	319.773	1222083	0.36	1165	97.75	1.29	1222083	32023	Bacteria	Firmicutes	Bacilli	RFN20	CAG-826	UBA1361	UBA1361_sp002306335	99.2397	METABAT_AS24abBPME_108	Erysipelotrichaceae UCG-004_sp	Known	ND	yes (genome completeness)	yes (genome completeness)
MAG_175_1	95.69	0	0.903	34655	344.15	1817693	0.36	1591	96.34	2.13	1817693	34655	Bacteria	Firmicutes_A	Clostridia	Saccharofermentanales	DTU023	UBA5436	UBA5436_sp012522435	99.6279	METABAT_AS10tlH2TH_42	Clostridiaceae_sp	Known	ND	no	no
MAG_176_2	74.91	0.34	0.915	112868	429.105	4140964	0.69	2946	82.62	3.23	4140964	112868	Bacteria	Planctomycetota	UBA8108	UBA8890	UBA8898	UBA8898	UBA8898_sp002070955	98.537	METABAT_AS4BglBPHE_1	Planctomycetes_sp	Below treshold	1.05	no	no
MAG_177_2	64	1.73	0.93	4885	294.762	1513760	0.67	1595	69.12	1.48	1513760	4885	Bacteria	Firmicutes_A	Clostridia	Christensenellales	CAG-74	UBA1038	UBA1038_species	79.4125	METABAT_AS06rmzACSIP_630	Clostridiales_sp	Below treshold	ND	ND	ND
MAG_177_3	24.76	0	0.917	3558	298.36	755523	0.51	775	22.39	0	755523	3558	Bacteria	Firmicutes_A	Clostridia	Oscillospirales	CAG-272	JAAZGC01	JAAZGC01_sp012800735	99.5965	METABAT_AS21ysBPME_12	Clostridiales_sp	Below treshold	ND	ND	ND
MAG_178_1	76.11	0.09	0.863	5221	263.234	644943	0.41	706	67.95	0	644943	5221	Bacteria	Patescibacteria	Paceibacteria	Moranbacterales	GWC2-37-73	UBA1362	UBA1362_sp002306085	98.9979	METABAT_AS4AglBPMA_3	Candidatus Moranbacteria_sp	Below treshold	ND	ND	ND
MAG_178_2	6.85	0.04	0.895	150940	373.039	224494	0.67	180	13.64	0	224494	150940	Bacteria	Planctomycetota	UBA8108	UBA8890	UBA8898	UBA8898	UBA8898_sp002070955	97.2229	METABAT_AS4BglBPHE_1	Planctomycetes_sp	Below treshold	ND	ND	ND
MAG_18_1	90.15	1.06	0.858	8628	353.386	4555970	0.6	3695	93.1	4.39	4555970	8628	Bacteria	Verrucomicrobiota	Verrucomicrobiota_class	Verrucomicrobiota_order	Verrucomicrobiota_family	Verrucomicrobiota_genus	Verrucomicrobiota_species	ND	ND	ND	Novel in GTDB and BMDB	2.98	yes (new MAG)	yes (new MAG)
MAG_180_1	53.06	1.49	0.929	4704	311.237	1662963	0.54	1657	61.05	0	1662963	4704	Bacteria	Firmicutes_A	Clostridia	Oscillospirales	Acutalibacteraceae	UBA1447	UBA1447_species	99.5813	METABAT_AS06rmzACSIP_106	Clostridiales_sp	Below treshold	ND	ND	ND
MAG_180_2	91.99	0.17	0.872	18174	359.182	3386536	0.64	2743	93.92	4.73	3386536	18174	Bacteria	Verrucomicrobiota	Verrucomicrobiae	Pedosphaerales	UBA8199	UBA8199	UBA8199_sp003527065	99.6796	METABAT_AS27yjCOA_55	Verrucomicrobia OPB35 soil group_sp	Known	ND	no	no
MAG_182_1	89.7	4.82	0.933	13556	310.532	2415862	0.72	2425	83.75	1.53	2415862	13556	Bacteria	Actinobacteriota	Actinomycetia	Actinomycetales	Actinomycetaceae	UBA1383	UBA1383_sp002304945	80.676	METABAT_AS27yjCOA_163	Actinomycetales bacterium	Below treshold	ND	ND	ND
MAG_182_3	30.47	0.32	0.907	3480	266.326	560820	0.48	638	18.97	0	560820	3480	Bacteria	Firmicutes_D	Dethiobacteria	Dethiobacterales	Dethiobacteraceae	UBA9865	UBA9865_sp003444375	98.847	METABAT_AS10tlH2TH_59	Firmicutes_sp	Below treshold	ND	ND	ND
MAG_183_2	38.35	0.29	0.925	3894	301.5	933233	0.62	956	39.87	0.03	933233	3894	Bacteria	Verrucomicrobiota	Kiritimatiellae	LD1-PB3	Lenti-01	Lenti-01	Lenti-01_sp002071335	77.9984	METABAT_AS10tlH2TH_169	Lentisphaerae_sp	Below treshold	ND	ND	ND
MAG_185_1	58.36	1.74	0.923	5065	299.554	1401401	0.65	1443	62.21	2.28	1401401	5065	Bacteria	Firmicutes_A	Clostridia	Christensenellales	CAG-74	DTU024	DTU024_sp012728815	98.7099	METABAT_AS06rmzACSIP_86	Clostridiales_sp	Below treshold	ND	ND	ND
MAG_185_3	15.67	0.04	0.912	3259	307.31	439949	0.37	436	12.93	0	439949	3259	Bacteria	Bacteroidota	Bacteroidia	Bacteroidales	Salinivirgaceae	JAAYQU01	JAAYQU01_sp012519055	99.3237	METABAT_AS23ysBPME_11	Bacteroidales MgMjR-022_sp	Below treshold	ND	ND	ND
MAG_187_1	84.15	0.72	0.929	24092	355.847	1903207	0.46	1659	87.02	2.11	1903207	24092	Bacteria	Bacteroidota	Bacteroidia	Bacteroidales	Bacteroidaceae	UBA1179	UBA1179_sp002340405	98.3841	METABAT_AS10tlH2TH_391	Bacteroidales_sp	Below treshold	3.64	yes (genome completeness and 16S rRNA gene sequence)	yes (genome completeness and 16S rRNA gene sequence)
MAG_189_1	88.49	6.23	0.869	6560	268.298	697883	0.43	756	64.58	4.73	697883	6560	Bacteria	Patescibacteria	Microgenomatia	0-14-0-10-38-17	0-14-0-10-38-17	JAGPNC01	JAGPNC01_species	ND	ND	ND	Below treshold	0.56	ND	ND
MAG_19_1	31.51	1.6	0.918	3520	287.835	873133	0.57	930	38.85	0.54	873133	3520	Bacteria	Planctomycetota	Phycisphaerae	SM23-33	SM23-33	JAAYCO01	JAAYCO01_species	77.3426	METABAT_AS06rmzACSIP_458	Planctomycetes_sp	Below treshold	ND	ND	ND
MAG_19_3	84.4	0.65	0.921	25739	304.778	1607693	0.45	1624	92.37	2.54	1607693	25739	Bacteria	Synergistota	Synergistia	Synergistales	Acetomicrobiaceae	Acetomicrobium	Acetomicrobium_sp012518015	99.4829	METABAT_AS24abBPME_148	Synergistaceae_sp	Known	2.99	yes (16S aRNA gene sequence)	yes (16S aRNA gene sequence)
MAG_191_1	94.47	1.11	0.922	9256	305.217	2484151	0.51	2509	97.26	1.72	2484151	9256	Bacteria	Thermotogota	Thermotogae	Petrotogales	Kosmotogaceae	Mesotoga	Mesotoga_sp002305955	99.2422	METABAT_AS06rmzACSIP_554	Thermotogaceae_sp	Known	ND	no	no
MAG_192_1	58.28	0.77	0.9	4556	277.58	1037356	0.5	1123	58.12	0.17	1037356	4556	Bacteria	Firmicutes_B	Peptococcia	DRI-13	DTU073	UBA3937	UBA3937_sp002385735	99.5643	METABAT_AS25fmACSIPFO_85	Clostridia_sp	Below treshold	ND	ND	ND
MAG_194_3	59.23	0.76	0.882	5334	257.98	1432611	0.35	1635	56.42	0.87	1432611	5334	Bacteria	Firmicutes_A	Clostridia	Tissierellales	Sedimentibacteraceae	Sedimentibacter	Sedimentibacter_sp003483345	97.4774	METABAT_AS16jrsBPLL_18	Clostridiales_Family_XI__Incertae_Sedis_sp	Below treshold	ND	ND	ND
MAG_196_1	10.19	0	0.917	2992	285.433	271137	0.62	291	12.93	0	271137	2992	Bacteria	Bacteria_phylum	Bacteria_class	Bacteria_order	Bacteria_family	Bacteria_genus	Bacteria_species_2	ND	ND	ND	Below treshold	ND	ND	ND
MAG_198_1	40.87	3.24	0.9	3609	309.949	2323794	0.62	2253	28.45	0	2323794	3609	Bacteria	Hydrogenedentota	Hydrogenedentia	Hydrogenedentiales	SLHB01	UBA2224	UBA2224_species	82.5212	METABAT_AS06rmzACSIP_151	Candidatus Hydrogenedentes_sp	Below treshold	ND	ND	ND
MAG_198_3	73.47	4.42	0.869	5869	272.967	1713293	0.48	1821	68.26	4.87	1713293	5869	Bacteria	Firmicutes_D	Dethiobacteria	DTU022	UBA8154	UBA9862	UBA9862_species	94.9423	METABAT_AS21ysBPME_33	Firmicutes_sp	Below treshold	ND	ND	ND
MAG_199_1	90.6	3.19	0.895	11728	290.327	1922320	0.35	1979	88.66	0.17	1922320	11728	Bacteria	Firmicutes_A	Clostridia	Tissierellales	Sedimentibacteraceae	Sedimentibacter	Sedimentibacter_species	95.1834	METABAT_AS16jrsBPLL_18	Clostridiales_Family_XI__Incertae_Sedis_sp	Below treshold	ND	ND	ND
MAG_2_2	52.85	0	0.906	4223	311.549	1284054	0.43	1247	56.75	0.55	1284054	4223	Bacteria	Bacteroidota	Bacteroidia	Bacteroidales	Dysgonomonadaceae	UBA4179	UBA4179_sp002849245	ND	ND	ND	Below treshold	ND	ND	ND
MAG_2_3	94.74	1.59	0.867	18388	293.822	2078248	0.42	2052	98.31	0	2078248	18388	Bacteria	Atribacterota	Atribacteria	Atribacterales	Caldatribacteriaceae	UBA3950	UBA3950_sp002385475	99.1957	METABAT_AS07pgkLD_82	Candidatus Atribacteria_sp	Known	3.01	yes (genome completeness and 16S rRNA gene sequence)	yes (genome completeness and 16S rRNA gene sequence)
MAG_200_1	98.91	8.38	0.912	72428	305.904	2312638	0.56	2306	100	3.54	2312638	72428	Bacteria	Synergistota	Synergistia	Synergistales	Thermovirgaceae	58-81	58-81_sp012729145	99.6546	METABAT_AS06rmzACSIP_581	Synergistaceae_sp	Known	3.35	yes (16S rRNA gene sequence)	yes (16S rRNA gene sequence)
MAG_202_1	91.48	0.64	0.938	10128	266.235	527345	0.39	621	60.2	0	527345	10128	Bacteria	Patescibacteria	Paceibacteria	Paceibacterales	CSSED10-335	MWBX01	MWBX01_species	99.7272	METABAT_AS22ysBPME_260	Patescibacteria group_sp	Below treshold	1.37	ND	ND
MAG_202_3	71.64	2.79	0.893	5525	288.755	1371071	0.4	1416	73.18	4.9	1371071	5525	Bacteria	Firmicutes_A	Clostridia	Acetivibrionales	DSM-8532	DTU059	DTU059_sp012523705	99.6547	METABAT_AS24abBPME_94	Clostridiaceae_sp	Below treshold	ND	ND	ND
MAG_204_3	82.79	0.57	0.887	10367	301.173	2140034	0.35	2104	92.33	1.97	2140034	10367	Bacteria	Firmicutes_A	Clostridia	Lachnospirales	Lachnospiraceae	Mobilitalea	Mobilitalea_luporum	99.7638	METABAT_AS08sgBPME_343	Herbinix luporum	Known	6.49	no	no
MAG_205_1	7.59	0	0.895	3183	268.789	341731	0.62	380	12.8	0	341731	3183	Bacteria	Proteobacteria	Alphaproteobacteria	Rhizobiales	Hyphomicrobiaceae	ZC4RG25	ZC4RG25_sp002919265	ND	ND	ND	Below treshold	ND	ND	ND
MAG_205_3	31.53	1.22	0.894	3641	250.649	734007	0.31	875	29.82	2.45	734007	3641	Bacteria	Firmicutes_A	Clostridia	Tissierellales	Tepidimicrobiaceae	JAAZMA01	JAAZMA01_species	87.9736	METABAT_AS23ysBPME_265	Clostridiales_Family_XI__Incertae_Sedis_sp	Below treshold	ND	ND	ND
MAG_206_1	47.91	0.2	0.944	3573	287.557	515317	0.53	566	35.14	0.7	515317	3573	Bacteria	Firmicutes_A	Clostridia	Saccharofermentanales	DTU023	UBA4923	UBA4923_sp002427535	97.8503	METABAT_AS06rmzACSIP_189	Clostridiaceae_sp	Below treshold	ND	ND	ND
MAG_211_1	11.52	0.07	0.929	3124	293.678	269945	0.51	286	10.07	0	269945	3124	Bacteria	Myxococcota	UBA9042	DTJE01	DTJE01	DUVQ01	DUVQ01_sp012840965_2	99.4892	METABAT_AS08sgBPME_423	Oligoflexales_sp	Below treshold	ND	ND	ND
MAG_212_1	86.94	0.02	0.932	18668	281.603	1057729	0.56	1170	92.34	0	1057729	18668	Archaea	Thermoplasmatota	Thermoplasmata	Methanomassiliicoccales	Methanomethylophilaceae	RumEn-M2	RumEn-M2_sp001421175	82.4293	METABAT_AS10tlH2TH_373	Thermoplasmatales Incertae Sedis_sp	Known	ND	no	no
MAG_215_3	93.56	2.48	0.832	44984	285.036	2693636	0.5	2626	99.37	1.27	2693636	44984	Bacteria	Firmicutes_B	Desulfotomaculia	Desulfotomaculales	Pelotomaculaceae	DTU098	DTU098_sp002305915	99.7098	METABAT_AS08sgBPME_114	Peptococcaceae_sp	Known	4.79	yes (genome completeness and 16S rRNA gene sequence)	yes (genome completeness and 16S rRNA gene sequence)
MAG_217_1	13.32	0	0.923	3232	268.087	228915	0.39	263	22.04	0	228915	3232	Bacteria	Firmicutes	Bacilli	ML615J-28	CAG-313	UBA1427	UBA1427_sp012838545	99.514	METABAT_AS08sgBPME_277	Acholeplasmataceae_sp	Below treshold	ND	ND	ND
MAG_218_1	89.56	0.4	0.92	18585	370.569	2403630	0.52	1991	90.54	2.03	2403630	18585	Bacteria	Verrucomicrobiota	Verrucomicrobiae	Pedosphaerales	UBA1412	UBA1412	UBA1412_sp019136955	99.669	METABAT_AS10tlH2TH_194	Verrucomicrobia_sp	Known	ND	ND	ND
MAG_218_3	96.16	0.54	0.921	91583	310.262	2078083	0.52	2060	92.8	1.69	2078083	91583	Bacteria	Firmicutes_G	Limnochordia	DTU010	DTU010	UBA3910	UBA3910_sp002391465	99.7122	METABAT_AS10tlH2TH_131	Firmicutes_sp	Known	1.35	yes (genome completeness and 16S rRNA gene sequence)	yes (genome completeness and 16S rRNA gene sequence)
MAG_219_1	65.92	0.83	0.916	5130	332.333	1493932	0.52	1376	72.43	0	1493932	5130	Bacteria	Cloacimonadota	Cloacimonadia	Cloacimonadales	Cloacimonadaceae	UBA3900	UBA3900_sp002391675	98.0632	METABAT_AS26fmACSIPLY_16	Candidatus Cloacimonetes_sp	Below treshold	1.88	yes (16S rRNA gene sequence)	yes (16S rRNA gene sequence)
MAG_22_2	96.62	4.72	0.91	17840	388.991	6289560	0.65	4909	92.59	4.94	6289560	17840	Bacteria	Armatimonadota	UBA5377	UBA5377	JABUFB01	JABUFB01	JABUFB01_sp018056145	ND	ND	ND	Novel in GTDB and BMDB	ND	yes (genome completeness)	yes (genome completeness)
MAG_22_3	97.67	0.22	0.897	45066	308.873	2327847	0.39	2258	99.07	0.7	2327847	45066	Bacteria	Firmicutes_A	Clostridia	Tissierellales	Sedimentibacteraceae	Sedimentibacter	Sedimentibacter_sp012520455	99.6435	METABAT_AS21ysBPME_327	Clostridiales_Family_XI__Incertae_Sedis_sp	Known	ND	no	no
MAG_221_3	68.38	0.92	0.943	4916	304.03	553049	0.32	573	56.68	0.12	553049	4916	Bacteria	Firmicutes	Bacilli	Acholeplasmatales	UBA5453	UBA5453	UBA5453_sp002427375	99.6086	METABAT_AS05jafATM_61	Acholeplasma_sp	Below treshold	ND	ND	ND
MAG_223_1	78.75	0.49	0.951	5944	298.633	1952587	0.53	2079	83.72	0.9	1952587	5944	Bacteria	Spirochaetota	Spirochaetia	Treponematales	Treponemataceae	DUOS01	DUOS01_sp002070025	98.6202	METABAT_AS22ysBPME_297	Treponema_sp	Below treshold	ND	ND	ND
MAG_223_3	35.35	1.25	0.884	4443	268.708	911751	0.44	1002	38.34	0.7	911751	4443	Bacteria	Firmicutes_A	Clostridia	Eubacteriales	Garciellaceae	Garciellaceae_genus	Garciellaceae_species	99.3502	METABAT_AS22ysBPME_291	Eubacteriaceae_sp	Below treshold	ND	ND	ND
MAG_225_1	10.52	0	0.907	3233	253.626	203237	0.45	243	10.34	0	203237	3233	Archaea	Archaea_phylum	Archaea_class	Archaea_order	Archaea_family	Archaea_genus	Archaea_species	ND	ND	ND	Below treshold	ND	ND	ND
MAG_228_1	34.74	0.01	0.903	3531	263.871	231032	0.48	264	21.69	0	231032	3531	Bacteria	Patescibacteria	Microgenomatia	UBA1400	PJMF01	UBA1370	UBA1370_sp002306315	ND	ND	ND	Below treshold	ND	ND	ND
MAG_228_3	85.27	0.62	0.88	28677	314.812	2408866	0.35	2246	97.76	1.45	2408866	28677	Bacteria	Firmicutes_A	Clostridia	Lachnospirales	Lachnospiraceae	Mobilitalea	Mobilitalea_sp012518975	99.4695	METABAT_AS23ysBPME_152	Clostridiales_sp	Known	5.6	yes (genome completeness and 16S rRNA gene sequence)	yes (genome completeness and 16S rRNA gene sequence)
MAG_23_1	76.25	1.08	0.91	7165	317.482	2397175	0.42	2293	87.29	1.72	2397175	7165	Bacteria	Bacteroidota	Bacteroidia	Bacteroidales	Prolixibacteraceae	Mariniphaga	Mariniphaga_species	97.8997	METABAT_AS10tlH2TH_107	Bacteroidales_sp	Below treshold	ND	ND	ND
MAG_23_2	84.79	3.68	0.914	9850	286.445	2863534	0.66	3053	84.96	3.63	2863534	9850	Bacteria	Proteobacteria	Gammaproteobacteria	Burkholderiales	Rhodocyclaceae	Azonexus	Azonexus_sp017302355	80.6164	METABAT_AS27yjCOA_110	Rhodocyclaceae_sp	Below treshold	ND	ND	ND
MAG_232_3	18.17	0	0.942	3231	276.087	423970	0.59	483	14.87	0	423970	3231	Bacteria	Firmicutes_A	Clostridia	Christensenellales	CAG-74	JAGVSV01	JAGVSV01_species	95.1278	METABAT_AS08sgBPME_316	Clostridiales_sp	Below treshold	ND	ND	ND
MAG_233_2	12.15	0	0.924	3142	318.882	471133	0.55	456	12.07	0	471133	3142	Bacteria	Bacteria_phylum	Bacteria_class	Bacteria_order	Bacteria_family	Bacteria_genus	Bacteria_species_3	ND	ND	ND	Below treshold	ND	ND	ND
MAG_24_2	77.46	1.96	0.903	5937	286.589	2913896	0.59	3068	72.83	3.26	2913896	5937	Bacteria	Proteobacteria	Gammaproteobacteria	Competibacterales	Competibacteraceae	Competibacter_A	Competibacter_A_species_1	80.1105	METABAT_AS26fmACSIPLY_22	Xanthomonadaceae_sp	Below treshold	1.96	ND	ND
MAG_24_3	95.74	2.55	0.893	48920	336.395	2934828	0.65	2602	96.96	3.42	2934828	48920	Bacteria	Acidobacteriota	UBA6911	UBA6911	UBA6911	JAAYCX01	JAAYCX01_sp012719455	99.8037	METABAT_AS06rmzACSIP_118	Acidobacteria_sp	Known	1.11	yes (genome completeness)	yes (genome completeness)
MAG_242_3	87.94	2.28	0.937	7220	296.894	908246	0.3	958	86.55	2.67	908246	7220	Bacteria	Firmicutes	Bacilli	ML615J-28	CAG-698	DUNF01	DUNF01_sp012839485	97.4286	METABAT_AS05jafATM_21	Acholeplasmataceae_sp	Below treshold	ND	ND	ND
MAG_243_1	91.29	5.56	0.883	25735	381.325	2163476	0.32	1672	82.8	2.62	2163476	25735	Bacteria	Firmicutes_A	Clostridia	Christensenellales	DTU072	JAAZJD01	JAAZJD01_sp012800525	99.1097	METABAT_AS21ysBPME_203	Clostridiales_sp	Below treshold	ND	ND	ND
MAG_246_1	16.01	0.35	0.951	3487	283.888	382358	0.53	428	17.24	0	382358	3487	Bacteria	Fibrobacterota	Fibrobacteria	Fibrobacterales	CADBQJ01	CADBQJ01_genus	CADBQJ01_species	94.8509	METABAT_AS08sgBPME_8	Fibrobacter_sp	Below treshold	ND	ND	ND
MAG_247_1	54.25	0.08	0.879	3694	247.724	479603	0.45	568	45.71	0	479603	3694	Bacteria	Chloroflexota	Dehalococcoidia	Dehalococcoidales	UBA5627	UBA5627	UBA5627_sp012719115	97.9098	METABAT_AS06rmzACSIP_226	Dehalococcoidales_sp	Below treshold	ND	ND	ND
MAG_25_3	97.25	2.51	0.849	17286	297.018	2476899	0.39	2366	100	0	2476899	17286	Bacteria	Atribacterota	Atribacteria	Atribacterales	Atribacteraceae	Atribacter	Atribacter_sp002069605	99.1779	METABAT_AS08sgBPME_53	Candidatus Atribacteria_sp	Known	3.83	no	no
MAG_250_1	17.29	0	0.922	3250	276.146	270829	0.62	302	24.02	0	270829	3250	Bacteria	Firmicutes_A	Clostridia	Christensenellales	UBA1431	UBA1431	UBA1431_sp002329665	98.1905	METABAT_AS06rmzACSIP_315	Clostridiales_sp	Below treshold	ND	ND	ND
MAG_251_2	94.21	1.96	0.926	9301	328.999	1699555	0.41	1596	90.54	1.08	1699555	9301	Bacteria	Bacteroidota	Bacteroidia	Bacteroidales	Paludibacteraceae	W0P28-013	W0P28-013_sp012837685	99.3858	METABAT_AS08sgBPME_429	Bacteroidales_sp	Known	ND	no	ND
MAG_253_1	94.11	0.59	0.922	13376	294.428	2341886	0.54	2452	95.1	1.98	2341886	13376	Bacteria	Firmicutes_G	Limnochordia	DTU010	DTU010	DTU010	DTU010_sp012837385	99.8151	METABAT_AS08sgBPME_75	Firmicutes_sp	Known	4.42	yes (16S rRNA gene sequence)	yes (16S rRNA gene sequence)
MAG_255_2	7.83	0.01	0.908	3243	281.859	237049	0.51	255	11.85	0	237049	3243	Bacteria	Chloroflexota	Anaerolineae	Anaerolineales	Anaerolineaceae	Anaerolineaceae_genus	Anaerolineaceae_species_3	ND	ND	ND	Below treshold	ND	ND	ND
MAG_257_3	19.29	0.02	0.945	3455	267.665	498349	0.55	588	13.28	0	498349	3455	Bacteria	Firmicutes_G	Limnochordia	DTU010	DTU010	DTU010_genus	1109_sp001028815	99.7822	METABAT_AS08sgBPME_474	Firmicutes_sp	Below treshold	ND	ND	ND
MAG_26_2	80.55	1.91	0.882	7820	262.183	1469223	0.6	1653	87.64	3.42	1469223	7820	Archaea	Halobacteriota	Methanomicrobia	Methanomicrobiales	Methanoculleaceae	Methanoculleus	Methanoculleus_sp002497965	80.0729	METABAT_AS06rmzACSIP_486	Methanomicrobiales_sp	Below treshold	ND	ND	ND
MAG_26_3	91.78	0.12	0.921	16748	321.278	1508943	0.48	1445	97.33	1.33	1508943	16748	Bacteria	Firmicutes	Bacilli	ML615J-28	CAG-698	UBA3946	UBA3946_sp002385755	99.1755	METABAT_AS20ysBPTH_43	Acholeplasmataceae_sp	Known	2.77	yes (genome completeness and 16S rRNA gene sequence)	yes (genome completeness and 16S rRNA gene sequence)
MAG_263_2	92.72	2.19	0.911	18814	309.781	2815252	0.71	2764	93.97	0.72	2815252	18814	Bacteria	Actinobacteriota	Thermoleophilia	UBA2241	UBA2241	CAIXSE01	CAIXSE01_sp012719015	97.8617	METABAT_AS06rmzACSIP_249	Actinobacteria_sp	Known	0.92	yes (genome completeness and 16S rRNA gene sequence)	yes (genome completeness and 16S rRNA gene sequence)
MAG_265_1	25.5	0.11	0.961	3511	296.478	423796	0.46	460	28.7	0	423796	3511	Bacteria	Bacteroidota	Bacteroidia	Bacteroidales	UBA932	DMER64	DMER64_sp012839605	98.8672	METABAT_AS05jafATM_109	Bacteroidales_sp	Below treshold	ND	ND	ND
MAG_27_3	50.56	0.23	0.883	4474	352.229	2514359	0.58	2104	47.88	0.71	2514359	4474	Bacteria	Verrucomicrobiota	Lentisphaeria	UBA1407	UBA1407	JAAZKI01	JAAZKI01_sp012799905	98.796	METABAT_AS22ysBPME_247	Lentisphaerae_sp	Below treshold	ND	ND	ND
MAG_277_1	90.74	2.31	0.864	161460	329.743	2381252	0.66	2084	99.19	0.81	2381252	161460	Bacteria	Actinobacteriota	Coriobacteriia	Coriobacteriales	Atopobiaceae	UBA1367	UBA1367_sp002305995	ND	ND	ND	Known in GTDB but novel in BMDB	2.04	yes (genome completeness and 16S rRNA gene sequence)	yes (genome completeness and 16S rRNA gene sequence)
MAG_277_2	83.78	1.84	0.86	5966	287.517	775830	0.29	775	64.67	0.31	775830	5966	Bacteria	Patescibacteria	JAEDAM01	Absconditabacterales	X112	X112_genus	X112_species_2	87.5596	METABAT_AS21ysBPME_134	Spirochaetales_sp	Below treshold	ND	ND	ND
MAG_28_1	25.65	1.92	0.906	3433	291.388	1048432	0.46	1090	25.95	1.4	1048432	3433	Bacteria	Fibrobacterota	Chitinivibrionia	Chitinivibrionales	Chitinispirillaceae	JAAYIG01	JAAYIG01_sp012523595	98.9742	METABAT_AS09scLD_71	Fibrobacter_sp	Below treshold	ND	ND	ND
MAG_28_3	28.53	0.14	0.926	3495	286.504	624734	0.52	674	43.92	0	624734	3495	Bacteria	Firmicutes_A	Clostridia	Saccharofermentanales	UBA5734	UBA8949	UBA8949_sp012520975	98.9133	METABAT_AS21ysBPME_118	Clostridiaceae_sp	Below treshold	ND	ND	ND
MAG_286_1	92.89	0.11	0.917	14218	313.596	2175753	0.61	2126	94.07	1.69	2175753	14218	Bacteria	Synergistota	Synergistia	Synergistales	Aminobacteriaceae	JAAYLU01	JAAYLU01_sp012521675	99.728	METABAT_AS18jrsBPVS_12	Synergistaceae_sp	Known	ND	no	ND
MAG_29_1	95.23	4.44	0.9	17223	341.287	4843950	0.63	4265	93.64	2.32	4843950	17223	Bacteria	Chloroflexota	Anaerolineae	Caldilineales	Caldilineaceae	Litorilinea	Litorilinea_species	ND	ND	ND	Novel in GTDB and BMDB	1.7	yes (new MAG)	yes (new MAG)
MAG_29_2	94.38	3.38	0.923	15432	316.754	2229710	0.63	2171	96.61	0	2229710	15432	Bacteria	Synergistota	Synergistia	Synergistales	Aminobacteriaceae	JAAYLU01	JAAYLU01_sp002068355	80.5726	METABAT_AS18jrsBPVS_12	Synergistaceae_sp	Known in GTDB but novel in BMDB	0.15	yes (genome completeness)	yes (genome completeness)
MAG_290_3	43.41	1.02	0.941	4243	306.242	498953	0.38	512	31.04	0	498953	4243	Bacteria	Firmicutes	Bacilli	RFN20	CAG-826	UBA1361	UBA1361_sp002069815	80.8509	METABAT_AS24abBPME_108	Erysipelotrichaceae UCG-004_sp	Below treshold	ND	ND	ND
MAG_292_1	22.51	0	0.905	3296	264.15	527386	0.63	605	18.03	0	527386	3296	Bacteria	Desulfobacterota	Desulfomonilia	UBA1062	UBA1062	UBA1062	UBA1062_species	80.3917	METABAT_AS06rmzACSIP_391	Bacteriovoracaceae zdt-33i5_sp	Below treshold	ND	ND	ND
MAG_30_2	96.95	2.64	0.939	12162	335.652	2870545	0.73	2681	93.38	3.59	2870545	12162	Bacteria	Acidobacteriota	Thermoanaerobaculia	UBA5704	UBA5704	JAAYLR01	JAAYLR01_sp012521815	98.7723	METABAT_AS16jrsBPLL_26	Acidobacteria_sp	Known	ND	no	no
MAG_30_3	34.08	0.01	0.931	3735	315.571	834480	0.45	822	34.98	0.24	834480	3735	Bacteria	Bacteroidota	Bacteroidia	Bacteroidales	VadinHA17	DUOU01	DUOU01_sp012838685	96.841	METABAT_AS08sgBPME_22	Bacteroidetes vadinHA17_sp	Below treshold	ND	ND	ND
MAG_300_1	100	3.2	0.878	52516	319.307	3240845	0.58	2979	97.38	3.23	3240845	52516	Bacteria	Desulfobacterota	Desulfomonilia	UBA1062	UBA1062	UBA1062	UBA1062_sp001896555	80.6445	METABAT_AS06rmzACSIP_391	Bacteriovoracaceae zdt-33i5_sp	Known in GTDB but novel in BMDB	0.95	no	no
MAG_301_1	28.96	0.01	0.927	3367	282.784	210931	0.35	231	31.2	0	210931	3367	Bacteria	Patescibacteria	ABY1	BM507	UBA12465	JAAZJO01	JAAZJO01_sp012800315	99.9633	METABAT_AS21ysBPME_294	Candidatus Falkowbacteria_sp	Below treshold	ND	ND	ND
MAG_31_2	47.79	1.7	0.918	4520	296.404	1239974	0.49	1283	53.44	2.73	1239974	4520	Bacteria	Chloroflexota	Anaerolineae	Anaerolineales	Anaerolineaceae	Anaerolineaceae_genus	Anaerolineaceae_species_4	ND	ND	ND	Below treshold	ND	ND	ND
MAG_312_1	96.7	0	0.908	145468	286.943	722497	0.38	767	73.98	0	722497	145468	Bacteria	Patescibacteria	Microgenomatia	UBA12405	UBA12405	UBA12158	UBA12158_species	ND	ND	ND	Below treshold	1.28	ND	ND
MAG_32_2	96.13	1.27	0.928	21245	372.307	3935600	0.67	3274	93.52	2.78	3935600	21245	Bacteria	Armatimonadota	UBA5377	UBA1398	UBA1398	UBA1398	UBA1398_sp002305165	99.209	METABAT_AS10tlH2TH_360	candidate division WS1_sp	Known	ND	no	no
MAG_326_1	95.81	0.35	0.925	119520	377.051	1775565	0.41	1454	91.94	0	1775565	119520	Bacteria	Firmicutes_A	Clostridia	Christensenellales	DTU072	DTU072	DTU072_sp012838805	99.9421	METABAT_AS08sgBPME_178	Clostridiales vadinBB60 group_sp	Known	0.85	no	no
MAG_34_2	91.17	1.97	0.875	21492	291.583	2992024	0.44	3002	91.34	2.58	2992024	21492	Bacteria	Desulfobacterota_G	Syntrophorhabdia	Syntrophorhabdales	Syntrophorhabdaceae	Syntrophorhabdus	Syntrophorhabdus_sp002067585	98.9727	METABAT_AS4AglBPMA_26	Syntrophorhabdus_sp	Known	ND	yes (genome completeness)	yes (genome completeness)
MAG_347_2	13.55	0.01	0.914	3172	265.239	282607	0.41	326	19.62	0	282607	3172	Bacteria	Thermotogota	Thermotogae	Thermotogales	Fervidobacteriaceae	Fervidobacterium	Fervidobacterium_sp003526765	98.369	METABAT_AS4BglBPHE_2	Thermotogaceae_sp	Below treshold	ND	ND	ND
MAG_349_1	74.67	0.18	0.938	6086	265.791	320368	0.42	378	48	0	320368	6086	Bacteria	Patescibacteria	Paceibacteria	Paceibacterales	UBA1441	UBA1441	UBA1441_sp002329255	98.5436	METABAT_AS06rmzACSIP_257	Parcubacteria_sp	Below treshold	ND	ND	ND
MAG_35_1	51.03	1.1	0.892	4111	286.505	1952062	0.62	2030	52.03	2.75	1952062	4111	Bacteria	Chloroflexota	Anaerolineae	UBA1429	UBA1429	UBA1429_genus	UBA1429_species	97.8747	METABAT_AS08sgBPME_189	Chloroflexi_sp	Below treshold	ND	ND	ND
MAG_35_2	58.32	0.89	0.936	5117	293.909	2485428	0.74	2645	64.26	1.08	2485428	5117	Bacteria	Actinobacteriota	Actinomycetia	Nanopelagicales	FW305-bin1	FW305-bin1_genus	FW305-bin1_species	76.537	METABAT_AS06rmzACSIP_109	Actinomycetales_sp	Below treshold	ND	ND	ND
MAG_358_2	97.29	0.07	0.895	80397	371.317	3040486	0.44	2445	93.33	1.43	3040486	80397	Bacteria	Bacteroidota	Bacteroidia	Bacteroidales	Tenuifilaceae	MWFE01	MWFE01_sp002071445	99.6445	METABAT_AS4BglBPHE_16	Rikenellaceae Blvii28 wastewater-sludge group_sp	Known	0.03	yes (genome completeness and 16S rRNA gene sequence)	yes (genome completeness and 16S rRNA gene sequence)
MAG_36_1	94.2	0.89	0.883	15367	292.682	2411232	0.47	2428	93.4	0.51	2411232	15367	Bacteria	Firmicutes_B	Syntrophomonadia	Syntrophomonadales	Syntrophomonadaceae	DTU018	DTU018_sp002305535	99.3262	METABAT_AS24abBPME_21	Syntrophomonadaceae_sp	Known	3.85	yes (genome completeness and 16S rRNA gene sequence)	yes (genome completeness and 16S rRNA gene sequence)
MAG_36_2	81.98	4.12	0.912	5982	300.29	3494500	0.65	3544	83.91	1.09	3494500	5982	Bacteria	Proteobacteria	Gammaproteobacteria	Competibacterales	Competibacteraceae	Competibacter_A	Competibacter_A_species_2	83.7264	METABAT_AS26fmACSIPLY_22	Xanthomonadaceae_sp	Below treshold	ND	ND	ND
MAG_366_3	85.46	0	0.884	23233	314.827	2059979	0.47	1930	97.55	0	2059979	23233	Bacteria	Firmicutes_A	Clostridia	Acetivibrionales	DSM-8532	Thermoclostridium_A	Thermoclostridium_A_sp012518025	99.7145	METABAT_AS24abBPME_51	Clostridiaceae_sp	Known	3.96	yes (genome completeness and 16S rRNA gene sequence)	yes (genome completeness and 16S rRNA gene sequence)
MAG_37_1	51.79	5.26	0.919	4109	300.705	2573814	0.62	2627	59.16	4.09	2573814	4109	Bacteria	Chloroflexota	Anaerolineae	B4-G1	SLSP01	SLSP01_genus	SLSP01_species	83.9965	METABAT_AS06rmzACSIP_382	Chloroflexi_sp	Below treshold	ND	ND	ND
MAG_37_3	98.68	2.09	0.853	20565	282.27	1988968	0.39	2008	90.78	1.77	1988968	20565	Bacteria	Firmicutes_A	Clostridia	Peptostreptococcales	Natronincolaceae	JAAZJW01	JAAZJW01_sp012519835	99.8022	METABAT_AS22ysBPME_189	Clostridiales_sp	Known	ND	no	no
MAG_38_1	44.41	2.22	0.905	4003	210.982	343375	0.28	493	34.15	2.47	343375	4003	Archaea	Nanoarchaeota	Nanoarchaeia	Pacearchaeales	GW2011-AR1	GW2011-AR1	GW2011-AR1_species	ND	ND	ND	Below treshold	ND	ND	ND
MAG_384_2	64.41	0.38	0.927	7649	304.831	2404700	0.69	2442	66.22	0.27	2404700	7649	Bacteria	Actinobacteriota	Actinomycetia	Actinomycetales	Dermatophilaceae	GCA-2748155	GCA-2748155_sp016707175	78.0537	METABAT_AS08sgBPME_284	Intrasporangiaceae_sp	Below treshold	1.39	no	no
MAG_39_1	36.61	1.85	0.88	3668	350.332	3260171	0.67	2734	35.64	0.16	3260171	3668	Bacteria	Armatimonadota	UBA5377	UBA5377	JABUFB01	JABUFB01_genus	JABUFB01_species	ND	ND	ND	Below treshold	ND	ND	ND
MAG_39_3	97.87	0.15	0.927	30335	375.301	2520500	0.54	2079	94.6	1.43	2520500	30335	Bacteria	Bacteroidota	Bacteroidia	Bacteroidales	UBA932	Cryptobacteroides	Cryptobacteroides_sp012522855	99.7102	METABAT_AS10tlH2TH_304	Bacteroidales_sp	Known	3.02	yes (genome completeness and 16S rRNA gene sequence)	yes (16S rRNA gene sequence)
MAG_392_2	95.33	0.51	0.901	14514	350.716	1799748	0.55	1544	93.41	1.1	1799748	14514	Bacteria	Cloacimonadota	Cloacimonadia	Cloacimonadales	Cloacimonadaceae	Syntrophosphaera	Syntrophosphaera_sp012516855	98.3827	METABAT_AS4BglBPHE_14	Candidatus Cloacimonetes_sp	Known	2.24	yes (16S rRNA gene sequence)	yes (16S rRNA gene sequence)
MAG_394_2	93.25	3.43	0.905	23617	346.454	2429321	0.46	2120	93.81	4.92	2429321	23617	Bacteria	Bacteroidota	Bacteroidia	Bacteroidales	VadinHA17	LD21	LD21_sp012519515	98.6668	METABAT_AS22ysBPME_306	Bacteroidales_sp	Known	ND	no	no
MAG_4_3	62.59	2.35	0.9	4530	311.662	2506878	0.6	2417	65.11	3.75	2506878	4530	Bacteria	Planctomycetota	Phycisphaerae	Sedimentisphaerales	Anaerohalosphaeraceae	JACZKQ01	JACZKQ01_species	ND	ND	ND	Below treshold	ND	ND	ND
MAG_40_1	23.57	0.08	0.922	3422	307.519	519688	0.43	520	25.83	0	519688	3422	Bacteria	Bacteroidota	Bacteroidia	Bacteroidales	Dysgonomonadaceae	UBA4179	UBA4179_sp002381125	97.2923	METABAT_AS4GglBPBL_17	Bacteroidales_sp	Below treshold	ND	ND	ND
MAG_41_3	97.21	1.69	0.927	64822	312.979	2519916	0.53	2493	95.71	3.25	2519916	64822	Bacteria	Firmicutes_G	Limnochordia	DTU010	DTU010	UBA5420	UBA5420_sp012518325	99.5367	METABAT_AS23ysBPME_360	Firmicutes_sp	Known	4.57	yes (genome completeness and 16S rRNA gene sequence)	yes (genome completeness and 16S rRNA gene sequence)
MAG_42_2	56.36	0.31	0.893	4306	311.704	1376638	0.52	1319	50.26	1.23	1376638	4306	Bacteria	Thermotogota	Thermotogae	MWEM01	MWEM01	MWEM01	MWEM01_sp002071085	98.6786	METABAT_AS3CglBPFA_13	Thermotogaceae_sp	Below treshold	ND	ND	ND
MAG_44_1	88.61	2.66	0.875	7635	294.907	2171818	0.39	2151	84.38	1.74	2171818	7635	Bacteria	Firmicutes_A	Clostridia	Acetivibrionales	DSM-8532	DTU059	DTU059_sp012839205	99.6767	METABAT_AS08sgBPME_110	Clostridiaceae_sp	Below treshold	ND	ND	ND
MAG_45_3	100	0.79	0.913	31927	315.193	3109596	0.65	3010	96.8	1.66	3109596	31927	Bacteria	Actinobacteriota	Actinomycetia	Propionibacteriales	Propionibacteriaceae	Brooklawnia	Brooklawnia_sp012517115	98.1335	METABAT_AS27yjCOA_64	Brooklawnia_sp	Known	1.03	yes (genome completeness)	yes (genome completeness)
MAG_46_1	90.42	3.61	0.863	8714	348.24	5622716	0.66	4649	95.4	3.45	5622716	8714	Bacteria	Planctomycetota	Planctomycetia	Pirellulales	Thermoguttaceae	JAAYCB01	JAAYCB01_sp012744395	99.6098	METABAT_AS06rmzACSIP_374	Pirellulaceae_sp	Known	ND	no	no
MAG_47_3	42.3	0.42	0.878	3815	262.61	532635	0.48	595	46.37	0	532635	3815	Bacteria	Chloroflexota	Dehalococcoidia	Dehalococcoidales	UBA5627	UBA5627	UBA5627_sp012520835	98.1297	METABAT_AS21ysBPME_190	Dehalococcoidales_sp	Below treshold	ND	ND	ND
MAG_473_1	28.65	1.71	0.922	3354	238.929	230064	0.45	297	21.16	1.67	230064	3354	Bacteria	Patescibacteria	Microgenomatia	UBA1400	Chazhemtobacteraceae	Chazhemtobacterium	Chazhemtobacterium_aquaticus	ND	ND	ND	Below treshold	ND	ND	ND
MAG_49_2	99.77	0.79	0.894	27985	330.207	2350171	0.5	2124	90.71	2.91	2350171	27985	Bacteria	Chloroflexota	Anaerolineae	Anaerolineales	Anaerolineaceae	Brevefilum	Brevefilum_fermentans	91.1545	METABAT_AS19jrsBPTG_35	Chloroflexi_sp	Known	1.46	yes (genome completeness)	f
MAG_5_1	98.67	0.86	0.868	44208	282.395	2349273	0.57	2411	98.66	0	2349273	44208	Archaea	Halobacteriota	Methanosarcinia	Methanotrichales	Methanotrichaceae	Methanothrix_A	Methanothrix_A_harundinacea_D	83.1197	METABAT_AS06rmzACSIP_595	Methanosaeta_sp	Known in GTDB but novel in BMDB	1.77	no	ND
MAG_5_3	97.86	4.17	0.888	11354	280.012	2281978	0.45	2417	91.84	4.75	2281978	11354	Bacteria	Firmicutes_B	Syntrophomonadia	Syntrophomonadales	Syntrophomonadaceae	DTU018	DTU018_sp003444615	98.711	METABAT_AS15tlH2ME_52	Syntrophomonadaceae_sp	Known	3.29	yes (genome completeness and 16S rRNA gene sequence)	yes (genome completeness and 16S rRNA gene sequence)
MAG_50_2	94.5	2.09	0.886	26592	320.512	3494102	0.57	3226	94.38	1.19	3494102	26592	Bacteria	Spirochaetota	UBA4802	UBA4802	UBA5368	MVZN01	MVZN01_sp002069125	81.9308	METABAT_AS06rmzACSIP_259	Spirochaetes_sp	Known in GTDB but novel in BMDB	1.24	no	no
MAG_50_3	93.35	1.23	0.937	10965	263.171	481224	0.31	573	65.8	0.86	481224	10965	Bacteria	Patescibacteria	Paceibacteria	Paceibacterales	UBA5633	UBA2558	UBA2558_sp002340425	96.7436	METABAT_AS24abBPME_139	Parcubacteria_sp	Below treshold	2.07	no	no
MAG_503_1	67.2	5.1	0.903	5299	269.018	1451162	0.5	1627	67.19	3.85	1451162	5299	Bacteria	Firmicutes_A	Ch29	Ch29	Ch29	JAAYEV01	JAAYEV01_species_2	92.4445	METABAT_AS07pgkLD_202	Clostridiales_sp	Below treshold	ND	ND	ND
MAG_506_1	95.05	3.45	0.881	19207	306.418	2109014	0.56	2026	88.56	1.27	2109014	19207	Bacteria	Firmicutes_D	Dethiobacteria	DTU022	DTU022	JAAZIN01	JAAZIN01_sp012510625	99.2713	METABAT_AS15tlH2ME_45	Firmicutes_sp	Below treshold	2.1	yes (genome completeness and 16S rRNA gene sequence)	yes (genome completeness and 16S rRNA gene sequence)
MAG_509_1	82	0.95	0.914	8116	266.364	321166	0.31	368	52.27	3.93	321166	8116	Bacteria	Patescibacteria	Paceibacteria	UBA6257	UBA6257	UBA6257_genus	UBA6257_species	ND	ND	ND	Below treshold	ND	ND	ND
MAG_51_2	61.39	0.12	0.915	3790	309.208	831279	0.3	821	44.71	0.44	831279	3790	Bacteria	Bacteroidota	Bacteroidia	Bacteroidales	DTU049	DTU049	DTU049_sp018056215	96.5414	METABAT_AS16jrsBPLL_15	Bacteroidales_sp	Below treshold	ND	ND	ND
MAG_513_1	71.1	0.29	0.886	6065	277.438	618855	0.35	660	76.27	0	618855	6065	Bacteria	Atribacterota	JS1	SB-45	UBA6794	JAAYOB01	JAAYOB01_species	76.7273	METABAT_AS21ysBPME_310	Candidatus Atribacteria_sp	Below treshold	ND	ND	ND
MAG_514_1	96.62	3.43	0.873	11942	292.884	2015766	0.34	2007	96.61	1.69	2015766	11942	Bacteria	Atribacterota	JS1	SB-45	UBA6794	M30B28_genus	M30B28_species	97.9083	METABAT_AS10tlH2TH_31	Candidatus Atribacteria_sp	Known	ND	ND	ND
MAG_519_1	95.12	0.11	0.924	50693	312.523	2314097	0.57	2285	94.07	2.32	2314097	50693	Bacteria	Firmicutes_G	Limnochordia	DTU010	DTU010	DTU010	DTU010_sp900018335	99.3933	METABAT_AS22ysBPME_147	Firmicutes_sp	Known	ND	yes (genome completeness)	yes (genome completeness)
MAG_52_2	90.88	3.59	0.883	21391	303.386	2613222	0.52	2540	85.81	3.98	2613222	21391	Bacteria	Desulfobacterota	Syntrophia	Syntrophales	Smithellaceae	UBA8904	UBA8904_species	81.1155	METABAT_AS10tlH2TH_73	Smithella_sp	Below treshold	4.02	no	no
MAG_520_1	96.96	1.62	0.92	41598	307.186	2360597	0.59	2361	95.76	1.98	2360597	41598	Bacteria	Firmicutes_G	Limnochordia	DTU010	DTU010	DTU010	DTU010_sp002391385	99.7552	METABAT_AS24abBPME_73	Firmicutes_sp	Known	ND	yes (genome completeness)	yes (genome completeness)
MAG_521_1	82.15	2.21	0.914	8587	333.224	2190840	0.4	2006	80.1	5	2190840	8587	Bacteria	Bacteroidota	Bacteroidia	Bacteroidales	VadinHA17	LD21	LD21_species_1	97.3533	METABAT_AS24abBPME_136	Bacteroidales_sp	Below treshold	ND	ND	ND
MAG_522_1	69.69	1.41	0.898	5420	320.475	1998925	0.42	1870	61.51	1.67	1998925	5420	Bacteria	Bacteroidota	Bacteroidia	Bacteroidales	VadinHA17	LD21	LD21_species_2	93.1583	METABAT_AS06rmzACSIP_499	Bacteroidales_sp	Below treshold	ND	ND	ND
MAG_524_1	74.56	1.85	0.933	6183	277.586	654295	0.33	735	55.56	2.04	654295	6183	Bacteria	Patescibacteria	Dojkabacteria	SC72	SC72	UBA5232	UBA5232_species	80.5627	METABAT_AS05jafATM_89	candidate division WS6_sp	Below treshold	2.78	ND	ND
MAG_525_1	84.65	2.21	0.936	9048	292.358	608445	0.34	651	62.62	0	608445	9048	Bacteria	Patescibacteria	Dojkabacteria	SC72	SC72	UBA5232	UBA5232_sp018056375	92.8474	METABAT_AS05jafATM_89	candidate division WS6_sp	Below treshold	ND	ND	ND
MAG_53_1	68.55	0.11	0.912	4619	309.547	2301160	0.55	2266	66.85	0.03	2301160	4619	Bacteria	Verrucomicrobiota	Verrucomicrobiae	Opitutales	JAFGAQ01	JAFGAQ01	JAFGAQ01_species	82.5384	METABAT_AS06rmzACSIP_75	Verrucomicrobia_sp	Below treshold	ND	ND	ND
MAG_53_3	95.84	0.61	0.89	44654	316.089	1915939	0.53	1802	90.47	0.42	1915939	44654	Bacteria	Firmicutes_D	Dethiobacteria	DTU022	DTU022	JAAZPQ01	JAAZPQ01_sp012797175	99.3418	METABAT_AS4GglBPBL_6	Firmicutes_sp	Known	2.03	yes (genome completeness and 16S rRNA gene sequence)	yes (genome completeness and 16S rRNA gene sequence)
MAG_54_1	79.93	5.18	0.858	7261	285.957	2308566	0.45	2314	84.51	3.74	2308566	7261	Bacteria	Firmicutes_B	Syntrophomonadia	Syntrophomonadales	Syntrophomonadaceae	JAAYJK01	JAAYJK01_sp012520725	99.4048	METABAT_AS21ysBPME_222	Syntrophomonadaceae_sp	Below treshold	ND	ND	ND
MAG_55_1	83.34	3.56	0.931	12065	313.87	2143367	0.54	2125	91.95	1.22	2143367	12065	Bacteria	Spirochaetota	Spirochaetia	Sphaerochaetales	Sphaerochaetaceae	Sphaerochaeta	Sphaerochaeta_sp004294855	97.88	METABAT_AS22ysBPME_10	Spirochaetales_sp	Known	3.48	yes (16S rRNA gene sequence)	yes (16S rRNA gene sequence)
MAG_56_1	25.49	0.48	0.927	3397	292.35	1384033	0.65	1466	27.38	0.91	1384033	3397	Bacteria	Chloroflexota	Anaerolineae	Promineofilales	Promineofilaceae	JAAYYY01	JAAYYY01_sp012515125	98.2003	METABAT_AS06rmzACSIP_272	Chloroflexi_sp	Below treshold	ND	ND	ND
MAG_56_2	96.26	0.33	0.887	38530	376.491	4606655	0.64	3624	94.59	4.05	4606655	38530	Bacteria	Verrucomicrobiota	Verrucomicrobiae	Pedosphaerales	J093	MWFF01	MWFF01_sp002071485	99.7292	METABAT_AS4BglBPHE_15	Verrucomicrobia OPB35 soil group_sp	Known	0.76	yes (genome completeness)	yes (genome completeness)
MAG_57_1	75.06	5.02	0.87	13129	274.29	1709673	0.59	1814	73.02	3.66	1709673	13129	Archaea	Halobacteriota	Methanomicrobia	Methanomicrobiales	Methanoculleaceae	Methanoculleus	Methanoculleus_sp012797575	97.9423	METABAT_AS2HglBPFA_19	Methanomicrobiales_sp	Below treshold	1.78	yes (16S rRNA gene sequence)	yes (16S rRNA gene sequence)
MAG_57_2	63.39	0.61	0.927	5757	297.134	2051908	0.68	2139	62.78	1.18	2051908	5757	Bacteria	Actinobacteriota	Actinomycetia	Nanopelagicales	GCA-2699445	CAIWTL01	CAIWTL01_species	ND	ND	ND	Below treshold	ND	ND	ND
MAG_58_2	84.69	1.89	0.892	8837	331.035	3648371	0.62	3283	88.85	3.42	3648371	8837	Bacteria	Verrucomicrobiota	Verrucomicrobiae	Pedosphaerales	NGM72-4	MWDV01	MWDV01_sp002070715	ND	ND	ND	Below treshold	ND	ND	ND
MAG_59_1	88.11	0.42	0.928	23005	323.471	1917309	0.59	1838	98.78	0	1917309	23005	Bacteria	Spirochaetota	Spirochaetia	Sphaerochaetales	Sphaerochaetaceae	Sphaerochaeta	Sphaerochaeta_sp001604325	99.1544	METABAT_AS06rmzACSIP_562	Spirochaetales_sp	Known	2.95	yes (genome completeness and 16S rRNA gene sequence)	yes (genome completeness and 16S rRNA gene sequence)
MAG_60_3	86.23	0.56	0.882	9757	292.115	2110981	0.57	2130	87.65	0.79	2110981	9757	Bacteria	Proteobacteria	Gammaproteobacteria	Pseudomonadales	Pseudomonadaceae	Thiopseudomonas	Thiopseudomonas_sp012728415	99.2533	METABAT_AS07pgkLD_43	Gammaproteobacteria_sp	Below treshold	ND	ND	ND
MAG_61_2	89.17	4.29	0.91	9680	335.071	5844987	0.57	5305	77.91	4.35	5844987	9680	Bacteria	Myxococcota	Polyangia	Polyangiales	Polyangiaceae	MWCO01	MWCO01_sp002070115	ND	ND	ND	Below treshold	ND	ND	ND
MAG_63_3	89.13	1.46	0.881	10090	281.268	1811009	0.56	1894	90.59	2.12	1811009	10090	Bacteria	DTU030	DTU030	DTU030	DTU030	DTU030	DTU030_sp001513125	99.734	METABAT_AS26fmACSIPLY_58	Firmicutes_sp	Known	ND	no	no
MAG_64_1	95.26	1.13	0.849	10644	306.827	3938255	0.73	3640	94.66	3.14	3938255	10644	Bacteria	Actinobacteriota	Actinomycetia	Streptosporangiales	Streptosporangiaceae	Thermobispora	Thermobispora_bispora	76.5563	METABAT_AS06rmzACSIP_580	Micrococcales_sp	Known in GTDB but novel in BMDB	ND	no	no
MAG_64_3	93.28	0.77	0.88	29495	306.491	2203843	0.49	2114	94.61	1.01	2203843	29495	Bacteria	Firmicutes_G	DTU065	DTU065	DTU065	DTU065	DTU065_sp001512545	99.7621	METABAT_AS02xzSISU_61	Firmicutes_sp	Known	4.01	yes (16S rRNA gene sequence)	yes (16S rRNA gene sequence)
MAG_65_1	86.41	2.09	0.953	11148	335.763	1579449	0.46	1500	87.13	1.26	1579449	11148	Bacteria	Bacteroidota	Bacteroidia	Bacteroidales	UBA932	DMER64	DMER64_sp002427525	99.8822	METABAT_AS22ysBPME_241	Bacteroidales_sp	Below treshold	ND	ND	ND
MAG_66_2	85.49	3.24	0.901	6298	321.151	2783437	0.63	2608	70.72	2.73	2783437	6298	Bacteria	Chloroflexota	Anaerolineae	B4-G1	SLSP01	JAAZNO01	JAAZNO01_sp018055515	92.5675	METABAT_AS27yjCOA_183	Chloroflexi_sp	Below treshold	ND	ND	ND
MAG_66_3	84.32	2.19	0.906	7557	365.972	3781571	0.61	3125	86.26	2.12	3781571	7557	Bacteria	Verrucomicrobiota	Kiritimatiellae	RFP12	UBA1067	DUPH01	DUPH01_sp012838435	98.9353	METABAT_AS08sgBPME_287	Lentisphaerae_sp	Below treshold	ND	ND	ND
MAG_665_3	79.97	2.98	0.935	11782	310.746	1640265	0.53	1651	88.9	1.15	1640265	11782	Bacteria	Spirochaetota	Spirochaetia	Sphaerochaetales	Sphaerochaetaceae	Sphaerochaeta	Sphaerochaeta_sp012519115	98.6326	METABAT_AS23ysBPME_118	Spirochaetales_sp	Below treshold	ND	ND	ND
MAG_668_3	98.24	0.09	0.87	109223	274.84	1729695	0.44	1828	97.57	0	1729695	109223	Archaea	Methanobacteriota	Methanobacteria	Methanobacteriales	Methanobacteriaceae	Methanobacteriaceae_genus	Methanobacteriaceae_species	99.2123	METABAT_AS06rmzACSIP_462	Methanothermobacter_sp	Novel in GTDB but known in BMDB	1.33	ND	ND
MAG_669_3	99.68	0.25	0.847	66630	278.456	2072137	0.37	2103	97.2	0.25	2072137	66630	Archaea	Methanobacteriota	Methanobacteria	Methanobacteriales	Methanobacteriaceae	Methanobacterium	Methanobacterium_sp012838205	99.7368	METABAT_AS08sgBPME_337	Methanobacterium_sp	Known	ND	no	no
MAG_67_1	92.85	0.75	0.899	31452	339.896	1809265	0.5	1598	88.3	3.66	1809265	31452	Bacteria	Firmicutes_A	Clostridia	Saccharofermentanales	DTU023	UBA4923	UBA4923_sp012799695	99.1887	METABAT_AS22ysBPME_67	Clostridiaceae_sp	Below treshold	2.55	yes (16S rRNA gene sequence)	yes (16S rRNA gene sequence)
MAG_67_3	50.76	1.93	0.888	3715	282.415	854072	0.49	897	42.09	2	854072	3715	Bacteria	Chloroflexota	Anaerolineae	Anaerolineales	Anaerolineaceae	Anaerolineaceae_genus	Anaerolineaceae_species_5	ND	ND	ND	Below treshold	ND	ND	ND
MAG_670_3	97.25	0.35	0.918	35406	318.756	2196615	0.51	2113	92.13	0.42	2196615	35406	Bacteria	Firmicutes_G	Limnochordia	DTU010	DTU012	DTU012	DTU012_sp012520795	99.8181	METABAT_AS21ysBPME_219	Firmicutes_sp	Known	ND	no	no
MAG_671_3	99.08	0.83	0.927	72861	329.755	2283095	0.54	2144	94.2	1.92	2283095	72861	Bacteria	Firmicutes_G	Limnochordia	DTU010	DTU012	DTU012	DTU012_sp900019385	99.8224	METABAT_AS4FglBPSI_11	Firmicutes_sp	Known	3.47	yes (genome completeness)	yes (genome completeness)
MAG_677_3	84.31	1.49	0.934	15729	345.28	1116578	0.32	1009	78	0.27	1116578	15729	Bacteria	Firmicutes	Bacilli	Acholeplasmatales	Acholeplasmataceae	DUQW01	DUQW01_sp012515785	98.379	METABAT_AS06rmzACSIP_177	Acholeplasmataceae_sp	Below treshold	ND	ND	ND
MAG_68_1	89.69	1.63	0.922	7255	310.558	3578783	0.57	3548	78.37	3.59	3578783	7255	Bacteria	Acidobacteriota	UBA6911	UBA6911	UBA6911	JAAYAM01	JAAYAM01_sp012719355	99.4671	METABAT_AS06rmzACSIP_132	Acidobacteria_sp	Below treshold	ND	ND	ND
MAG_68_2	82.62	0.38	0.907	7625	306.114	1724251	0.56	1705	82.27	0.91	1724251	7625	Bacteria	Chloroflexota	Anaerolineae	Anaerolineales	Anaerolineaceae	Anaerolineaceae_genus	Anaerolineaceae_species_6	80.4249	METABAT_AS27yjCOA_207	Chloroflexi_sp	Below treshold	ND	ND	ND
MAG_68_3	82.21	1.22	0.935	13207	328.96	1783795	0.38	1694	91.39	1.75	1783795	13207	Bacteria	Spirochaetota	Spirochaetia	Treponematales	Treponemataceae	JAAZLA01	JAAZLA01_sp012799545	99.1749	METABAT_AS23ysBPME_137	Treponema_sp	Known	2.72	yes (genome completeness and 16S rRNA gene sequence)	yes (genome completeness and 16S rRNA gene sequence)
MAG_69_1	14.77	0.02	0.931	3303	269.151	349279	0.5	404	12.56	0	349279	3303	Bacteria	Firmicutes_A	Clostridia	Peptostreptococcales	Acidaminobacteraceae	DUVM01	DUVM01_sp012841045	98.2086	METABAT_AS08sgBPME_4	Clostridiales_Family_XI__Incertae_Sedis_sp	Below treshold	ND	ND	ND
MAG_7_2	19.2	0.02	0.939	3115	269.785	717716	0.7	836	12.07	0	717716	3115	Bacteria	Actinobacteriota	Acidimicrobiia	Acidimicrobiales	Microtrichaceae	JADJBW01	JADJBW01_sp016703525	76.6997	METABAT_AS16jrsBPLL_21	Actinobacteria_sp	Below treshold	ND	ND	ND
MAG_7_3	44.09	0.03	0.907	4328	299.758	950976	0.4	960	47.16	0	950976	4328	Bacteria	Bacteroidota	Bacteroidia	Bacteroidales	Paludibacteraceae	UPXZ01	UPXZ01_sp012518275	98.7871	METABAT_AS23ysBPME_368	Bacteroidales_sp	Below treshold	ND	ND	ND
MAG_70_1	64.32	0.32	0.915	5923	295.464	1291309	0.52	1336	77.04	1.69	1291309	5923	Bacteria	Synergistota	Synergistia	Synergistales	Synergistaceae	Syner-03	Syner-03_sp002306075	99.5194	METABAT_AS21ysBPME_62	Synergistaceae_sp	Below treshold	1.78	yes (16S rRNA gene sequence)	yes (16S rRNA gene sequence)
MAG_71_1	14.59	0.9	0.841	4032	233.909	631946	0.58	760	13.35	3.46	631946	4032	Archaea	Halobacteriota	Methanomicrobia	Methanomicrobiales	Methanoculleaceae	Methanoculleus	Methanoculleus_species_1	88.9125	METABAT_AS23ysBPME_211	Methanoculleus bourgensis	Below treshold	ND	ND	ND
MAG_72_1	63.29	0.26	0.879	4517	263.218	1306130	0.49	1457	59.29	1.38	1306130	4517	Bacteria	Firmicutes_B	Moorellia	DTU086	DTU086	DTU086	DTU086_species	ND	ND	ND	Below treshold	ND	ND	ND
MAG_72_2	51.31	0.93	0.92	4275	283.228	1385019	0.66	1503	49.57	2.65	1385019	4275	Bacteria	Actinobacteriota	Actinomycetia	Propionibacteriales	Propionibacteriaceae	Brooklawnia	Brooklawnia_sp012517405	98.6213	METABAT_AS27yjCOA_218	Propionibacterium_sp	Below treshold	ND	ND	ND
MAG_72_3	94.71	1.12	0.916	37893	361.263	2846841	0.5	2410	93.65	2.72	2846841	37893	Bacteria	Bacteroidota	Bacteroidia	Bacteroidales	VadinHA17	SR-FBR-E99	SR-FBR-E99_sp009881065	99.3775	METABAT_AS05jafATM_93	Bacteroidales_sp	Known	ND	yes (genome completeness)	yes (genome completeness)
MAG_75_3	82.35	4.65	0.909	28359	370.631	2846138	0.51	2330	93.42	4.37	2846138	28359	Bacteria	Bacteroidota	Bacteroidia	Bacteroidales	Dysgonomonadaceae	Fermentimonas	Fermentimonas_sp012839475	99.612	METABAT_AS05jafATM_30	Petrimonas_sp	Known	ND	no	no
MAG_76_1	96.88	0.69	0.92	19247	348.972	2435051	0.44	2143	94.53	1.36	2435051	19247	Bacteria	Bacteroidota	Bacteroidia	Bacteroidales	Marinilabiliaceae	Geofilum	Geofilum_sp002411385	99.3477	METABAT_AS08sgBPME_38	Bacteroidales_sp	Known	4.06	yes (genome completeness and 16S rRNA gene sequence)	yes (genome completeness and 16S rRNA gene sequence)
MAG_76_2	46.59	0.43	0.917	4108	305.583	1638017	0.64	1642	49.45	1.39	1638017	4108	Bacteria	Armatimonadota	UBA5829	DSUL01	DSUL01	JAGVUD01	JAGVUD01_species	ND	ND	ND	Below treshold	ND	ND	ND
MAG_77_1	97.08	1.37	0.903	94734	342.072	2400052	0.54	2116	97.58	0.48	2400052	94734	Bacteria	Firmicutes_A	Clostridia	Christensenellales	CAG-74	DTU024	DTU024_species_2	79.5528	METABAT_AS15tlH2ME_231	Clostridiales_sp	Novel in GTDB and BMDB	ND	yes (new MAG)	yes (new MAG)
MAG_77_2	79.95	0.61	0.905	7039	290.118	1942308	0.43	2024	72.03	2.02	1942308	7039	Bacteria	Firmicutes_A	Clostridia	Lutisporales	Lutisporaceae	BRH-c25	BRH-c25_sp017994115	95.6692	METABAT_AS4AglBPMA_37	Clostridiales_sp	Below treshold	ND	ND	ND
MAG_77_3	74.69	3.36	0.938	7641	327.856	1402898	0.47	1341	77.25	3.83	1402898	7641	Bacteria	Bacteroidota	Bacteroidia	Bacteroidales	UBA932	Cryptobacteroides	Cryptobacteroides_sp012800665	97.2376	METABAT_AS21ysBPME_153	Rikenellaceae RC9 gut group_sp	Below treshold	ND	ND	ND
MAG_8_3	98.6	0.53	0.879	18608	341.157	2045323	0.29	1759	95.95	1.67	2045323	18608	Bacteria	Bacteroidota	Bacteroidia	Bacteroidales	DTU049	DTU049	DTU049_sp001512885	99.7066	METABAT_AS26fmACSIPLY_35	Bacteroidales_sp	Known	ND	no	no
MAG_80_2	100	1.9	0.894	26853	289.812	2998474	0.41	3094	92.26	3.82	2998474	26853	Bacteria	Desulfobacterota_G	Syntrophorhabdia	Syntrophorhabdales	Syntrophorhabdaceae	MWEV01	MWEV01_sp002071245	ND	ND	ND	Known in GTDB but novel in BMDB	ND	yes (genome completeness)	yes (genome completeness)
MAG_80_3	24.01	0.02	0.882	3401	240.205	409236	0.54	503	20.53	0	409236	3401	Archaea	Thermoplasmatota	Thermoplasmata	Methanomassiliicoccales	Methanomassiliicoccaceae	DTU008	DTU008_sp012519255	99.0458	METABAT_AS22ysBPME_74	Euryarchaeota_sp	Below treshold	ND	ND	ND
MAG_81_3	93.31	2.83	0.918	12257	286.845	1866399	0.53	1999	96.27	0	1866399	12257	Bacteria	Synergistota	Synergistia	Synergistales	Thermosynergistaceae	Thermosynergistes	Thermosynergistes_sp001508935	97.8683	METABAT_AS04akNAM_83	Synergistaceae_sp	Known	ND	yes (genome completeness)	yes (genome completeness)
MAG_82_3	31.93	3.05	0.924	3810	298.702	717909	0.37	741	34.66	0.23	717909	3810	Bacteria	Bacteroidota	Bacteroidia	Bacteroidales	WCHB1-69	DUOL01	DUOL01_sp012838875	98.4694	METABAT_AS08sgBPME_175	Bacteroidales_sp	Below treshold	ND	ND	ND
MAG_83_1	9.91	0.05	0.902	3479	236.571	229855	0.63	294	10	0	229855	3479	Bacteria	Bacteria_phylum	Bacteria_class	Bacteria_order	Bacteria_family	Bacteria_genus	Bacteria_species_4	97.3935	METABAT_AS06rmzACSIP_128	Actinobacteria_sp	Below treshold	ND	ND	ND
MAG_83_2	95.27	1.39	0.882	28963	314.032	3260228	0.58	3061	95.59	2.58	3260228	28963	Bacteria	Desulfobacterota	Desulfomonilia	UBA1062	UBA1062	UBA1062	UBA1062_sp002316295	77.4005	METABAT_AS4EglBPAV_19	Deltaproteobacteria_sp	Known in GTDB but novel in BMDB	ND	no	no
MAG_84_3	46.45	0.79	0.914	3990	275.297	842767	0.4	934	52.68	1.63	842767	3990	Bacteria	Firmicutes_A	Clostridia	Tissierellales	Tissierellaceae	JAAYTL01	JAAYTL01_sp012518035	99.3209	METABAT_AS24abBPME_147	Clostridiales_Family_XI__Incertae_Sedis_sp	Below treshold	ND	ND	ND
MAG_85_1	35.1	7.12	0.873	4023	255.017	1728263	0.36	1979	12.73	3.64	1728263	4023	Bacteria	Bacteroidota	Bacteroidia	Bacteroidales	Paludibacteraceae	Paludibacter	Paludibacter_species	ND	ND	ND	Below treshold	ND	ND	ND
MAG_85_2	26.78	1.9	0.919	3250	256.345	1343314	0.67	1610	18.97	3.45	1343314	3250	Bacteria	Proteobacteria	Gammaproteobacteria	Burkholderiales	Burkholderiaceae	JAABQG01	JAABQG01_species	ND	ND	ND	Below treshold	ND	ND	ND
MAG_85_3	64.05	0.04	0.928	4771	260.288	777988	0.52	928	66.67	0	777988	4771	Archaea	Thermoplasmatota	Thermoplasmata	Methanomassiliicoccales	Methanomethylophilaceae	Methanomethylophilaceae_genus	Methanomethylophilaceae_species	95.4339	METABAT_AS21ysBPME_342	Euryarchaeota_sp	Below treshold	ND	ND	ND
MAG_86_1	98.9	6.1	0.888	65181	359.767	5385064	0.62	4439	100	1.14	5385064	65181	Bacteria	Planctomycetota	Phycisphaerae	Sedimentisphaerales	SG8-4	PLanc-01	PLanc-01_sp012719085	97.9372	METABAT_AS06rmzACSIP_229	Planctomycetes_sp	Known	ND	yes (genome completeness)	yes (genome completeness)
MAG_86_3	81.65	0.77	0.898	6775	263.992	1480297	0.59	1683	88.46	0	1480297	6775	Archaea	Thermoplasmatota	Thermoplasmata	Methanomassiliicoccales	Methanomassiliicoccaceae	DTU008	DTU008_sp001512965	99.5742	METABAT_AS08sgBPME_366	Euryarchaeota_sp	Below treshold	ND	ND	ND
MAG_87_1	94.26	1.23	0.799	20638	340.136	3422418	0.58	2688	94.86	0.95	3422418	20638	Bacteria	Firmicutes_A	Clostridia	Saccharofermentanales	Fastidiosipilaceae	Fastidiosipilaceae_genus	Fastidiosipilaceae_species_2	80.349	METABAT_AS4LglBPNY_13	Clostridiaceae_sp	Novel in GTDB and BMDB	ND	yes (new MAG)	yes (new MAG)
MAG_87_3	28.29	0.78	0.888	3981	355.304	979785	0.56	817	20.41	0	979785	3981	Bacteria	Planctomycetota	Planctomycetia	Pirellulales	Thermoguttaceae	RUG369	RUG369_species	95.5526	METABAT_AS22ysBPME_91	Pirellulaceae_sp	Below treshold	ND	ND	ND
MAG_88_1	41.8	0.24	0.914	4135	287.511	1025786	0.4	1088	51.91	0	1025786	4135	Bacteria	Firmicutes_A	Clostridia	Lachnospirales	Lachnospiraceae	Mobilitalea	Mobilitalea_sp012523775	99.6592	METABAT_AS24abBPME_146	Clostridiales_sp	Below treshold	ND	ND	ND
MAG_88_2	24.13	0.02	0.915	3632	271.649	815648	0.63	918	24.48	0.35	815648	3632	Bacteria	Proteobacteria	Gammaproteobacteria	Competibacterales	Competibacteraceae	Competibacter_A	Competibacter_A_sp002433805	80.6919	METABAT_AS26fmACSIPLY_22	Xanthomonadaceae_sp	Below treshold	ND	ND	ND
MAG_89_1	49.77	0.44	0.892	4247	247.886	1333809	0.64	1606	41.98	0	1333809	4247	Archaea	Halobacteriota	Methanomicrobia	Methanomicrobiales	Methanoculleaceae	Methanoculleus	Methanoculleus_species_2	86.1722	METABAT_AS22ysBPME_199	Methanomicrobiales_sp	Below treshold	ND	ND	ND
MAG_90_2	62.84	3.07	0.883	4651	274.857	1198142	0.32	1287	64.56	2.68	1198142	4651	Bacteria	Caldisericota	Caldisericia	UBA6126	JAGPKI01	JAGPKI01	JAGPKI01_species	ND	ND	ND	Below treshold	ND	ND	ND
MAG_90_3	10.17	0	0.926	3207	322.572	238875	0.46	229	12.7	0	238875	3207	Bacteria	Bacteria_phylum	Bacteria_class	Bacteria_order	Bacteria_family	Bacteria_genus	Bacteria_species_5	98.7539	METABAT_AS4BglBPHE_16	Rikenellaceae Blvii28 wastewater-sludge group_sp	Below treshold	ND	ND	ND
MAG_92_1	97.34	8.47	0.892	21809	327.42	2395409	0.57	2178	95.62	4.87	2395409	21809	Bacteria	Actinobacteriota	Actinomycetia	Actinomycetales	Actinomycetaceae	Gleimia	Gleimia_sp012837655	98.4412	METABAT_AS08sgBPME_431	Actinomyces_sp	Known	2.89	yes (genome completeness and 16S rRNA gene sequence)	yes (genome completeness and 16S rRNA gene sequence)
MAG_92_2	31.3	0.16	0.904	3790	282.114	942572	0.55	1009	32.32	0	942572	3790	Bacteria	Chloroflexota	Anaerolineae	Anaerolineales	Anaerolineaceae	Bellilinea	Bellilinea_species	ND	ND	ND	Below treshold	ND	ND	ND
MAG_93_1	63.04	0.7	0.905	5050	320.754	2195070	0.38	2068	65.47	1.08	2195070	5050	Bacteria	Bacteroidota	Bacteroidia	Bacteroidales	Prolixibacteraceae	SKHV01	SKHV01_species	ND	ND	ND	Below treshold	ND	ND	ND
MAG_93_3	85.23	0.92	0.888	12082	304.201	2195239	0.39	2139	86.08	0	2195239	12082	Bacteria	Firmicutes_A	Clostridia	Acetivibrionales	DSM-8532	DTU059	DTU059_sp012523685	79.8733	METABAT_AS10tlH2TH_132	Clostridiaceae_sp	Below treshold	ND	ND	ND
MAG_95_1	91.97	8.2	0.878	9946	311.497	3992586	0.68	3757	86.06	4.95	3992586	9946	Bacteria	Chloroflexota	Anaerolineae	UBA1429	UBA1429	DUUT01	DUUT01_species	77.9107	METABAT_AS06rmzACSIP_617	Chloroflexi_sp	Below treshold	ND	ND	ND
MAG_95_2	100	1.34	0.848	60949	325.035	2848064	0.6	2483	95.48	1.94	2848064	60949	Bacteria	Desulfobacterota	Syntrophia	Syntrophales	UBA8958	UBA8958	UBA8958_species	ND	ND	ND	Novel in GTDB and BMDB	ND	yes (new MAG)	yes (new MAG)
MAG_95_3	66.62	3.22	0.874	6138	268.354	1825602	0.34	1987	66.66	1.12	1825602	6138	Bacteria	Firmicutes_A	Clostridia	Clostridiales	Clostridiaceae	UBA3947	UBA3947_sp003541575	99.4219	METABAT_AS23ysBPME_66	Clostridia_sp	Below treshold	ND	ND	ND
MAG_96_1	99.69	4.85	0.907	33727	365.106	3730916	0.5	3095	98.28	4.55	3730916	33727	Bacteria	Bacteroidota	Bacteroidia	Bacteroidales	Dysgonomonadaceae	Fermentimonas	Fermentimonas_sp019136875	90.4749	METABAT_AS08sgBPME_260	Bacteroidales_sp	Novel in GTDB and divergent from BMDB	ND	yes (genome completeness)	yes (genome completeness)
MAG_97_2	97.13	0.36	0.867	44458	294.776	2533721	0.54	2490	96.73	0.65	2533721	44458	Archaea	Halobacteriota	Methanosarcinia	Methanotrichales	Methanotrichaceae	Methanothrix	Methanothrix_sp016706325	83.6905	METABAT_AS27yjCOA_157	Methanothrix soehngenii	Novel in GTDB and BMDB	1.91	no	ND
MAG_98_3	87.28	0.04	0.881	38867	317.881	2116381	0.41	1958	96.77	1.21	2116381	38867	Bacteria	Firmicutes_A	Clostridia	Caldicoprobacterales	DTU083	UBA3906	UBA3906_sp002391555	99.2356	METABAT_AS2HglBPFA_8	Clostridiales_sp	Known	3.82	yes (genome completeness and 16S rRNA gene sequence)	yes (genome completeness and 16S rRNA gene sequence)
MAG_99_2	43.66	2.28	0.912	3508	294.689	2074415	0.66	2144	44.33	2.02	2074415	3508	Bacteria	Chloroflexota	Anaerolineae	Promineofilales	Promineofilaceae	Promineofilum	Promineofilum_species	ND	ND	ND	Below treshold	ND	ND	ND
