# Supplementary material for: Inter-kingdom interactions and stability of methanogens revealed by machine-learning guided multi-omics analysis of industrial-scale biogas plants
Source: ISME J. 2023 Jun 7;17(8):1326–39. doi: 10.1038/s41396-023-01448-3 (PMC10356833; doi:10.1038/s41396-023-01448-3)
Supplement: Supplementary file 7 — Supplementary table 4 [file 41396_2023_1448_MOESM7_ESM.xlsx]

## Sheet: Abundance
nrMAGs	KBP_oct	KBP_jan	KBP_apr	KBP_jul	MWBP_oct	MWBP_jan	MWBP_apr	MWBP_jul	SZBP_oct	SZBP_jan	SZBP_apr	SZBP_jul
MAG_0_3	31.4005	9.08733	52.2414	66.6448	10.4401	6.73182	1.68207	0.126852	83.5183	89.8713	75.6972	77.7028
MAG_102_1	174.339	208.847	103.679	124.132	88.5825	52.6658	13.8475	47.4852	217.455	255.572	192.45	34.4652
MAG_102_2	0	0.11664	0.176275	0	1.94464	6.22228	44.3425	5.85966	0.594899	0	0	0
MAG_103_2	5.75261	5.8524	7.06048	5.52811	5.39729	16.6841	10.2357	10.242	4.44514	0.84938	2.21199	0
MAG_103_3	0.550723	1.43866	1.20735	4.32078	3.56203	0.123642	0.033291	0.137571	40.7542	39.6231	38.897	25.9738
MAG_105_1	3.89609	2.76525	4.94802	45.2221	11.1409	31.0913	29.1181	17.2955	42.1977	34.5873	33.8831	11.6734
MAG_105_3	90.4426	92.0471	123.855	133.403	13.5504	0.709309	1.71052	1.81425	57.5056	88.4905	124.215	68.1964
MAG_106_1	29.7669	20.7778	14.6582	14.0971	4.47156	0	0	0.019968	19.8845	17.9881	14.5624	11.0616
MAG_107_1	3.75034	20.0257	2.39163	5.8018	0	0	0	0	0	0	0	0
MAG_108_2	0	0	0.383944	0	5.81766	8.8179	0.679008	15.5424	2.52072	0	0	0
MAG_109_1	38.3857	19.0441	5.01581	0.658345	0.274944	0	0.145768	0	0	0	0	0
MAG_109_3	0.181523	0.78467	0.573863	0.696096	25.4106	9.16639	1.0856	12.5057	88.6159	96.3283	99.5758	24.3591
MAG_11_3	0.5846	0.379707	1.98273	4.60054	2.68086	0	0	0	14.2415	15.4885	6.97034	4.70166
MAG_110_3	3.99492	0.778221	2.47008	9.19657	10.0539	0.565808	0.050296	0.077521	43.3292	48.7387	57.4332	62.7431
MAG_111_1	14.278	15.601	14.6147	5.06666	3.84042	2.67306	1.65125	1.91641	1.43214	0	0	0.152715
MAG_111_2	0.221924	0.19468	0.203071	0.095465	426.846	28.0973	53.1386	29.826	48.5909	0.047207	0.053988	0.03094
MAG_111_3	0	0.23108	0	4.70285	3.58127	0.059894	0	0.19798	5.04528	11.8665	13.5655	13.3949
MAG_112_1	6.85983	10.4838	18.5018	4.90851	8.58777	10.8796	4.2435	10.0452	3.42779	0.857264	0.448625	0
MAG_112_3	0.363897	0.683474	0.4921	0.807615	3.90965	0.181042	0.033112	0.027025	34.9309	33.2375	28.3923	7.14566
MAG_114_1	4.52488	35.6102	47.4639	28.1883	0.261145	0.206524	0.115209	0.173055	0.159676	0.085184	0.119782	0.093722
MAG_114_3	4.91451	1.40194	2.42582	7.42781	2.665	0	0	0	9.57816	12.3039	12.1434	7.52883
MAG_116_2	0	0	0	0	16.8311	3.78841	10.2289	8.50699	2.11266	0	0	0
MAG_118_1	48.7463	41.2087	32.5405	13.8387	0.176477	0.297497	0.148474	0.215775	0	0	0	0
MAG_118_2	0	0	0	0	9.0833	16.6027	11.0169	3.90092	1.69932	0	0	0
MAG_118_3	17.8539	9.10142	7.66113	14.4511	2.78971	0	0	0	9.64255	10.3872	7.32258	9.78529
MAG_12_3	1.4552	0.739482	1.77027	12.761	3.38296	0	1.48371	1.71331	12.8851	18.4417	9.00153	10.691
MAG_122_1	14.2566	23.4138	30.1551	3.04661	0.030625	0	0	0	0	0	0	0
MAG_122_2	6.74449	7.46439	4.74645	2.58464	5.58738	14.8661	13.4481	22.8271	1.44236	1.162	1.97968	0.104997
MAG_123_2	0.667005	0.343196	0.351692	0.192378	52.9884	49.5081	29.9879	40.9819	7.15383	0.05481	0.036741	0.041144
MAG_123_3	0.637445	0.614561	0	0.146378	0	0	0	0	0.457216	1.94082	5.16889	20.4709
MAG_124_2	0	0	0	0	13.951	25.0804	13.4126	11.2489	4.59799	0	0	0
MAG_125_1	0	0.267477	29.6818	8.5595	3.12715	0	0	0	10.7101	6.78576	0	2.555
MAG_125_2	0	0.288814	0	0	9.75917	13.06	14.8013	10.7239	3.2531	0	0	0
MAG_127_3	0	0.103097	0.081688	0.124606	31.1721	0	0	0	160.301	66.7422	15.2435	3.23004
MAG_129_1	86.2229	25.2963	61.3814	90.124	3.43699	0.028889	0	0	15.828	20.7478	27.5813	19.6551
MAG_129_2	0	0	0	0	18.9133	22.9078	6.11425	16.9846	7.29519	0	0	0
MAG_129_3	0.542727	0.318062	0.248153	0.668577	1.53529	0	0	0	5.18146	9.81167	11.0165	19.1535
MAG_13_2	0	0.275332	0.260901	0	19.4981	29.4928	6.85325	1.80875	7.11714	0	0	0
MAG_130_2	0.109253	0.146609	0.16321	0.158511	53.2681	113.569	83.1776	176.655	4.55093	0.040658	0.054312	0.023027
MAG_131_2	0.959187	0.466478	1.52781	3.07065	9.20394	26.1212	12.9374	13.5546	3.90232	2.5022	1.60789	0
MAG_132_2	6.53803	4.22278	2.92439	1.05002	12.7069	0	0	0.042616	13.2334	9.08295	3.45208	2.64728
MAG_132_3	1.30862	2.85683	1.35318	3.12643	4.90718	0	0	0	23.0389	10.7133	6.9634	6.10662
MAG_133_2	0	0	0	0	101.326	129.42	40.3505	135.542	29.8877	0	0	0
MAG_133_3	0.11284	0.088453	0.108725	0.282543	3.13521	0	0	0	10.1031	17.5703	22.6049	12.075
MAG_134_1	6.71518	29.7875	7.11157	0.357242	0	0	0	0	0	0	0	0
MAG_134_2	0	0.02091	0	0	0	104.06	12.6401	3.41395	0	0	0	0
MAG_135_1	8.42082	19.1195	25.9806	16.5211	0	0	0	0	0	0	0	0
MAG_135_3	0	0.334254	0.459369	0.84845	6.8916	0	0	0	27.8337	19.7201	8.22527	10.7165
MAG_136_2	0	0	0	0	39.7562	3.64351	0.714147	1.74979	4.18535	0	0	0
MAG_137_1	100.364	63.0301	91.4026	53.1038	17.9871	0	0	0.037679	69.5316	135.431	195.427	152.231
MAG_137_3	2.85333	6.67723	2.09481	4.59078	6.9651	0	0.039819	0.031763	19.5786	17.2597	23.8086	14.6968
MAG_139_1	8.51636	43.152	14.631	8.45798	0.280286	0	0.102834	0	0.807753	0.234109	1.00533	0.487324
MAG_139_2	0	0.482192	0.677839	0	11.9481	10.5835	3.82433	10.0338	4.00928	0.720588	0	0
MAG_139_3	10.1193	55.2076	14.0063	15.2224	6.62232	0	0.160126	0.204017	23.8476	19.6388	26.8879	0.26453
MAG_14_1	8.1581	7.84984	11.6741	8.68231	0	0	0	0	0	0	0	0
MAG_14_3	0.281929	1.25562	2.47126	4.5903	6.29653	9.52311	7.38702	4.79665	13.67	15.9135	12.2654	3.01024
MAG_140_1	79.4241	76.7725	59.3427	28.1872	25.5047	0	0	0.0201	36.8884	85.0049	73.0674	44.3032
MAG_144_2	0	0	0	0	16.7599	23.721	3.23596	0.606097	1.85271	0	0	0
MAG_145_2	0	0	0	0.018209	26.9717	48.3551	23.4249	45.6329	7.57266	0	0	0.014239
MAG_148_3	6.86829	0.822391	1.73695	11.5065	9.40011	0.22476	0.042058	0.091963	47.9187	43.9181	39.2752	22.9827
MAG_149_3	302.401	476.063	67.6009	1.26395	35.4201	93.2308	121.711	89.2502	234.624	292.373	282.381	2.91583
MAG_15_1	28.4149	40.5853	55.2956	44.4484	58.7681	18.1278	9.20099	26.9887	99.0903	147.001	94.9134	115.721
MAG_150_2	0.784512	0.498915	6.32718	20.8456	10.2535	21.0554	7.34076	17.0937	9.27371	10.1703	10.6634	2.83568
MAG_150_3	3.55514	4.96199	0.558707	4.36868	1.33087	0	0	0	8.0605	10.4986	8.14364	11.2854
MAG_151_1	80.5281	128.863	118.495	100.502	2.16344	0.063987	0.099621	0.028019	12.9055	15.87	12.1249	4.46055
MAG_151_2	0	0	0	0	4.78242	9.74277	6.69001	19.8884	1.63923	0	0	0
MAG_151_3	22.7689	25.1929	49.0778	60.4558	5.70936	8.44895	2.05199	1.91245	21.7217	27.4208	21.5927	30.2926
MAG_154_1	2.06231	7.56563	10.8396	11.8677	0	0	0	0	0	0	0.041291	0
MAG_154_3	0.073649	0.041145	0.051456	0.103035	0.036483	0	0	0.020886	0.104752	0.081395	0.108779	256.936
MAG_155_3	0.42257	0.440445	0.376987	0.282356	16.6235	1.46375	1.15954	2.10853	32.9458	28.5113	16.8407	4.27178
MAG_156_1	10.1325	12.4421	19.4089	18.7179	2.22694	6.84847	2.53566	3.45047	0.553165	0.565111	0.68617	0.447745
MAG_156_3	0	0.08955	0	0.04762	0	0	0	0	0.021504	0	0.015562	100.752
MAG_157_2	101.365	12.9477	5.77138	31.7245	107.018	255.015	172.212	230.563	23.3887	0.149922	0.277779	0.079639
MAG_157_3	0	0	0	0	0	0	0	0	0	0	0	22.1574
MAG_158_1	10.4534	13.1706	2.94582	11.6383	1.97867	1.32666	1.61616	1.62745	0.658139	0	0	0.206417
MAG_158_3	7.49963	0.798414	0.929466	3.59897	3.31653	0.368928	0.230114	0.27638	14.1023	12.6515	3.51581	0.036204
MAG_159_3	2.04423	15.8593	13.7091	7.51928	2.96551	3.22862	1.43013	5.40634	8.58476	8.77113	15.9195	14.9578
MAG_16_2	0	0	0.269041	0	11.1999	16.1445	7.80379	16.6896	5.13019	0	0	0
MAG_16_3	3.75675	3.02284	2.20349	3.79942	2.92735	0	0	0	9.71329	9.94089	8.94271	8.24864
MAG_160_1	0	5.16852	46.805	6.0425	0	0.459357	0.168435	0.493685	0	0	0	0
MAG_160_3	2.80949	0.416331	0.836812	2.1606	1.75365	0.60995	0	0.565488	9.84836	11.5525	11.1326	5.09568
MAG_164_1	6.87786	13.3002	8.76939	3.6338	0	1.0257	0.66724	0	0	0	0	0
MAG_164_2	0	0	0	0.428854	7.96975	9.58775	3.70177	21.312	1.56921	0	0	0
MAG_165_1	31.1884	28.3773	30.6152	30.7678	6.5055	0.891448	0.138467	0.367232	38.2685	38.0108	25.855	29.2735
MAG_165_2	0	0	0	0	8.42564	46.0677	37.3478	59.537	2.26849	0	0	0
MAG_165_3	4.77153	0.996692	0.258592	2.85651	76.7722	0	0	0.024234	256.548	377.687	413.527	56.7766
MAG_166_1	4.73782	17.334	4.9306	0.440481	0	0	0	0	0	0	0	0
MAG_167_2	10.4669	1.48524	9.55067	3.90151	6.76684	6.13441	12.4636	16.8301	8.39949	12.0724	19.46	0.272108
MAG_169_3	204.829	137.284	400.541	417.59	145.771	100.328	55.01	171.691	69.6773	71.7771	209.491	28.3751
MAG_170_1	11.8731	15.7814	5.89218	5.01121	0	0	0	0	0	0	0	0
MAG_171_1	17.7096	17.0048	7.73007	0.420351	0	0	0	0	0	0	0	0
MAG_173_1	24.0181	92.3704	52.1767	32.4167	19.4822	22.8553	8.67016	7.3786	90.02	103.484	112.055	216.579
MAG_175_1	19.6313	15.1976	15.7265	68.9753	0.041688	0	0	0	0.082973	0.108934	0.065976	0.068221
MAG_176_2	0.274023	0.159637	0.209738	0.106078	119.31	130.907	119.902	211.998	25.0286	0.058082	0.046976	0.032491
MAG_177_2	1.29319	2.10123	2.19989	1.42403	6.39018	11.2732	13.7198	14.9389	1.49141	0.272721	0.436341	0.17517
MAG_177_3	1.66211	0	1.86353	3.24517	5.80795	0	0	0	6.7156	10.197	14.5822	3.5476
MAG_178_1	0.30141	29.8785	3.23052	0.327521	0	0	0	0	0	0	0	0
MAG_178_2	0.201969	0.305954	0.454588	0.091713	151.737	154.681	147.766	260.736	30.6745	0.077621	0.134798	0.021515
MAG_18_1	36.6746	3.82863	8.0857	14.4042	0	0	0	0	0	0	0	0
MAG_180_1	3.50213	27.2319	1.19386	0	0	0	0	0	0	0	0	0
MAG_180_2	0	0	0	0	11.3505	49.9594	33.1324	4.97146	1.66057	0	0	0
MAG_182_1	164.946	170.531	54.8276	6.49534	2.52242	2.34616	2.16791	2.11771	1.17105	0	0.200653	0.192603
MAG_182_3	0	0	0	1.22416	2.24279	0	0	0	10.8966	7.58286	9.28083	5.55435
MAG_183_2	0.738805	0.510355	0.487882	0	14.2629	10.8284	2.76963	16.6876	4.21571	0	0	0
MAG_185_1	9.78616	14.7304	22.4301	7.41721	1.13283	2.58964	4.22626	4.05151	0.562642	0	0.017911	0.024782
MAG_185_3	0.908437	0.783966	2.1647	4.27357	0.868949	1.05711	5.72393	5.98205	6.23169	8.33273	7.10135	9.49603
MAG_187_1	70.9663	33.3724	45.4843	102.171	49.1792	2.71916	1.23243	2.54784	218.86	210.55	196.097	64.6647
MAG_189_1	25.9109	16.237	16.5345	12.5464	4.48745	2.43836	0.999181	4.18721	2.47209	0.792498	1.57003	0.318495
MAG_19_1	14.5272	7.42913	6.40407	5.63225	0	0	0	0	0	0	0	0
MAG_19_3	2.83772	0.698011	0.630474	0.873543	14.783	0	0	0.032038	61.3108	84.3945	58.8093	160.567
MAG_191_1	16.7962	10.9213	22.3634	10.7997	1.67006	2.28638	1.24486	3.18014	0.55327	0	0	0
MAG_192_1	5.44143	0.323035	0	27.7033	0	0	0	0	0	0	0	0
MAG_194_3	7.19105	4.50012	2.48385	2.32663	4.78378	5.17745	2.13108	5.40839	10.6073	15.5908	14.6888	0.44485
MAG_196_1	9.25685	6.94406	9.52372	4.58551	0	0	0	0	0	0	0	0
MAG_198_1	8.59917	1.89201	18.0221	11.5097	1.07281	1.78119	1.35528	1.90057	0.565664	0	0	0
MAG_198_3	9.26473	4.29375	7.94017	9.7411	8.3856	0	0	0	29.683	41.2351	40.6467	5.59412
MAG_199_1	26.3804	56.6906	29.9058	15.4033	2.50191	3.78631	1.26855	3.29866	5.2178	8.92732	7.66723	0.554424
MAG_2_2	0	0	0	0	3.96235	27.7747	14.7966	7.69546	1.31152	0	0	0
MAG_2_3	58.02	26.0557	28.3413	15.4994	9.3586	0	0	0	30.5511	21.7143	20.1008	21.0265
MAG_200_1	27.6088	45.5754	256.405	121.7	0.364539	2.31986	2.50161	2.3299	0.241325	0.038765	0.081723	0.080891
MAG_202_1	8.10808	14.4211	10.9511	10.9915	0	1.9566	0.230865	0.065002	0.156054	3.76766	11.4138	0.36506
MAG_202_3	1.95027	2.37802	0.596039	1.99828	2.10408	0	0	0	11.4248	9.49675	13.3337	6.76227
MAG_204_3	0	0.144328	0	0.0857525	4.70194	0	0	0	8.22873	23.1102	19.3169	5.78642
MAG_205_1	6.11161	6.53434	19.664	5.30153	0.387181	0	0.458664	0.442387	0	0	0	0
MAG_205_3	0	0	0	0	0	0	0	0	0	0.280737	0.572875	25.6655
MAG_206_1	0.942551	23.6933	5.58432	1.71836	0	0	0	0	1.73817	0.318828	0.89187	3.57895
MAG_211_1	10.8176	1.08475	9.52491	3.42517	3.44027	2.49557	5.27412	6.40696	5.76002	7.31531	10.497	0
MAG_212_1	10.116	21.2332	9.60558	10.9343	0.118585	0.184798	0.099851	0.308673	0.271241	0	0	0.175655
MAG_215_3	22.4401	21.5837	14.3151	22.595	16.3176	10.4199	2.88735	6.61065	36.9477	40.0656	32.8705	9.08124
MAG_217_1	1.53448	17.2672	3.19689	2.6483	1.04784	1.37387	0	0	2.72591	3.99437	1.99352	0
MAG_218_1	8.41439	16.7661	21.6844	12.6029	0.146151	0.041052	0.412225	0	0.353172	0	3.37615	0.548962
MAG_218_3	1.31153	0.690872	0.746477	3.18283	7.81264	0.012455	0.01554	0.088771	41.9518	59.2061	53.9723	86.5563
MAG_219_1	3.66183	9.6662	23.036	13.165	6.50769	0	0	0	53.9427	80.0591	146.505	281.9
MAG_22_2	0.207774	0.158614	0.216812	0.12817	24.4866	17.3406	14.8663	20.3664	3.94973	0	0	0
MAG_22_3	19.3214	26.7613	12.1827	13.9431	19.6493	0.437142	0.057893	0.588653	114.817	84.3801	39.7066	20.8566
MAG_221_3	4.27424	3.21216	2.18247	12.532	1.2714	0	0	0	8.35532	13.8221	11.5205	8.78717
MAG_223_1	9.09867	21.0166	9.11788	7.06676	3.90827	8.85468	1.85077	2.28676	4.27441	2.33231	0.664544	0.353991
MAG_223_3	0	0	0	0	1.0819	0	0	0	3.46663	2.21663	9.01648	13.0751
MAG_225_1	14.3215	11.2589	6.06651	0.597935	0	0	0	0	0	0	0	0
MAG_228_1	3.07952	14.0139	6.36316	7.36006	0	0	0	0	0	0	0	0
MAG_228_3	3.12187	4.11946	0.70683	5.35128	3.49828	0	0	0	15.85	11.5383	14.6297	20.7715
MAG_23_1	12.3153	11.4282	14.9346	10.387	0	0	0	0	0	0	0.308207	0.159303
MAG_23_2	0.693963	0.329102	0.634994	0.507403	61.7133	49.373	18.0015	66.8798	15.1582	0	0	0.054393
MAG_232_3	1.91187	2.83361	3.58188	3.76596	9.37601	12.2661	6.5479	5.49291	7.90539	11.0357	14.9908	2.13332
MAG_233_2	0	0	0	0	20.6548	8.43264	1.30815	8.75438	2.80942	0	0	0
MAG_24_2	0	0	0	0	53.6059	23.6647	4.15196	15.2332	10.3708	0	0	0
MAG_24_3	4.29995	1.4584	2.19896	4.3442	7.34904	0.506854	0.384716	0.552787	31.2747	36.6259	24.8481	1.9975
MAG_242_3	1.08325	17.8282	5.17784	7.90623	2.12868	3.40261	1.2296	0.268436	11.4913	14.4543	27.3594	7.82906
MAG_243_1	6.60968	8.33065	14.1842	38.5807	0.047203	0.291024	0.819815	0.366729	0.099341	0	0.041305	0.362087
MAG_246_1	4.16376	13.5578	2.60882	8.98806	1.1159	1.19799	0.384413	1.33587	2.77293	0.89057	0.960635	1.33451
MAG_247_1	11.6568	11.8675	10.3451	5.82231	0.336141	0	0	0	1.48373	1.27802	0.784466	0
MAG_25_3	21.7343	24.782	32.4516	30.4518	16.0694	11.869	7.34098	8.77747	31.7263	36.2862	24.0425	15.8934
MAG_250_1	10.0453	10.9076	9.56767	3.38578	1.56326	0	0	0.571323	1.06688	1.65218	0.657457	0
MAG_251_2	0.556756	2.63534	5.76407	2.55438	8.11215	22.1348	14.0362	14.2199	3.5378	3.95341	4.32184	1.94983
MAG_253_1	13.399	12.1164	12.6194	15.4589	2.40446	0	0	0	7.87524	7.92413	7.34526	4.10463
MAG_255_2	7.43064	14.0266	17.9266	11.0691	7.51222	17.8016	5.48889	14.294	4.5346	6.19388	11.1407	2.94837
MAG_257_3	0.389381	0	0	2.8413	2.46221	0	0	0	12.151	10.9244	7.40952	4.67915
MAG_26_2	25.3536	31.8303	40.6192	37.8887	40.8439	51.6453	20.002	53.7853	17.2284	4.84582	4.79439	8.59618
MAG_26_3	35.1506	11.3802	18.8916	21.81	3.38369	0	0	0	15.9412	17.2977	16.1616	13.8259
MAG_263_2	2.05364	1.29322	1.78745	0.488015	25.7741	47.3935	32.37	55.6693	8.23252	0.367602	0.41392	0.12386
MAG_265_1	0	1.48981	8.31346	21.359	0	0	0	0	1.13219	11.7933	5.9229	2.85486
MAG_27_3	0.72819	0.128076	0.579029	0.83184	5.11354	2.11876	0.38808	1.58984	9.06788	15.4443	9.22176	6.59498
MAG_277_1	0.982991	205.697	66.2977	5.12308	0.929088	0.494715	0.247071	0.733184	0.289647	0.17908	0.14951	0.119004
MAG_277_2	0.134348	0.459135	0.41776	1.50526	13.1456	2.37406	6.27316	25.5034	4.75273	1.4829	0.605058	0.597448
MAG_28_1	18.6503	3.71671	5.68532	7.52166	2.65431	0.786939	0.731846	1.2005	5.01409	9.1439	3.32125	0
MAG_28_3	0.9535	1.0045	0.7428	1.7753	1.83435	0	0	0	12.6303	2.80977	15.8219	3.95817
MAG_286_1	17.0667	8.89758	14.9429	15.8418	0.710672	0.721399	0.508783	0.712609	0.434622	0	0.195773	0.149201
MAG_29_1	44.45	38.2417	36.8992	24.7483	1.85943	1.23425	0.873221	1.30576	1.00295	1.00025	0.672373	0.054031
MAG_29_2	1.48716	0.701391	0.618677	0.329032	31.6225	89.9694	52.0239	46.027	8.06113	0.062602	0.128002	0.064315
MAG_290_3	0.816748	0.849726	7.40479	8.44095	1.44065	2.38914	1.68922	0.724314	4.50259	13.4838	14.5146	1.19934
MAG_292_1	6.92549	7.5632	22.5369	3.48259	0	0	0	0.367052	0	0	0	0
MAG_30_2	0.279165	0.315894	0.348821	0.205371	15.6408	10.543	32.225	44.9236	2.71079	0	0	0
MAG_30_3	4.17053	5.42012	3.76089	6.06159	1.96526	0	0	0	10.3256	10.1165	13.4049	3.1113
MAG_300_1	107.658	152.768	136.758	86.9364	11.8125	20.3222	12.9855	12.0432	10.5518	9.59796	0.209168	0.021027
MAG_301_1	7.95362	4.40334	6.45851	14.2293	4.69042	0	0	0	23.4426	15.3805	8.68562	0
MAG_31_2	0	0	0	0	35.0646	57.0282	28.0828	75.2513	5.38767	0	0	0
MAG_312_1	172.964	54.1694	1.16982	0.066187	2.10193	7.24431	4.89481	0.372364	0.201842	0.022405	0	0
MAG_32_2	3.62831	1.70233	5.33331	3.96798	25.0919	9.88011	10.7241	24.14	13.709	8.72623	3.7581	1.90273
MAG_326_1	16.126	37.7402	13.8284	21.8644	0.964119	0.017765	0	0.027826	4.49522	19.244	3.73403	16.5177
MAG_34_2	0	0	0	0	11.5985	24.745	18.9597	31.8555	1.46914	0	0	0
MAG_347_2	0	0	0	0	14.0766	5.98157	2.44564	9.81209	4.67238	0	0	0
MAG_349_1	7.72861	13.4273	29.329	3.22304	0	0	0	0	0	0	0	0
MAG_35_1	9.35248	7.75913	11.7994	12.4116	1.83306	0	0	0	2.76587	3.7528	4.57717	0.930297
MAG_35_2	0.396046	0.329838	0.438259	0.21975	27.3634	11.9032	3.76817	25.1497	5.42784	0	0	0
MAG_358_2	0.252823	0.091551	0.038286	0.028306	170.586	228.861	217.545	203.935	21.0019	0	0	0.00665
MAG_36_1	14.4272	31.711	19.4257	24.547	7.5408	0.046233	0	0.085833	24.7426	25.5874	36.4877	20.8011
MAG_36_2	0.223135	0.150667	0.309615	0.139728	20.4698	24.0193	7.79416	21.0534	7.36148	0	0	0
MAG_366_3	8.7012	0.726663	0.914549	6.19941	5.46718	0	0	0.019165	21.9255	21.0163	18.2007	8.55389
MAG_37_1	13.7949	10.1357	7.82536	4.17298	1.59803	2.20082	1.39522	1.27505	0	0	0	0
MAG_37_3	0	0.071922	0	0.031297	0.037931	0	0	0	0.186246	0.12351	0.116823	69.162
MAG_38_1	0	24.439	1.21589	0	0	0	0	0	0	0	0	0
MAG_384_2	0.55923	0.394066	0.581796	0.234562	19.4306	85.8536	991.049	108.539	5.55186	0	0	0
MAG_39_1	9.41178	9.15252	11.7047	8.39684	0	0	0	0	0	0	0	0
MAG_39_3	1.19535	0.221824	3.30143	4.13924	6.78967	0.322531	0.28999	0.511657	37.1368	37.8184	14.2542	1.77006
MAG_392_2	49.6501	130.887	423.809	552.623	190.553	131.529	89.9111	262.104	15.087	0	0	0.062757
MAG_394_2	18.8938	9.54383	11.9502	25.8346	17.7522	29.6382	18.8995	22.6475	1.83296	6.42049	1.21792	0.097989
MAG_4_3	5.39428	0.474471	0.644687	4.00802	4.45658	0	0	0	11.4371	31.6953	4.862	0
MAG_40_1	22.8057	1.77022	1.06673	13.6967	3.95333	0	0	0	24.1385	30.6782	43.9543	153.375
MAG_41_3	2.13604	2.53261	1.89803	4.17638	2.95197	0	0	0.045342	12.4317	13.356	25.9752	41.0951
MAG_42_2	0	0	0	0	8.37353	9.42829	7.71237	16.6751	2.7974	0	0	0
MAG_44_1	11.0836	11.4489	7.24662	15.4355	1.01807	0	0	0	4.35382	3.5058	4.08619	2.00897
MAG_45_3	276.286	340.434	167.048	59.5103	331.802	330.662	170.267	209.94	121.882	0	0.043435	0.08942
MAG_46_1	19.1122	9.54872	11.8885	12.9887	1.56201	1.82608	1.44768	2.95285	1.45203	0.745756	0.908088	0.080363
MAG_47_3	0	0.539021	0.418072	0.289171	3.33725	0	0	0	13.549	18.1514	14.06	0.259551
MAG_473_1	8.8332	10.8651	12.4499	4.4759	0.975421	1.24716	0	0	0.797001	0	0	0
MAG_49_2	0.674734	1.68536	4.04164	3.66295	34.7369	87.0396	74.9111	142.464	7.44862	0.067637	0	0.036535
MAG_5_1	145.3	204.897	325.751	56.6342	0.126332	0.093905	0.058556	0.117468	0.03091	0	0.02518	0
MAG_5_3	0.613149	0.659142	0.407761	0.785523	6.78583	0	0	0	36.5962	50.176	26.4075	2.5169
MAG_50_2	0	0.051814	0.032594	0	16.5194	51.6652	38.8963	12.1544	2.92658	0	0	0
MAG_50_3	4.70986	20.5937	35.7936	25.2541	16.3349	15.5078	2.79457	3.95496	42.1529	53.7507	3.53455	0
MAG_503_1	49.5155	17.3664	14.0395	22.0277	0.863128	0	0	0	4.92602	6.61338	4.18579	4.8521
MAG_506_1	74.4677	6.936	13.2263	40.0141	1.50176	0	0	0.045432	10.1376	9.69867	20.2575	36.5535
MAG_509_1	19.0855	29.1011	8.42183	27.5265	0.965501	0.081357	0	0	2.84425	4.81485	10.552	0.669962
MAG_51_2	0	2.08673	0.350637	0.481967	18.5579	6.99173	3.89223	12.3704	6.68391	0	0	0
MAG_513_1	37.2665	23.5186	38.1672	25.8607	0	0.359562	0.178955	0.117777	0.563998	1.21625	0.759566	0.642925
MAG_514_1	10.3745	21.5846	17.1184	9.43194	0	0	0	0	0	0	0	0
MAG_519_1	88.1586	133.286	69.8021	134.915	91.1448	0.403628	0.27189	0.256199	310.403	302.149	236.777	346.731
MAG_52_2	3.99602	16.5533	6.02337	1.19216	55.8775	106.491	80.9334	112.466	10.9303	0	0	0
MAG_520_1	78.6431	31.8434	22.7788	92.6421	75.7802	1.0357	0.339819	0.341136	347.903	391.521	397.916	749.441
MAG_521_1	14.7503	8.18028	9.60792	20.1084	1.83191	4.09284	1.89598	2.52495	6.46145	9.24306	9.95743	0.211378
MAG_522_1	9.82077	13.7783	10.5438	7.25933	0.374251	1.04515	0.5542	0.699387	0	3.5738	2.85904	0
MAG_524_1	95.6775	12.0481	2.40665	7.17582	26.1994	64.7555	35.7625	37.5349	4.361	1.56364	2.89682	0.996458
MAG_525_1	7.35989	8.25497	33.0464	40.4267	2.8506	13.8193	18.6183	15.7407	1.06904	0.158835	0.529017	0.216884
MAG_53_1	13.2321	29.8623	8.04673	0	0.291617	0.757875	0.454564	0.672769	0	0	0	0.670881
MAG_53_3	6.62962	1.23663	2.84513	24.1965	9.71302	0	0	0.030492	20.1647	43.2715	80.8912	194.832
MAG_54_1	9.04124	11.1226	12.0167	11.3102	3.81968	0.686932	0.472676	1.74938	12.9429	12.5018	10.1297	2.27909
MAG_55_1	63.2415	2.70819	34.6836	123.569	32.8174	40.735	5.12616	0.733603	79.8949	70.6051	69.146	8.87063
MAG_56_1	5.66793	4.07579	13.4693	12.9137	0.479376	0	0	0	0	0	0	0
MAG_56_2	0.084514	0.064967	0.104311	0.060592	41.3888	58.4918	59.829	83.344	6.63915	0	0	0
MAG_57_1	147.688	67.3497	108.815	163.571	71.7062	6.08315	3.41788	8.21481	157.238	109.429	230.534	631.276
MAG_57_2	0	0	0	0	23.7975	11.4629	4.402	26.4737	11.0607	0	0	0.111391
MAG_58_2	0	0	0	0	19.4846	24.8618	19.7337	16.4044	5.01434	0	0	0
MAG_59_1	89.5236	52.8735	193.595	127.948	7.12116	3.99034	1.83994	2.37002	13.1074	5.99618	5.78805	15.2192
MAG_60_3	1.04788	0.039385	0.172681	0.030367	0.324931	0.292448	0.294741	0.234227	1.85872	0	6.81952	30.0534
MAG_61_2	0	0	0	0	11.7211	11.7451	8.90357	19.7692	1.69749	0	0	0
MAG_63_3	1.28497	0.319814	0.278042	0.847726	1.9726	0	0	0	6.29159	10.2255	15.1589	15.0186
MAG_64_1	16.8717	11.0443	17.7841	16.4894	2.71974	2.37057	1.44178	1.75114	1.20914	0.179502	0.200472	0.113021
MAG_64_3	22.0517	8.45394	18.5498	21.9051	3.27862	0	0	0	14.6209	16.9297	17.8158	13.4983
MAG_65_1	5.75992	23.6505	14.5532	11.5766	2.68153	0.403965	0.521612	0.770041	6.69287	6.2345	6.77814	9.30196
MAG_66_2	0	0.093752	0	0	30.235	24.6019	10.0702	2.62354	7.64421	0	0	0
MAG_66_3	10.3973	6.70405	17.309	7.42172	29.8267	19.6726	15.5696	53.7675	20.7787	19.0547	22.092	14.5699
MAG_665_3	5.1426	0.415969	2.7137	10.4503	7.41498	2.32346	0.252761	0.117631	23.8704	17.5595	19.5852	6.43361
MAG_668_3	158.581	108.503	48.3835	21.3916	9.70983	0	0	0.020024	48.7793	33.8112	24.7496	19.7201
MAG_669_3	13.1197	9.57079	11.1104	4.17082	31.4724	1.40115	0.673146	1.26297	25.9043	46.5623	33.4761	13.1927
MAG_67_1	312.962	210.16	403.886	488.344	27.6012	0.335973	0.069779	0.129132	197.011	398.413	584.536	488.415
MAG_67_3	8.43387	17.5847	15.5222	14.0535	6.6897	13.8237	4.84081	14.8247	8.80678	10.7241	20.5064	5.82949
MAG_670_3	1.35685	0.116375	0.366777	1.98842	3.58404	0	0	0	16.4201	10.0875	20.326	18.9656
MAG_671_3	4.2508	0.296226	0.660683	5.05537	6.14736	0.092129	0.027835	0.067813	24.1715	35.6783	50.313	51.4994
MAG_677_3	4.21117	22.7444	22.1392	64.3199	1.67653	0	0	0	12.9848	18.7692	53.858	25.7042
MAG_68_1	11.2675	10.4428	10.3638	10.2417	1.7472	1.97298	1.43121	2.36518	0	0	0	0
MAG_68_2	1.70484	0.457451	0.27505	0.12975	80.9895	154.607	100.221	171.773	11.3771	0	0	0
MAG_68_3	4.04928	2.21443	4.92641	7.42866	9.46082	3.65044	1.22575	1.03747	24.5406	64.7693	53.2798	106.954
MAG_69_1	1.93408	4.88547	6.09555	16.3156	0	0	0	0	0	0	0	0
MAG_7_2	0	0	0	0	10.7962	13.8083	5.42089	11.134	3.41768	0	0	0
MAG_7_3	0	0	0	0	0	0	0	0	0	0	0	24.9623
MAG_70_1	10.6229	17.1089	8.37044	3.0614	14.1462	13.0142	5.99572	8.22264	14.5297	8.92099	3.54119	0.516842
MAG_71_1	19.2965	24.0966	34.3093	28.7779	26.4614	12.6119	6.65334	19.3392	36.9037	36.6873	36.0422	49.6881
MAG_72_1	14.6439	13.5506	6.72416	4.36101	0	0	0	0	0	0	0	0
MAG_72_2	0.428662	0.64102	0.564652	0.17356	13.5217	18.1342	10.6332	10.9785	4.99727	0	0	0
MAG_72_3	17.9374	61.7945	105.203	50.2524	137.753	273.487	126.541	137.122	40.0703	44.2607	23.7277	0.575976
MAG_75_3	0.293013	0.190265	0.26305	6.88057	15.677	0.209151	0.232232	0.219495	75.6987	136.731	140.259	151.083
MAG_76_1	11.3643	16.712	7.99272	18.4541	6.71637	1.1163	0.933251	0.744906	29.498	27.478	27.8885	11.1557
MAG_76_2	0	0	0	0	24.7826	6.73069	3.17902	11.3166	0.966993	0	0	0
MAG_77_1	2.00194	25.5698	4.82024	59.9052	0.958914	1.48503	1.38349	1.29076	0.795628	0.440465	0.445803	0.220585
MAG_77_2	0.371859	0.652549	0.347489	0.639507	23.4816	13.8213	10.5603	17.2186	3.54512	0.277176	0.209284	0
MAG_77_3	1.84539	6.48791	9.46091	15.0725	4.7993	2.76376	0.876066	4.48576	25.239	27.2526	32.894	5.80687
MAG_8_3	7.50426	1.36153	39.1507	23.2852	8.9323	0.48793	0.332143	0.611015	45.6919	94.1209	70.7604	104.823
MAG_80_2	0	0	0	0	26.0893	44.3194	28.0894	30.4964	7.44225	0	0	0
MAG_80_3	0	0	0	0	1.0608	0	0	0	3.21722	1.67103	1.18241	17.3887
MAG_81_3	1.77164	0.387874	0.512562	0.59146	8.4957	6.23748	2.50046	4.8542	17.5021	21.2288	24.5336	14.7172
MAG_82_3	2.67204	3.53049	4.63307	9.75855	6.10745	8.48103	3.42151	8.1242	15.0587	12.2303	8.84172	2.68191
MAG_83_1	13.2211	9.35962	9.85008	5.91962	5.40616	9.18224	3.33774	6.79431	2.04179	0.797605	1.37348	0.546558
MAG_83_2	0.776566	6.62779	4.45153	0.626261	70.1476	85.9364	65.4489	109.251	9.808	0.035999	0	0
MAG_84_3	0	0	0	0.311571	1.17517	0	0	0	8.57081	7.58501	10.0716	6.68331
MAG_85_1	8.08764	10.8088	11.6376	18.0602	3.35482	2.90247	1.52668	1.62524	5.9392	5.27768	4.17926	2.18486
MAG_85_2	0	0.1704	0.792295	0.557347	16.2451	16.3796	9.23609	12.6736	3.23649	0	0	0
MAG_85_3	0	0	0	0	5.77007	0	0	0	14.5453	12.798	8.54091	4.76225
MAG_86_1	92.4068	250.741	145.204	8.58984	0.270067	0.233724	0.166745	0.238641	0.114143	0.050681	0.031959	0.011985
MAG_86_3	15.6219	9.4771	8.16514	12.0535	4.19203	0	0	0.220529	11.5742	11.5505	9.8443	10.5433
MAG_87_1	16.7837	1.85384	3.74031	55.413	0.137296	0.0412545	0.068574	0.097909	0.092764	0	0.058554	0.042073
MAG_87_3	0	0	0	0.233497	5.43997	0	0	0	16.6021	12.7204	13.3779	0.417542
MAG_88_1	8.51452	16.483	1.2289	5.00664	2.14912	0	0	0	7.02337	5.31168	4.93969	0.88385
MAG_88_2	0	0	0	0	4.24235	4.1892	4.12711	27.7212	2.00601	0	0	0
MAG_89_1	4.89045	12.0736	24.7976	25.517	19.5229	16.7928	9.84828	26.2275	16.7392	13.3661	11.5955	15.379
MAG_90_2	0	0	0	0	6.81106	14.8914	8.33912	20.2359	1.80241	0	0	0
MAG_90_3	0	0	0	0	6.81301	1.85178	1.82313	1.58442	10.0637	0	0	0
MAG_92_1	2.27299	2.28201	4.5041	170.861	0.218944	0.068973	0	0.142149	0.225094	1.71905	1.47748	4.41088
MAG_92_2	0	0	0	0	9.52051	18.692	8.92394	7.70129	1.51359	0	0	0
MAG_93_1	7.4157	17.1958	17.5247	0	0	0	0	0	0	0	0	0
MAG_93_3	4.75077	2.48945	2.19774	3.16086	4.10494	0	0	0.085132	19.2883	21.0571	18.9818	9.60151
MAG_95_1	35.2827	24.3931	25.0015	16.9134	1.43643	1.43366	1.37904	1.51018	0.780023	0.066951	0.190434	0.133541
MAG_95_2	0.294189	0.318308	0.21145	0.138316	38.886	76.6192	45.3646	101.97	7.66293	0.040484	0.036583	0.017787
MAG_95_3	0	0	0	0.149322	2.50754	0	0	0	2.69779	2.61265	22.568	9.75429
MAG_96_1	4.19331	9.6049	6.76231	43.8456	3.61042	4.3002	2.75879	4.56312	13.4419	27.9341	32.6204	11.6227
MAG_97_2	17.1273	5.15984	0.43875	1.47611	52.2953	77.7984	49.5231	67.6115	15.9241	2.0902	3.85366	1.05108
MAG_98_3	79.15	47.2541	19.3901	72.8462	11.708	0	0	0.040376	101.775	119.628	131.324	89.17
MAG_99_2	0	0	0	0	40.3854	35.1306	10.8948	0.947041	11.1072	0	0	0
	5384.73	5712.46	5784.68	5714.07	4989.15	4762.06	4015.63	4753.77	5844.44	6076.48	6284.82	6140.74
