# Supplementary material for: Inter-kingdom interactions and stability of methanogens revealed by machine-learning guided multi-omics analysis of industrial-scale biogas plants
Source: ISME J. 2023 Jun 7;17(8):1326–39. doi: 10.1038/s41396-023-01448-3 (PMC10356833; doi:10.1038/s41396-023-01448-3)
Supplement: Supplementary file 8 — Supplementary table 5 [file 41396_2023_1448_MOESM8_ESM.xlsx]

## Sheet: Activity
contig	start	stop	direction	KOfam	KOfam (ACCESSION)	KEGG_Module	KEGG_Module (ACCESSION)	Pfam	Pfam (ACCESSION)	MAG	KBP_oct	KBP_jan	KBP_apr	KBP_jul	MWBP_oct	MWBP_jan	MWBP_apr	MWBP_jul	SZBP_oct	SZBP_jan	SZBP_apr	SZBP_jul	KBP_oct_TPM	KBP_jan_TPM	KBP_apr_TPM	KBP_jul_TPM	MWBP_oct_TPM	MWBP_jan_TPM	MWBP_apr_TPM	MWBP_jul_TPM	SZBP_oct_TPM	SZBP_jan_TPM	SZBP_apr_TPM	SZBP_jul_TPM
c_000000000721	1	220	r	NA	NA	NA	NA	NA	NA	MAG_102_1	0	0	0	0	0	0	0	0	0	1	0	0	0	0	0	0	0	0	0	0	0	10.5893	0	0
c_000000041760	7861	8623	r	oligosaccharide reducing-end xylanase [EC:3.2.1.156]	K15531	ND	ND	Glycosyl hydrolases family 8	PF01270	MAG_98_3	0	0	0	0	0	0	0	0	0	0	0	0	0	0	0	0	0	0	0	0	0	0	0	0
c_000000041760	6391	7720	f	hexokinase [EC:2.7.1.1]	K00844	Glycolysis (Embden-Meyerhof pathway), glucose => pyruvate!!!Nucleotide sugar biosynthesis, glucose => UDP-glucose!!!UDP-N-acetyl-D-glucosamine biosynthesis, eukaryotes, glucose => UDP-GlcNAc	M00001!!!M00549!!!M00892	Hexokinase	PF03727	MAG_98_3	1	1	0	0	0	0	0	0	0	0	0	1	0.696232	0.696215	0	0	0	0	0	0	0	0	0	0.312571
c_000000000721	575	845	f	2-oxoisovalerate ferredoxin oxidoreductase delta subunit [EC:1.2.7.7]	K00188	NA	NA	4Fe-4S dicluster domain	PF12838	MAG_102_1	0	0	0	0	0	0	0	0	1	0	0	0	0	0	0	0	0	0	0	0	6.90856	0	0	0
c_000000041760	4436	5255	f	phosphoribosyl 1,2-cyclic phosphate phosphodiesterase [EC:3.1.4.55]	K06167	ND	ND	Beta-lactamase superfamily domain	PF12706	MAG_98_3	0	0	0	0	0	0	0	0	0	0	0	0	0	0	0	0	0	0	0	0	0	0	0	0
c_000000041760	2826	4245	r	ND	ND	ND	ND	Iron only hydrogenase large subunit, C-terminal domain	PF02906	MAG_98_3	0	0	0	0	0	0	0	1	2	0	1	1	0	0	0	0	0	0	0	0.318858	0.558698	0	0.421033	0.284236
c_000000000721	844	1900	f	2-oxoisovalerate ferredoxin oxidoreductase alpha subunit [EC:1.2.7.7]	K00186	Citrate cycle (TCA cycle, Krebs cycle)!!!Citrate cycle, second carbon oxidation, 2-oxoglutarate => oxaloacetate!!!Reductive citrate cycle (Arnon-Buchanan cycle)!!!Incomplete reductive citrate cycle, acetyl-CoA => oxoglutarate!!!Anoxygenic photosynthesis in green sulfur bacteria	M00009!!!M00011!!!M00173!!!M00620!!!M00614	Pyruvate flavodoxin/ferredoxin oxidoreductase, thiamine diP-bdg	PF01855	MAG_102_1	3	3	0	2	0	0	0	0	0	7	0	0	2.4717	2.47163	0	1.85321	0	0	0	0	0	2.82882	0	0
c_000000041760	1	220	f	ND	ND	ND	ND	ND	ND	MAG_98_3	0	0	0	0	0	0	0	0	0	0	0	0	0	0	0	0	0	0	0	0	0	0	0	0
c_000000023112	2380	2719	r	ND	ND	ND	ND	Helix-turn-helix domain	PF13730	MAG_98_3	0	0	0	0	0	0	0	1	0	0	0	1	0	0	0	0	0	0	0	3.79375	0	0	0	3.54993
c_000000000721	1901	3335	f	2-oxoisovalerate ferredoxin oxidoreductase beta subunit [EC:1.2.7.7]	K00187	Citrate cycle (TCA cycle, Krebs cycle)!!!Citrate cycle, second carbon oxidation, 2-oxoglutarate => oxaloacetate!!!Reductive citrate cycle (Arnon-Buchanan cycle)!!!Incomplete reductive citrate cycle, acetyl-CoA => oxoglutarate!!!Anoxygenic photosynthesis in green sulfur bacteria	M00009!!!M00011!!!M00173!!!M00620!!!M00614	Pyruvate ferredoxin/flavodoxin oxidoreductase	PF01558	MAG_102_1	1	1	0	0	0	0	0	0	0	1	0	0	0.514252	0.514238	0	0	0	0	0	0	0	0.272602	0	0
c_000000023112	2009	2171	r	ND	ND	ND	ND	ND	ND	MAG_98_3	0	0	0	0	0	0	0	0	0	0	0	0	0	0	0	0	0	0	0	0	0	0	0	0
c_000000023112	1173	1365	r	ND	ND	ND	ND	ND	ND	MAG_98_3	0	0	0	0	0	0	0	0	1	0	0	1	0	0	0	0	0	0	0	0	23.6345	0	0	21.6546
c_000000000721	3448	4435	f	NA	NA	NA	NA	Tetratricopeptide repeat-like domain	PF09976	MAG_102_1	0	0	0	0	0	1	0	0	0	10	0	0	0	0	0	0	0	1	0	0	0	4.3505	0	0
c_000000023112	1	676	r	ND	ND	ND	ND	ND	ND	MAG_98_3	0	0	0	0	0	0	0	0	0	0	0	0	0	0	0	0	0	0	0	0	0	0	0	0
c_000000018816	46085	46781	r	orotidine-5'-phosphate decarboxylase [EC:4.1.1.23]	K01591	Uridine monophosphate biosynthesis, glutamine (+ PRPP) => UMP	M00051	Orotidine 5'-phosphate decarboxylase / HUMPS family	PF00215	MAG_98_3	0	0	0	2	0	0	0	2	0	0	0	0	0	0	0	1.9647	0	0	0	1.62765	0	0	0	0
c_000000000721	4512	5814	f	adenylosuccinate lyase [EC:4.3.2.2]	K01756	Inosine monophosphate biosynthesis, PRPP + glutamine => IMP!!!Adenine ribonucleotide biosynthesis, IMP => ADP,ATP	M00048!!!M00049	Lyase	PF00206	MAG_102_1	0	0	0	0	0	0	0	0	0	3	1	0	0	0	0	0	0	0	0	0	0	0.915955	0.635797	0
c_000000018816	44895	45303	r	RNA polymerase sigma-70 factor, ECF subfamily	K03088	ND	ND	Sigma-70 region 2	PF04542	MAG_98_3	0	0	0	3	0	0	0	0	0	0	0	0	0	0	0	7.97234	0	0	0	0	0	0	0	0
c_000000018816	43612	44899	r	ND	ND	ND	ND	ND	ND	MAG_98_3	6	6	2	9	0	0	0	5	2	0	4	1	4.43073	4.4306	0.908426	3.72601	0	0	0	1.85265	0.656173	0	2.08632	0.330114
c_000000000721	5819	7028	r	2,3-bisphosphoglycerate-independent phosphoglycerate mutase [EC:5.4.2.12]	K15635	Glycolysis (Embden-Meyerhof pathway), glucose => pyruvate!!!Glycolysis, core module involving three-carbon compounds!!!Gluconeogenesis, oxaloacetate => fructose-6P	M00001!!!M00002!!!M00003	2,3-bisphosphoglycerate-independent phosphoglycerate mutase	PF10143	MAG_102_1	1	1	0	1	0	0	0	0	0	11	0	0	0.61149	0.611477	0	0.771941	0	0	0	0	0	3.67912	0	0
c_000000018816	38784	42489	r	phosphoribosylformylglycinamidine synthase [EC:6.3.5.3]	K01952	Inosine monophosphate biosynthesis, PRPP + glutamine => IMP	M00048	CobB/CobQ-like glutamine amidotransferase domain	PF13507	MAG_98_3	2	2	0	7	0	0	0	5	2	0	4	4	0.482688	0.482676	0	0.936362	0	0	0	0.588037	0.207353	0	0.633385	0.417156
c_000000018816	38048	38762	r	phosphoribosylaminoimidazole-succinocarboxamide synthase [EC:6.3.2.6]	K01923	Inosine monophosphate biosynthesis, PRPP + glutamine => IMP	M00048	SAICAR synthetase	PF01259	MAG_98_3	0	0	0	2	0	0	0	2	0	0	0	1	0	0	0	2.21585	0	0	0	1.88463	0	0	0	0.849043
c_000000000721	7789	9565	f	acetolactate synthase I/II/III large subunit [EC:2.2.1.6]	K01652	Valine/isoleucine biosynthesis, pyruvate => valine / 2-oxobutanoate => isoleucine!!!Isoleucine biosynthesis, threonine => 2-oxobutanoate => isoleucine	M00019!!!M00570	Thiamine pyrophosphate enzyme, N-terminal TPP binding domain	PF02776	MAG_102_1	0	0	0	1	0	0	0	0	2	5	0	0	0	0	0	0.485077	0	0	0	0	0.734176	1.07636	0	0
c_000000018816	35024	35594	r	phosphoribosylglycinamide formyltransferase 1 [EC:2.1.2.2]	K11175	Inosine monophosphate biosynthesis, PRPP + glutamine => IMP	M00048	Formyl transferase	PF00551	MAG_98_3	1	1	0	0	0	0	0	0	0	0	0	1	2.66098	2.66094	0	0	0	0	0	0	0	0	0	1.15924
c_000000018816	32195	33455	r	phosphoribosylamine---glycine ligase [EC:6.3.4.13]	K01945	Inosine monophosphate biosynthesis, PRPP + glutamine => IMP	M00048	Phosphoribosylglycinamide synthetase, ATP-grasp (A) domain	PF01071	MAG_98_3	1	1	0	3	0	0	0	2	1	0	0	1	0.782601	0.78258	0	1.28618	0	0	0	0.778259	0.351886	0	0	0.346877
c_000000000721	9561	10062	f	acetolactate synthase I/III small subunit [EC:2.2.1.6]	K01653	Valine/isoleucine biosynthesis, pyruvate => valine / 2-oxobutanoate => isoleucine!!!Isoleucine biosynthesis, threonine => 2-oxobutanoate => isoleucine	M00019!!!M00570	Small subunit of acetolactate synthase	PF10369	MAG_102_1	1	1	0	1	0	0	0	0	0	1	1	0	2.71984	2.71981	0	2.61022	0	0	0	0	0	1.28096	2.57338	0
c_000000018816	31348	32137	f	putative ABC transport system permease protein	K02069	ND	ND	Uncharacterised protein family (UPF0014)	PF03649	MAG_98_3	0	0	0	0	0	0	0	0	0	0	1	0	0	0	0	0	0	0	0	0	0	0	1.21982	0
c_000000018816	30707	31352	f	ND	ND	ND	ND	ABC transporter	PF00005	MAG_98_3	0	0	0	0	0	0	0	0	1	0	0	0	0	0	0	0	0	0	0	0	0.839029	0	0	0
c_000000000721	10149	10704	f	NA	NA	NA	NA	Cupin domain	PF07883	MAG_102_1	0	0	0	0	0	0	0	0	0	1	0	0	0	0	0	0	0	0	0	0	0	1.0516	0	0
c_000000018816	28483	30409	r	ND	ND	ND	ND	Right handed beta helix region	PF13229	MAG_98_3	0	0	0	6	0	0	0	0	1	0	0	2	0	0	0	1.66088	0	0	0	0	0.21713	0	0	0.433276
c_000000018816	25535	28163	r	ND	ND	ND	ND	Cation efflux family	PF01545	MAG_98_3	0	0	0	1	0	0	0	1	0	0	0	0	0	0	0	0.218524	0	0	0	0.190426	0	0	0	0
c_000000000721	10718	12386	f	NA	NA	NA	NA	AMP-binding enzyme	PF00501	MAG_102_1	1	1	2	1	0	2	0	0	0	11	0	0	0.55454	0.554533	1.084	0.540491	0	1	0	0	0	2.57734	0	0
c_000000018816	23710	24535	r	undecaprenyl-diphosphatase [EC:3.6.1.27]	K06153	ND	ND	Bacitracin resistance protein BacA	PF02673	MAG_98_3	0	0	0	0	0	0	0	0	0	0	0	0	0	0	0	0	0	0	0	0	0	0	0	0
c_000000018816	18977	20564	r	alginate O-acetyltransferase complex protein AlgI	K19294	ND	ND	MBOAT, membrane-bound O-acyltransferase family	PF03062	MAG_98_3	0	0	0	0	0	0	0	0	1	0	0	0	0	0	0	0	0	0	0	0	0.334256	0	0	0
c_000000000721	12425	12869	r	acyl-CoA thioester hydrolase [EC:3.1.2.-]	K07107	NA	NA	Acyl-ACP thioesterase	PF01643	MAG_102_1	0	0	0	0	0	0	0	0	0	1	0	0	0	0	0	0	0	0	0	0	0	1.61258	0	0
c_000000018816	17885	18968	r	ND	ND	ND	ND	ND	ND	MAG_98_3	0	0	0	1	0	0	0	0	0	0	0	0	0	0	0	0.6733	0	0	0	0	0	0	0	0
c_000000018816	17257	17908	r	ND	ND	ND	ND	ND	ND	MAG_98_3	0	0	0	2	0	0	0	1	0	0	0	0	0	0	0	2.54255	0	0	0	1.0775	0	0	0	0
c_000000000721	12865	14233	r	NA	NA	NA	NA	Protein of unknown function (DUF2851)	PF11013	MAG_102_1	0	0	0	0	0	0	0	0	0	2	0	0	0	0	0	0	0	0	0	0	0	0.575813	0	0
c_000000018816	15292	17131	f	phosphoenolpyruvate carboxykinase (GTP) [EC:4.1.1.32]	K01596	Gluconeogenesis, oxaloacetate => fructose-6P	M00003	Phosphoenolpyruvate carboxykinase C-terminal P-loop domain	PF00821	MAG_98_3	1	1	0	7	0	0	0	1	3	0	5	3	0.525488	0.525475	0	2.00978	0	0	0	0.255111	0.687073	0	1.78032	0.682879
c_000000018816	12170	13010	r	uncharacterized protein	K07098	ND	ND	Calcineurin-like phosphoesterase	PF00149	MAG_98_3	0	0	0	0	0	0	0	0	1	0	0	0	0	0	0	0	0	0	0	0	0.7715	0	0	0
c_000000000721	14583	15498	r	uncharacterized protein	K09144	NA	NA	Nucleotidyl transferase AbiEii toxin, Type IV TA system	PF08843	MAG_102_1	0	0	0	0	0	0	0	0	0	3	0	0	0	0	0	0	0	0	0	0	0	1.53349	0	0
c_000000018816	10301	10979	r	ND	ND	ND	ND	RNA pseudouridylate synthase	PF00849	MAG_98_3	0	0	0	0	0	0	0	0	0	0	0	0	0	0	0	0	0	0	0	0	0	0	0	0
c_000000018816	9111	10293	f	aspartate aminotransferase [EC:2.6.1.1]	K11358	ND	ND	Aminotransferase class I and II	PF00155	MAG_98_3	0	0	0	0	0	0	0	0	0	0	0	0	0	0	0	0	0	0	0	0	0	0	0	0
c_000000000721	15490	16258	r	NA	NA	NA	NA	Transcriptional regulator, AbiEi antitoxin, Type IV TA system	PF11459	MAG_102_1	0	0	1	0	0	1	0	0	0	2	0	1	0	0	1.49742	0	0	2	0	0	0	1.26622	0	1.07302
c_000000018816	7663	8755	r	Ca2+/H+ antiporter, TMEM165/GDT1 family	K23541	ND	ND	Uncharacterized protein family UPF0016	PF01169	MAG_98_3	0	0	0	0	0	0	0	0	0	0	0	0	0	0	0	0	0	0	0	0	0	0	0	0
c_000000018816	6853	7579	r	ND	ND	ND	ND	PHP-associated	PF13263	MAG_98_3	0	0	0	0	0	0	0	0	0	0	0	0	0	0	0	0	0	0	0	0	0	0	0	0
c_000000000721	16454	17258	r	putative pyruvate formate lyase activating enzyme [EC:1.97.1.4]	K04070	NA	NA	Radical SAM superfamily	PF04055	MAG_102_1	0	0	0	0	0	0	0	0	1	1	0	0	0	0	0	0	0	0	0	0	1.02462	0.607501	0	0
c_000000018816	5605	6778	r	alcohol dehydrogenase [EC:1.1.1.-]	K19955	ND	ND	Iron-containing alcohol dehydrogenase	PF00465	MAG_98_3	4	4	2	24	0	0	0	3	8	0	5	4	3.47315	3.47308	1.095	11.7968	0	0	0	1.27403	2.99967	0	2.86714	1.51686
c_000000018816	2531	4625	r	alpha-glucuronidase [EC:3.2.1.139]	K01235	ND	ND	Glycosyl hydrolase family 67 middle domain	PF07488	MAG_98_3	0	0	0	3	0	0	0	0	0	0	0	0	0	0	0	0.803696	0	0	0	0	0	0	0	0
c_000000000344	0	1455	r	cardiolipin synthase A/B [EC:2.7.8.-]	K06131	NA	NA	PLD-like domain	PF13091	MAG_102_1	6	6	0	1	1	0	0	2	2	22	5	0	3.81016	3.81007	0	0.641995	1	0	0	1.0602	0.905081	6.05435	2.87429	0
c_000000018816	1939	2377	r	Rrf2 family transcriptional regulator, cysteine metabolism repressor	K17472	ND	ND	Transcriptional regulator	PF02082	MAG_98_3	0	0	0	0	0	0	0	0	0	0	0	0	0	0	0	0	0	0	0	0	0	0	0	0
c_000000018432	5919	6936	f	ND	ND	ND	ND	SPFH domain / Band 7 family	PF01145	MAG_98_3	0	0	0	5	0	0	0	1	0	0	1	3	0	0	0	2.8303	0	0	0	0.479026	0	0	0.636656	1.2846
c_000000000344	1544	1997	r	D-aminoacyl-tRNA deacylase [EC:3.1.1.96]	K07560	NA	NA	D-Tyr-tRNA(Tyr) deacylase	PF02580	MAG_102_1	0	0	0	1	0	0	0	4	0	1	0	0	0	0	0	2.61022	0	0	0	8.92234	0	1.54213	0	0
c_000000018432	5354	5747	f	ND	ND	ND	ND	Uncharacterised protein family UPF0047	PF01894	MAG_98_3	1	1	0	0	0	0	0	0	0	0	0	0	3.79508	3.79506	0	0	0	0	0	0	0	0	0	0
c_000000018432	2763	4884	f	Zn2+/Cd2+-exporting ATPase [EC:7.2.2.12 7.2.2.21]	K01534	ND	ND	E1-E2 ATPase	PF00122	MAG_98_3	2	2	0	13	0	0	0	5	1	0	2	1	0.783205	0.783195	0	3.24749	0	0	0	1.00891	0.177328	0	0.506765	0.180047
c_000000000344	2011	2719	r	NA	NA	NA	NA	NA	NA	MAG_102_1	6	6	2	7	3	4	0	1	0	12	1	1	7.46625	7.46603	3.07028	10.5216	5	7	0	1.32101	0	8.38503	1.46335	1.20622
c_000000018432	1929	2112	f	ND	ND	ND	ND	ND	ND	MAG_98_3	0	0	0	0	0	0	0	0	0	0	0	0	0	0	0	0	0	0	0	0	0	0	0	0
c_000000018432	677	791	f	ND	ND	ND	ND	ND	ND	MAG_98_3	0	0	0	0	0	0	0	0	0	0	0	0	0	0	0	0	0	0	0	0	0	0	0	0
c_000000000344	2742	2997	r	NA	NA	NA	NA	Zinc ribbon domain	PF09723	MAG_102_1	0	0	0	1	0	0	0	0	0	0	0	0	0	0	0	10.3476	0	0	0	0	0	0	0	0
c_000000018432	46	736	f	ND	ND	ND	ND	ND	ND	MAG_98_3	0	0	0	0	0	0	0	0	0	0	0	0	0	0	0	0	0	0	0	0	0	0	0	0
c_000000016800	25656	26016	r	ND	ND	ND	ND	zinc-ribbon domain	PF13240	MAG_98_3	0	0	0	1	0	0	0	0	0	0	0	0	0	0	0	3.63331	0	0	0	0	0	0	0	0
c_000000000344	3153	4131	f	NA	NA	NA	NA	Glycosyl transferases group 1	PF13692	MAG_102_1	0	0	0	0	0	0	0	0	0	6	0	0	0	0	0	0	0	0	0	0	0	2.67863	0	0
c_000000016800	23346	24717	r	trk system potassium uptake protein	K03499	ND	ND	TrkA-N domain	PF02254	MAG_98_3	0	0	0	0	0	0	0	1	0	0	1	0	0	0	0	0	0	0	0	0.403845	0	0	0.56022	0
c_000000016800	21898	23350	r	trk system potassium uptake protein	K03498	ND	ND	Cation transport protein	PF02386	MAG_98_3	0	0	0	0	0	0	0	0	0	0	3	0	0	0	0	0	0	0	0	0	0	0	1.56936	0
c_000000000344	4185	5034	f	NA	NA	NA	NA	Glycosyl transferase family 2	PF00535	MAG_102_1	0	0	0	0	0	0	0	0	0	3	0	0	0	0	0	0	0	0	0	0	0	1.6987	0	0
c_000000016800	21359	21839	r	phosphatidylglycerophosphatase A [EC:3.1.3.27]	K01095	ND	ND	Phosphatidylglycerophosphatase A	PF04608	MAG_98_3	0	0	0	1	0	0	0	0	0	0	0	0	0	0	0	2.32183	0	0	0	0	0	0	0	0
c_000000016800	18580	20242	f	ND	ND	ND	ND	Peptidase propeptide and YPEB domain	PF03413	MAG_98_3	1	1	0	8	0	0	0	6	3	0	3	2	0.674552	0.674541	0	2.88571	0	0	0	1.87258	0.847487	0	1.27794	0.55465
c_000000000388	2	419	f	large subunit ribosomal protein L25	K02897	NA	NA	Ribosomal protein TL5, C-terminal domain	PF14693	MAG_102_1	4	4	0	2	0	4	0	0	1	3	0	0	14.5637	14.5634	0	5.91294	0	14	0	0	2.32672	5.5733	0	0
c_000000016800	12879	13170	r	ND	ND	ND	ND	ND	ND	MAG_98_3	0	0	0	0	0	0	0	0	0	0	0	0	0	0	0	0	0	0	0	0	0	0	0	0
c_000000016800	10377	11796	r	2-iminoacetate synthase [EC:4.1.99.19]	K03150	Thiamine biosynthesis, prokaryotes, AIR (+ DXP/tyrosine) => TMP/TPP	M00127	Biotin and Thiamin Synthesis associated domain	PF06968	MAG_98_3	0	0	0	0	0	0	0	0	0	0	0	0	0	0	0	0	0	0	0	0	0	0	0	0
c_000000000388	449	1013	f	peptidyl-tRNA hydrolase, PTH1 family [EC:3.1.1.29]	K01056	NA	NA	Peptidyl-tRNA hydrolase	PF01195	MAG_102_1	0	0	2	1	0	0	0	0	0	1	0	2	0	0	4.8747	2.30774	0	0	0	0	0	1.05982	0	3.51096
c_000000016800	8277	8835	r	[ribosomal protein S5]-alanine N-acetyltransferase [EC:2.3.1.267]	K03790	ND	ND	Acetyltransferase (GNAT) domain	PF13302	MAG_98_3	1	1	0	2	0	0	0	1	1	0	0	0	2.17161	2.17156	0	2.56837	0	0	0	1.126	1.00118	0	0	0
c_000000016800	7130	7646	r	ND	ND	ND	ND	NUDIX domain	PF00293	MAG_98_3	0	0	0	0	0	0	0	0	0	0	0	0	0	0	0	0	0	0	0	0	0	0	0	0
c_000000000388	1024	1393	f	small subunit ribosomal protein S6	K02990	NA	NA	Ribosomal protein S6	PF01250	MAG_102_1	0	0	1	1	0	2	1	0	3	1	0	0	0	0	4.96068	3.86312	0	10	5	0	9.10249	2.48186	0	0
c_000000016800	4337	5171	r	exodeoxyribonuclease III [EC:3.1.11.2]	K01142	ND	ND	Endonuclease/Exonuclease/phosphatase family	PF03372	MAG_98_3	0	0	0	0	0	0	0	2	0	0	0	0	0	0	0	0	0	0	0	1.2409	0	0	0	0
c_000000013848	47302	47764	r	ribosome maturation factor RimP	K09748	ND	ND	RimP N-terminal domain	PF02576	MAG_98_3	0	0	0	0	0	0	0	1	0	0	2	1	0	0	0	0	0	0	0	2.13656	0	0	5.83457	1.9336
c_000000000388	1376	1823	f	single-strand DNA-binding protein	K03111	NA	NA	Single-strand binding protein family	PF00436	MAG_102_1	0	0	0	0	0	0	0	0	0	1	0	0	0	0	0	0	0	0	0	0	0	1.58839	0	0
c_000000013848	46170	47280	r	transcription termination/antitermination protein NusA	K02600	ND	ND	NusA N-terminal domain	PF08529	MAG_98_3	0	0	0	3	0	0	0	8	3	0	2	3	0	0	0	1.84373	0	0	0	4.19411	1.48155	0	1.47296	1.42334
c_000000013848	43089	45552	r	translation initiation factor IF-2	K02519	ND	ND	Translation-initiation factor 2	PF11987	MAG_98_3	1	1	0	22	0	0	0	19	12	0	7	13	0.400209	0.4002	0	4.79148	0	0	0	3.61212	2.05115	0	1.82509	2.20569
c_000000000388	1841	2081	f	NA	NA	NA	NA	Ribosomal protein S18	PF01084	MAG_102_1	0	0	0	1	0	0	0	0	0	0	1	0	0	0	0	12.5971	0	0	0	0	0	0	16.6592	0
c_000000013848	42705	43074	r	ribosome-binding factor A	K02834	ND	ND	Ribosome-binding factor A	PF02033	MAG_98_3	1	1	0	1	0	0	0	1	1	0	0	0	5.69048	5.69045	0	3.72563	0	0	0	3.07642	3.02832	0	0	0
c_000000013848	41747	42716	r	bifunctional oligoribonuclease and PAP phosphatase NrnA [EC:3.1.3.7 3.1.13.3]	K06881	ND	ND	DHH family	PF01368	MAG_98_3	0	0	0	0	0	0	0	0	2	0	2	0	0	0	0	0	0	0	0	0	1.268	0	1.87409	0
c_000000000388	2105	2588	f	large subunit ribosomal protein L9	K02939	NA	NA	Ribosomal protein L9, C-terminal domain	PF03948	MAG_102_1	0	0	0	0	0	0	0	1	0	4	1	1	0	0	0	0	0	0	0	2.23058	0	5.40729	2.65988	1.93344
c_000000013848	40839	41706	r	tRNA pseudouridine55 synthase [EC:5.4.99.25]	K03177	ND	ND	TruB family pseudouridylate synthase (N terminal domain)	PF01509	MAG_98_3	0	0	0	0	0	0	0	0	1	0	0	0	0	0	0	0	0	0	0	0	0.711499	0	0	0
c_000000013848	37204	39364	r	polyribonucleotide nucleotidyltransferase [EC:2.7.7.8]	K00962	ND	ND	3' exoribonuclease family, domain 1	PF01138	MAG_98_3	0	0	0	7	0	0	0	6	2	0	6	12	0	0	0	1.74781	0	0	0	1.31044	0.393907	0	1.80065	2.34821
c_000000000388	2603	4019	f	replicative DNA helicase [EC:3.6.4.12]	K02314	NA	NA	DnaB-like helicase C terminal domain	PF03796	MAG_102_1	0	0	0	2	0	0	0	0	0	0	3	0	0	0	0	1.33698	0	0	0	0	0	0	1.90124	0
c_000000013848	36395	37106	r	peptidoglycan-N-acetylglucosamine deacetylase [EC:3.5.1.104]	K22278	ND	ND	Polysaccharide deacetylase	PF01522	MAG_98_3	0	0	0	0	0	0	0	0	0	0	0	0	0	0	0	0	0	0	0	0	0	0	0	0
c_000000013848	35074	36355	r	zinc protease [EC:3.4.24.-]	K07263	ND	ND	Peptidase M16 inactive domain	PF05193	MAG_98_3	0	0	0	0	0	0	0	0	0	0	0	1	0	0	0	0	0	0	0	0	0	0	0	0.422429
c_000000000388	4015	6337	f	outer membrane protein insertion porin family	K07277	NA	NA	Surface antigen	PF01103	MAG_102_1	1	1	1	1	1	0	0	0	0	3	0	0	0.453377	0.453369	0.354543	0.370983	0	0	0	0	0	0.485532	0	0
c_000000013848	29840	31181	r	ribosomal protein S12 methylthiotransferase [EC:2.8.4.4]	K14441	ND	ND	Uncharacterized protein family UPF0004	PF00919	MAG_98_3	0	0	0	0	0	0	0	0	1	0	0	0	0	0	0	0	0	0	0	0	0.424156	0	0	0
c_000000013848	29314	29854	r	CDP-diacylglycerol---glycerol-3-phosphate 3-phosphatidyltransferase [EC:2.7.8.5]	K00995	ND	ND	CDP-alcohol phosphatidyltransferase	PF01066	MAG_98_3	0	0	0	0	0	0	0	0	0	0	0	0	0	0	0	0	0	0	0	0	0	0	0	0
c_000000000388	6433	7660	f	NA	NA	NA	NA	Aminotransferase class I and II	PF00155	MAG_102_1	0	0	0	0	0	0	0	0	1	4	2	0	0	0	0	0	0	0	0	0	0.603907	1.39738	1.52976	0
c_000000013848	23170	23935	r	5'-nucleotidase [EC:3.1.3.5]	K03787	ND	ND	Survival protein SurE	PF01975	MAG_98_3	0	0	0	1	0	0	0	0	0	0	0	0	0	0	0	0.975409	0	0	0	0	0	0	0	0
c_000000013848	22221	23088	r	ND	ND	ND	ND	SIS domain	PF01380	MAG_98_3	0	0	0	0	0	0	0	0	0	0	0	0	0	0	0	0	0	0	0	0	0	0	0	0
c_000000000388	7701	7926	f	NA	NA	NA	NA	Glycosyl transferase family 2	PF00535	MAG_102_1	0	0	0	0	0	0	0	0	0	1	0	0	0	0	0	0	0	0	0	0	0	9.92744	0	0
c_000000013848	21526	22138	r	ND	ND	ND	ND	Histidine phosphatase superfamily (branch 1)	PF00300	MAG_98_3	0	0	0	0	0	0	0	0	0	0	0	0	0	0	0	0	0	0	0	0	0	0	0	0
c_000000013848	20933	21368	r	ND	ND	ND	ND	HutP	PF09021	MAG_98_3	0	0	0	0	0	0	0	2	0	0	0	0	0	0	0	0	0	0	0	3.70476	0	0	0	0
c_000000000594	0	498	r	NA	NA	NA	NA	NA	NA	MAG_102_1	0	0	0	0	0	0	0	0	0	11	0	0	0	0	0	0	0	0	0	0	0	14.0906	0	0
c_000000013848	16589	17402	r	chemotaxis protein methyltransferase CheR [EC:2.1.1.80]	K00575	ND	ND	CheR methyltransferase, SAM binding domain	PF01739	MAG_98_3	0	0	0	0	0	0	0	1	1	0	0	0	0	0	0	0	0	0	0	0.93489	0.839993	0	0	0
c_000000013848	16022	16490	r	stage V sporulation protein AC	K06405	ND	ND	SpoVAC/SpoVAEB sporulation membrane protein	PF03862	MAG_98_3	0	0	0	0	0	0	0	0	0	0	0	0	0	0	0	0	0	0	0	0	0	0	0	0
c_000000000594	826	1912	r	NA	NA	NA	NA	NA	NA	MAG_102_1	0	0	0	0	0	0	0	0	1	5	0	0	0	0	0	0	0	0	0	0	0.699283	2.01443	0	0
c_000000013848	15003	16020	r	stage V sporulation protein AD	K06406	ND	ND	Stage V sporulation protein AD (SpoVAD)	PF07451	MAG_98_3	0	0	0	0	0	0	0	0	0	0	0	0	0	0	0	0	0	0	0	0	0	0	0	0
c_000000013848	14648	15002	r	stage V sporulation protein AE	K06407	ND	ND	SpoVAC/SpoVAEB sporulation membrane protein	PF03862	MAG_98_3	0	0	0	0	0	0	0	0	0	0	0	0	0	0	0	0	0	0	0	0	0	0	0	0
c_000000000594	1908	2451	r	NA	NA	NA	NA	NA	NA	MAG_102_1	0	0	0	0	0	0	0	0	0	0	0	0	0	0	0	0	0	0	0	0	0	0	0	0
c_000000013848	12476	13280	r	RNA polymerase sigma-B factor	K03090	ND	ND	Sigma-70 region 2	PF04542	MAG_98_3	0	0	0	1	0	0	0	0	2	0	1	0	0	0	0	1.08107	0	0	0	0	1.64281	0	1.22056	0
c_000000013848	11979	12393	r	serine/threonine-protein kinase RsbW [EC:2.7.11.1]	K04757	ND	ND	Histidine kinase-like ATPase domain	PF13581	MAG_98_3	0	0	0	4	0	0	0	0	0	0	0	0	0	0	0	12.0097	0	0	0	0	0	0	0	0
c_000000000594	2454	2616	r	NA	NA	NA	NA	NA	NA	MAG_102_1	0	0	0	0	0	0	0	0	0	0	0	0	0	0	0	0	0	0	0	0	0	0	0	0
c_000000013848	9501	9975	r	cell division inhibitor SepF	K09772	ND	ND	Cell division protein SepF	PF04472	MAG_98_3	0	0	0	1	0	0	0	1	1	0	1	3	0	0	0	2.61022	0	0	0	2.13873	1.97785	0	2.76441	5.67775
c_000000013848	8889	9372	r	cell division initiation protein	K04074	ND	ND	DivIVA protein	PF05103	MAG_98_3	0	0	0	1	0	0	0	1	3	0	0	0	0	0	0	2.52838	0	0	0	2.01804	5.65829	0	0	0
c_000000000664	0	2286	f	NA	NA	NA	NA	NA	NA	MAG_102_1	0	0	0	0	3	0	0	0	0	19	1	0	0	0	0	0	1	0	0	0	0	2.96402	0.300955	0
c_000000013848	7018	7936	r	23S rRNA pseudouridine1911/1915/1917 synthase [EC:5.4.99.23]	K06180	ND	ND	RNA pseudouridylate synthase	PF00849	MAG_98_3	0	0	0	0	0	0	0	0	0	0	0	0	0	0	0	0	0	0	0	0	0	0	0	0
c_000000013848	4967	6209	r	uracil permease	K02824	ND	ND	Permease family	PF00860	MAG_98_3	0	0	0	3	0	0	0	1	4	0	0	2	0	0	0	1.50562	0	0	0	0.4358	1.61134	0	0	0.783332
c_000000000664	2314	2875	f	NA	NA	NA	NA	NA	NA	MAG_102_1	0	0	0	0	0	0	0	0	1	4	0	0	0	0	0	0	0	0	0	0	0.887697	3.75479	0	0
c_000000013848	3077	4829	f	ND	ND	ND	ND	Fibronectin-binding protein A N-terminus (FbpA)	PF05833	MAG_98_3	0	0	0	0	0	0	0	1	0	0	0	0	0	0	0	0	0	0	0	0.359958	0	0	0	0
c_000000013848	1921	2896	r	germination protein M	K06298	ND	ND	Sporulation and spore germination	PF10646	MAG_98_3	0	0	0	0	0	0	0	1	1	0	0	2	0	0	0	0	0	0	0	0.605834	0.559783	0	0	1.0835
c_000000000664	2908	4345	f	NA	NA	NA	NA	NA	NA	MAG_102_1	0	0	0	0	0	0	0	0	1	7	0	0	0	0	0	0	0	0	0	0	0.392518	1.87578	0	0
c_000000013848	500	1109	r	XTP/dITP diphosphohydrolase [EC:3.6.1.66]	K02428	ND	ND	Ham1 family	PF01725	MAG_98_3	0	0	0	0	0	0	0	0	0	0	0	0	0	0	0	0	0	0	0	0	0	0	0	0
c_000000013848	31	499	r	uncharacterized protein	K07095	ND	ND	Calcineurin-like phosphoesterase superfamily domain	PF12850	MAG_98_3	0	0	0	0	0	0	0	0	0	0	0	0	0	0	0	0	0	0	0	0	0	0	0	0
c_000000000664	4354	5140	f	NA	NA	NA	NA	NA	NA	MAG_102_1	0	0	0	0	0	1	0	0	0	5	0	0	0	0	0	0	0	1	0	0	0	2.87471	0	0
c_000000007512	46720	47014	r	ND	ND	ND	ND	ND	ND	MAG_98_3	0	0	0	0	0	0	0	0	0	0	0	0	0	0	0	0	0	0	0	0	0	0	0	0
c_000000007512	46258	46612	f	ND	ND	ND	ND	ND	ND	MAG_98_3	2	2	0	10	0	0	0	4	6	0	4	1	11.022	11.0219	0	32.2195	0	0	0	11.5863	16.4283	0	19.7028	2.67458
c_000000000664	5139	6873	f	NA	NA	NA	NA	NA	NA	MAG_102_1	0	0	0	1	0	0	0	0	1	11	1	0	0	0	0	0.439149	0	0	0	0	0.336167	2.35472	0.425865	0
c_000000007512	45761	46160	f	ND	ND	ND	ND	Protein of unknown function (DUF2752)	PF10825	MAG_98_3	0	0	0	0	0	0	0	0	0	0	0	0	0	0	0	0	0	0	0	0	0	0	0	0
c_000000007512	45052	45634	f	small subunit ribosomal protein S4	K02986	ND	ND	S4 domain	PF01479	MAG_98_3	0	0	0	0	0	0	0	0	1	0	0	0	0	0	0	0	0	0	0	0	0.880557	0	0	0
c_000000000664	6883	7513	f	NA	NA	NA	NA	NA	NA	MAG_102_1	2	2	0	0	1	1	0	0	2	7	0	0	3.63887	3.63881	0	0	1	1	0	0	1.71241	5.45626	0	0
c_000000007512	43607	44717	r	tRNA-uridine 2-sulfurtransferase [EC:2.8.1.13]	K00566	ND	ND	tRNA methyl transferase	PF03054	MAG_98_3	0	0	0	0	0	0	0	0	0	0	0	1	0	0	0	0	0	0	0	0	0	0	0	0.401546
c_000000007512	35269	36886	r	peptide chain release factor 3	K02837	ND	ND	Elongation factor Tu GTP binding domain	PF00009	MAG_98_3	0	0	0	0	0	0	0	1	1	0	0	0	0	0	0	0	0	0	0	0.273951	0.242287	0	0	0
c_000000000664	7531	8716	f	NA	NA	NA	NA	NA	NA	MAG_102_1	0	0	0	1	0	0	0	0	0	4	0	0	0	0	0	0.700336	0	0	0	0	0	1.37158	0	0
c_000000007512	32013	32832	r	ND	ND	ND	ND	ND	ND	MAG_98_3	1	1	0	4	0	0	0	1	1	0	0	0	1.39981	1.39978	0	3.21155	0	0	0	0.685665	0.61521	0	0	0
c_000000007512	31829	31919	f	ND	ND	ND	ND	ND	ND	MAG_98_3	0	0	0	0	0	0	0	0	0	0	0	0	0	0	0	0	0	0	0	0	0	0	0	0
c_000000000664	8727	9360	f	NA	NA	NA	NA	NA	NA	MAG_102_1	0	0	0	0	0	0	0	0	0	2	0	0	0	0	0	0	0	0	0	0	0	1.75807	0	0
c_000000007512	29613	30900	r	ND	ND	ND	ND	Phosphofructokinase	PF00365	MAG_98_3	0	0	0	3	0	0	0	0	1	0	0	0	0	0	0	1.20683	0	0	0	0	0.294537	0	0	0
c_000000007512	27247	27916	f	deoxyribose-phosphate aldolase [EC:4.1.2.4]	K01619	ND	ND	DeoC/LacD family aldolase	PF01791	MAG_98_3	0	0	0	0	0	0	0	0	1	1	0	0	0	0	0	0	0	0	0	0	0.810475	0.713422	0	0
c_000000000664	9504	9876	f	2-iminobutanoate/2-iminopropanoate deaminase [EC:3.5.99.10]	K09022	NA	NA	Endoribonuclease L-PSP	PF01042	MAG_102_1	0	0	0	0	0	0	0	0	0	1	0	0	0	0	0	0	0	0	0	0	0	2.42502	0	0
c_000000007512	24781	26500	r	DNA polymerase III subunit gamma/tau [EC:2.7.7.7]	K02343	ND	ND	DNA polymerase III, delta subunit	PF13177	MAG_98_3	0	0	0	1	0	0	0	1	1	0	0	1	0	0	0	0.306527	0	0	0	0.25574	0.223571	0	0	0.227768
c_000000007512	24389	24728	r	uncharacterized protein	K09747	ND	ND	YbaB/EbfC DNA-binding family	PF02575	MAG_98_3	0	0	0	0	0	0	0	0	1	0	0	0	0	0	0	0	0	0	0	0	3.02023	0	0	0
c_000000000664	9872	10721	f	uncharacterized protein	K07051	NA	NA	TatD related DNase	PF01026	MAG_102_1	0	0	0	0	0	0	0	0	0	1	0	0	0	0	0	0	0	0	0	0	0	0.56136	0	0
c_000000007512	19309	19765	r	ND	ND	ND	ND	ND	ND	MAG_98_3	0	0	0	0	0	0	0	0	0	0	0	0	0	0	0	0	0	0	0	0	0	0	0	0
c_000000007512	18622	19162	r	ND	ND	ND	ND	Acetyltransferase (GNAT) family	PF00583	MAG_98_3	0	0	0	0	0	0	0	0	0	0	0	0	0	0	0	0	0	0	0	0	0	0	0	0
c_000000000664	10695	11541	f	NA	NA	NA	NA	UbiA prenyltransferase family	PF01040	MAG_102_1	0	0	0	0	0	0	0	0	1	7	0	0	0	0	0	0	0	0	0	0	0.801708	3.85745	0	0
c_000000007512	15005	15197	r	ND	ND	ND	ND	ND	ND	MAG_98_3	0	0	0	0	0	0	0	0	0	0	0	0	0	0	0	0	0	0	0	0	0	0	0	0
c_000000007512	12484	13378	r	ABC-2 type transport system ATP-binding protein	K01990	ND	ND	ABC transporter	PF00005	MAG_98_3	0	0	0	0	0	0	0	1	0	0	0	0	0	0	0	0	0	0	0	0.54531	0	0	0	0
c_000000000664	11595	12291	r	NA	NA	NA	NA	NA	NA	MAG_102_1	1	1	0	0	0	0	0	0	0	19	0	0	1.27896	1.27891	0	0	0	0	0	0	0	13.8016	0	0
c_000000007512	10883	12485	r	ND	ND	ND	ND	ND	ND	MAG_98_3	0	0	0	0	0	0	0	0	3	0	0	0	0	0	0	0	0	0	0	0	0.692861	0	0	0
c_000000007512	6895	7699	f	ND	ND	ND	ND	ND	ND	MAG_98_3	0	0	0	0	0	0	0	0	0	0	0	0	0	0	0	0	0	0	0	0	0	0	0	0
c_000000000664	12348	12525	r	NA	NA	NA	NA	NA	NA	MAG_102_1	0	0	0	0	0	0	0	0	0	0	0	0	0	0	0	0	0	0	0	0	0	0	0	0
c_000000007512	6203	6902	f	ND	ND	ND	ND	ABC transporter	PF00005	MAG_98_3	0	0	0	0	0	0	0	0	1	0	0	0	0	0	0	0	0	0	0	0	0.658661	0	0	0
c_000000007512	5835	6207	f	GntR family transcriptional regulator	K07979	ND	ND	Bacterial regulatory proteins, gntR family	PF00392	MAG_98_3	0	0	0	0	0	0	0	2	0	0	0	0	0	0	0	0	0	0	0	5.33276	0	0	0	0
c_000000000749	2	2399	f	NA	NA	NA	NA	NA	NA	MAG_102_1	1	1	1	4	0	1	0	0	1	33	2	1	0.46241	0.462403	0.329162	1.40139	0	0	0	0	0.265785	5.11956	0.664434	0.244933
c_000000007512	3136	4165	f	two-component system, chemotaxis family, protein-glutamate methylesterase/glutaminase [EC:3.1.1.61 3.5.1.44]	K03412	ND	ND	CheB methylesterase	PF01339	MAG_98_3	0	0	0	0	0	0	0	0	0	0	1	0	0	0	0	0	0	0	0	0	0	0	0.580296	0
c_000000007512	2265	2583	r	inhibitor of the pro-sigma K processing machinery	K06317	ND	ND	SigmaK-factor processing regulatory protein BofA	PF07441	MAG_98_3	0	0	0	0	0	0	0	0	0	0	0	0	0	0	0	0	0	0	0	0	0	0	0	0
c_000000000749	2395	3370	f	NA	NA	NA	NA	NA	NA	MAG_102_1	0	0	0	0	0	0	0	0	1	1	0	0	0	0	0	0	0	0	0	0	0.748641	0.44471	0	0
c_000000007512	1058	2033	r	tryptophanyl-tRNA synthetase [EC:6.1.1.2]	K01867	ND	ND	tRNA synthetases class I (W and Y)	PF00579	MAG_98_3	0	0	0	0	0	0	0	0	1	0	0	0	0	0	0	0	0	0	0	0	0.426824	0	0	0
c_000000007512	2	173	f	ND	ND	ND	ND	ND	ND	MAG_98_3	0	0	0	0	0	0	0	0	0	0	0	0	0	0	0	0	0	0	0	0	0	0	0	0
c_000000000749	3404	3716	f	NA	NA	NA	NA	NA	NA	MAG_102_1	0	0	0	0	0	0	0	0	0	0	0	0	0	0	0	0	0	0	0	0	0	0	0	0
c_000000035087	2243	2843	f	ND	ND	ND	ND	Protein of unknown function (DUF445)	PF04286	MAG_98_3	0	0	0	1	0	0	0	0	0	0	0	0	0	0	0	1.25889	0	0	0	0	0	0	0	0
c_000000035087	1248	2130	f	ND	ND	ND	ND	YtxC-like family	PF08812	MAG_98_3	0	0	0	0	0	0	0	0	0	0	0	0	0	0	0	0	0	0	0	0	0	0	0	0
c_000000000749	3795	9684	f	NA	NA	NA	NA	Glycosyl hydrolases family 18	PF00704	MAG_102_1	0	0	1	1	0	0	0	0	0	29	0	0	0	0	0.121927	0.136492	0	0	0	0	0	1.67024	0	0
c_000000035087	442	1198	f	ND	ND	ND	ND	ND	ND	MAG_98_3	0	0	0	1	0	0	0	0	0	0	0	0	0	0	0	0.863482	0	0	0	0	0	0	0	0
c_000000035087	2	284	f	ND	ND	ND	ND	ND	ND	MAG_98_3	0	0	0	2	0	0	0	1	0	0	1	0	0	0	0	15.4525	0	0	0	6.177	0	0	10.0484	0
c_000000000749	10269	10398	f	NA	NA	NA	NA	NA	NA	MAG_102_1	0	0	0	0	0	0	0	0	0	0	0	0	0	0	0	0	0	0	0	0	0	0	0	0
c_000000012167	17457	17604	f	ND	ND	ND	ND	Ribbon-Helix-Helix transcriptional regulator family	PF17723	MAG_98_3	0	0	0	0	0	0	0	0	0	0	0	0	0	0	0	0	0	0	0	0	0	0	0	0
c_000000012167	16279	17029	f	ND	ND	ND	ND	ABC-2 type transporter	PF01061	MAG_98_3	0	0	0	0	0	0	0	0	0	0	0	0	0	0	0	0	0	0	0	0	0	0	0	0
c_000000001189	2	68	f	NA	NA	NA	NA	NA	NA	MAG_102_1	0	0	0	0	0	0	0	0	0	0	0	0	0	0	0	0	0	0	0	0	0	0	0	0
c_000000012167	15557	16283	f	ABC-2 type transport system ATP-binding protein	K01990	ND	ND	ABC transporter	PF00005	MAG_98_3	2	2	0	0	0	0	0	0	0	0	0	0	3.05289	3.05278	0	0	0	0	0	0	0	0	0	0
c_000000012167	13763	14987	f	ND	ND	ND	ND	Metallo-beta-lactamase superfamily	PF00753	MAG_98_3	0	0	1	2	0	0	0	1	2	0	0	1	0	0	0.448073	0.836081	0	0	0	0.367004	0.626256	0	0	0.326787
c_000000001189	157	2569	r	NA	NA	NA	NA	NA	NA	MAG_102_1	0	0	0	0	0	0	0	0	1	10	0	0	0	0	0	0	0	0	0	0	0.236577	1.49811	0	0
c_000000012167	9494	10520	f	O-acetyl-ADP-ribose deacetylase [EC:3.1.1.106]	K23518	ND	ND	Macro domain	PF01661	MAG_98_3	0	0	0	0	0	0	0	0	0	0	0	0	0	0	0	0	0	0	0	0	0	0	0	0
c_000000012167	5751	6651	f	ND	ND	ND	ND	Acetyltransferase (GNAT) domain	PF13527	MAG_98_3	0	0	0	0	0	0	0	0	1	0	0	0	0	0	0	0	0	0	0	0	0.604363	0	0	0
c_000000001913	535	1462	r	GTPase	K03595	NA	NA	50S ribosome-binding GTPase	PF01926	MAG_102_1	0	0	0	0	0	0	0	0	0	5	0	0	0	0	0	0	0	0	0	0	0	2.38962	0	0
c_000000012167	3297	3663	f	ND	ND	ND	ND	Glyoxalase-like domain	PF18029	MAG_98_3	0	0	0	0	0	0	0	0	0	0	0	0	0	0	0	0	0	0	0	0	0	0	0	0
c_000000012167	1712	2201	f	ND	ND	ND	ND	Methyltransferase domain	PF13847	MAG_98_3	0	0	0	0	0	0	0	0	0	0	0	0	0	0	0	0	0	0	0	0	0	0	0	0
c_000000001913	1458	2871	r	metallo-beta-lactamase family protein	K07576	NA	NA	Beta-Casp domain	PF10996	MAG_102_1	0	0	0	0	0	0	0	0	1	13	0	0	0	0	0	0	0	0	0	0	0.462396	3.62763	0	0
c_000000012167	811	1297	f	ND	ND	ND	ND	Acetyltransferase (GNAT) family	PF00583	MAG_98_3	0	0	0	0	0	0	0	0	0	0	0	1	0	0	0	0	0	0	0	0	0	0	0	1.4869
c_000000012167	244	571	f	ND	ND	ND	ND	ND	ND	MAG_98_3	0	0	0	0	0	0	0	0	0	0	0	0	0	0	0	0	0	0	0	0	0	0	0	0
c_000000001913	2893	3904	r	protease IV [EC:3.4.21.-]	K04773	NA	NA	Peptidase family S49	PF01343	MAG_102_1	0	0	0	0	0	0	0	0	0	6	0	0	0	0	0	0	0	0	0	0	0	2.58985	0	0
c_000000036454	11839	12907	f	ND	ND	ND	ND	ND	ND	MAG_98_3	0	0	0	0	0	0	0	0	0	0	0	0	0	0	0	0	0	0	0	0	0	0	0	0
c_000000036454	10136	11207	f	N6-L-threonylcarbamoyladenine synthase [EC:2.3.1.234]	K01409	ND	ND	Glycoprotease family	PF00814	MAG_98_3	0	0	0	0	0	0	0	0	0	0	0	0	0	0	0	0	0	0	0	0	0	0	0	0
c_000000001913	3923	5171	f	NA	NA	NA	NA	Glycosyl transferase family 1	PF13528	MAG_102_1	0	0	0	0	0	0	0	0	0	3	0	0	0	0	0	0	0	0	0	0	0	1.00444	0	0
c_000000036454	8945	9410	f	[ribosomal protein S18]-alanine N-acetyltransferase [EC:2.3.1.266]	K03789	ND	ND	Acetyltransferase (GNAT) family	PF00583	MAG_98_3	0	0	0	0	0	0	0	1	0	0	0	0	0	0	0	0	0	0	0	1.65235	0	0	0	0
c_000000036454	7053	7674	f	riboflavin transporter	K23675	ND	ND	ECF transporter, substrate-specific component	PF12822	MAG_98_3	0	0	0	0	0	0	0	0	1	0	0	0	0	0	0	0	0	0	0	0	1.1862	0	0	0
c_000000001913	5167	6445	f	TolB protein	K03641	NA	NA	WD40-like Beta Propeller Repeat	PF07676	MAG_102_1	0	0	0	0	1	0	0	0	1	7	0	0	0	0	0	0	1	0	0	0	0.555003	2.21496	0	0
c_000000036454	3205	4450	r	diaminopimelate decarboxylase [EC:4.1.1.20]	K01586	Lysine biosynthesis, succinyl-DAP pathway, aspartate => lysine!!!Lysine biosynthesis, acetyl-DAP pathway, aspartate => lysine!!!Lysine biosynthesis, DAP dehydrogenase pathway, aspartate => lysine!!!Lysine biosynthesis, DAP aminotransferase pathway, aspartate => lysine	M00016!!!M00525!!!M00526!!!M00527	Pyridoxal-dependent decarboxylase, pyridoxal binding domain	PF02784	MAG_98_3	0	0	0	0	0	0	0	0	0	0	0	0	0	0	0	0	0	0	0	0	0	0	0	0
c_000000036454	2231	3098	r	ND	ND	ND	ND	Uncharacterised protein, DegV family COG1307	PF02645	MAG_98_3	0	0	0	1	0	0	0	0	1	0	0	0	0	0	0	0.873709	0	0	0	0	0.694109	0	0	0
c_000000001913	6490	7042	f	peptidoglycan-associated lipoprotein	K03640	NA	NA	OmpA family	PF00691	MAG_102_1	1	1	1	4	1	0	0	0	1	0	5	1	2.39266	2.39265	2.52569	9.68194	3	0	0	0	1.77606	0	11.5511	1.84252
c_000000036454	2	314	f	ND	ND	ND	ND	LysM domain	PF01476	MAG_98_3	0	0	0	0	0	0	0	0	0	0	0	0	0	0	0	0	0	0	0	0	0	0	0	0
c_000000018886	81770	81887	r	ND	ND	ND	ND	ND	ND	MAG_98_3	0	0	0	0	0	0	0	0	0	0	0	0	0	0	0	0	0	0	0	0	0	0	0	0
c_000000001913	7051	7957	r	NA	NA	NA	NA	CHAD domain	PF05235	MAG_102_1	0	0	0	0	0	0	0	0	0	1	0	0	0	0	0	0	0	0	0	0	0	0.490553	0	0
c_000000018886	78044	80894	r	excinuclease ABC subunit A	K03701	ND	ND	UvrA interaction domain	PF17760	MAG_98_3	2	2	0	4	0	0	0	0	0	0	0	0	0.627008	0.626991	0	0.685255	0	0	0	0	0	0	0	0
c_000000018886	74014	74386	f	BlaI family transcriptional regulator, penicillinase repressor	K02171	beta-Lactam resistance, Bla system	M00627	Penicillinase repressor	PF03965	MAG_98_3	0	0	0	2	0	0	0	1	0	1	0	1	0	0	0	6.62089	0	0	0	2.55051	0	2.30153	0	2.35652
c_000000001913	7963	10090	r	polyphosphate kinase [EC:2.7.4.1]	K00937	NA	NA	Polyphosphate kinase C-terminal domain 1	PF17941	MAG_102_1	1	1	0	0	0	0	0	0	0	11	0	0	0.37445	0.37444	0	0	0	0	0	0	0	1.91134	0	0
c_000000018886	72316	73897	f	site-specific DNA recombinase	K06400	ND	ND	Resolvase, N terminal domain	PF00239	MAG_98_3	0	0	0	0	0	0	0	0	1	1	0	0	0	0	0	0	0	0	0	0	0.452865	0.252267	0	0
c_000000018886	71031	72234	f	site-specific DNA recombinase	K06400	ND	ND	Resolvase, N terminal domain	PF00239	MAG_98_3	0	0	0	0	0	0	0	0	1	0	0	0	0	0	0	0	0	0	0	0	0.635166	0	0	0
c_000000001913	10099	11755	r	exopolyphosphatase / guanosine-5'-triphosphate,3'-diphosphate pyrophosphatase [EC:3.6.1.11 3.6.1.40]	K01524	NA	NA	Ppx/GppA phosphatase family	PF02541	MAG_102_1	0	0	0	0	0	0	0	0	1	2	0	0	0	0	0	0	0	0	0	0	0.411498	0.458157	0	0
c_000000018886	70713	70986	f	ND	ND	ND	ND	ND	ND	MAG_98_3	0	0	0	0	0	0	0	0	0	0	0	0	0	0	0	0	0	0	0	0	0	0	0	0
c_000000018886	70328	70553	r	ND	ND	ND	ND	ND	ND	MAG_98_3	0	0	0	0	0	0	0	0	0	0	0	0	0	0	0	0	0	0	0	0	0	0	0	0
c_000000001913	11764	12739	r	glucokinase [EC:2.7.1.2]	K00845	Glycolysis (Embden-Meyerhof pathway), glucose => pyruvate!!!Nucleotide sugar biosynthesis, glucose => UDP-glucose!!!UDP-N-acetyl-D-glucosamine biosynthesis, eukaryotes, glucose => UDP-GlcNAc!!!UDP-N-acetyl-D-glucosamine biosynthesis, prokaryotes, glucose => UDP-GlcNAc	M00001!!!M00549!!!M00892!!!M00909	ROK family	PF00480	MAG_102_1	3	3	1	0	0	0	0	2	0	1	4	0	2.28917	2.2891	0.911836	0	0	0	0	1.75505	0	0.44078	3.70033	0
c_000000018886	69465	70392	f	ND	ND	ND	ND	Phage capsid family	PF05065	MAG_98_3	0	0	0	0	0	0	0	0	0	0	0	0	0	0	0	0	0	0	0	0	0	0	0	0
c_000000018886	69242	69446	f	ND	ND	ND	ND	ND	ND	MAG_98_3	0	0	0	0	0	0	0	0	0	0	0	0	0	0	0	0	0	0	0	0	0	0	0	0
c_000000001913	12802	13486	r	peptidyl-prolyl cis-trans isomerase B (cyclophilin B) [EC:5.2.1.8]	K03768	NA	NA	Cyclophilin type peptidyl-prolyl cis-trans isomerase/CLD	PF00160	MAG_102_1	0	0	1	2	1	1	0	1	3	3	1	0	0	0	1.73626	3.60165	2	2	0	1.35098	3.95991	2.36281	1.7212	0
c_000000018886	67520	67835	r	ND	ND	ND	ND	ND	ND	MAG_98_3	0	0	0	0	0	0	0	0	0	0	0	0	0	0	0	0	0	0	0	0	0	0	0	0
c_000000018886	66663	67281	f	ND	ND	ND	ND	ND	ND	MAG_98_3	0	0	0	0	0	0	0	0	2	0	0	0	0	0	0	0	0	0	0	0	1.53185	0	0	0
c_000000001913	13512	13977	r	NA	NA	NA	NA	NA	NA	MAG_102_1	0	0	0	0	0	0	0	0	0	5	0	0	0	0	0	0	0	0	0	0	0	7.31977	0	0
c_000000018886	58606	59500	r	putative tryptophan/tyrosine transport system permease protein	K05832	ND	ND	Branched-chain amino acid transport system / permease component	PF02653	MAG_98_3	0	0	0	0	0	0	0	0	1	0	1	0	0	0	0	0	0	0	0	0	0.502461	0	0.778225	0
c_000000018886	57810	58605	r	putative tryptophan/tyrosine transport system ATP-binding protein	K05833	ND	ND	ABC transporter	PF00005	MAG_98_3	0	0	0	0	0	0	0	0	0	0	0	0	0	0	0	0	0	0	0	0	0	0	0	0
c_000000001913	13955	14159	r	NA	NA	NA	NA	NA	NA	MAG_102_1	0	0	0	0	0	0	0	0	0	0	0	0	0	0	0	0	0	0	0	0	0	0	0	0
c_000000018886	53657	54542	r	branched-chain amino acid transport system permease protein	K01997	ND	ND	Branched-chain amino acid transport system / permease component	PF02653	MAG_98_3	0	0	0	2	0	0	0	1	0	0	0	0	0	0	0	1.50351	0	0	0	0.642835	0	0	0	0
c_000000018886	51856	52642	r	branched-chain amino acid transport system ATP-binding protein	K01995	ND	ND	ABC transporter	PF00005	MAG_98_3	0	0	0	0	0	0	0	0	1	0	0	0	0	0	0	0	0	0	0	0	0.656384	0	0	0
c_000000001913	14960	15845	f	polyphosphate kinase [EC:2.7.4.1]	K22468	NA	NA	Polyphosphate kinase 2 (PPK2)	PF03976	MAG_102_1	0	0	0	0	0	0	0	0	0	0	0	0	0	0	0	0	0	0	0	0	0	0	0	0
c_000000018886	51159	51864	r	branched-chain amino acid transport system ATP-binding protein	K01996	ND	ND	ABC transporter	PF00005	MAG_98_3	0	0	0	1	0	0	0	0	1.999	0	0	2	0	0	0	0.941456	0	0	0	0	1.44923	0	0	1.45977
c_000000018886	49380	50388	r	UDP-glucose 4-epimerase [EC:5.1.3.2]	K01784	Galactose degradation, Leloir pathway, galactose => alpha-D-glucose-1P	M00632	GDP-mannose 4,6 dehydratase	PF16363	MAG_98_3	0	0	0	0	0	0	0	0	0	0	0	0	0	0	0	0	0	0	0	0	0	0	0	0
c_000000001913	15918	16293	f	7,8-dihydroneopterin aldolase/epimerase/oxygenase [EC:4.1.2.25 5.1.99.8 1.13.11.81]	K01633	Tetrahydrofolate biosynthesis, GTP => THF!!!Tetrahydrofolate biosynthesis, mediated by ribA and trpF, GTP => THF	M00126!!!M00840	Dihydroneopterin aldolase	PF02152	MAG_102_1	0	0	0	0	0	0	0	0	0	0	0	0	2.74482	2.74481	0	0	0	0	0	0	0	0	0	0
c_000000018886	45023	47963	f	ND	ND	ND	ND	CoA enzyme activase uncharacterised domain (DUF2229)	PF09989	MAG_98_3	1	1	0	0	0	0	0	0	0	0	2	0	0.32485	0.324842	0	0	0	0	0	0	0	0	0.427869	0
c_000000018886	43852	44767	r	peptide/nickel transport system permease protein	K02033	ND	ND	Binding-protein-dependent transport system inner membrane component	PF00528	MAG_98_3	0	0	0	0	0	0	0	0	1	0	0	0	0	0	0	0	0	0	0	0	0.597784	0	0	0
c_000000001913	16704	17316	r	NA	NA	NA	NA	CHAP domain	PF05257	MAG_102_1	0	0	0	0	0	0	0	0	0	5	0	0	0	0	0	0	0	0	0	0	0	4.71871	0	0
c_000000018886	40990	41989	r	peptide/nickel transport system ATP-binding protein	K02031	ND	ND	ABC transporter	PF00005	MAG_98_3	0	0	0	1	0	0	0	0	0	0	0	0	0	0	0	0.611873	0	0	0	0	0	0	0	0
c_000000018886	39199	39421	r	ND	ND	ND	ND	ND	ND	MAG_98_3	0	0	0	0	0	0	0	0	0	0	0	0	0	0	0	0	0	0	0	0	0	0	0	0
c_000000001913	17886	18420	r	NA	NA	NA	NA	NA	NA	MAG_102_1	0	0	0	0	0	0	0	0	0	0	0	0	0	0	0	0	0	0	0	0	0	0	0	0
c_000000018886	38446	38869	r	ND	ND	ND	ND	ND	ND	MAG_98_3	0	0	0	0	0	0	0	0	0	0	0	0	0	0	0	0	0	0	0	0	0	0	0	0
c_000000018886	36864	38157	r	ND	ND	ND	ND	G5 domain	PF07501	MAG_98_3	0	0	0	0	0	0	0	0	4	0	0	1	0	0	0	0	0	0	0	0	1.66553	0	0	0.407913
c_000000001913	18470	19448	r	NA	NA	NA	NA	NA	NA	MAG_102_1	0	0	0	1	0	0	0	0	0	0	0	0	0	0	0	0.565864	0	0	0	0	0	0	0	0
c_000000018886	34564	35455	r	tRNA 2-thiocytidine biosynthesis protein TtcA	K14058	ND	ND	PP-loop family	PF01171	MAG_98_3	0	0	0	0	0	0	0	0	1	0	1	1	0	0	0	0	0	0	0	0	0.672594	0	1.00726	0.646196
c_000000018886	33207	34479	f	murein hydrolase activator	K22719	ND	ND	Peptidase family M23	PF01551	MAG_98_3	0	0	0	2	0	0	0	0	1	0	0	0	0	0	0	1.00604	0	0	0	0	0.377272	0	0	0
c_000000001913	19467	21858	r	NA	NA	NA	NA	NA	NA	MAG_102_1	0	0	0	0	0	0	0	0	0	0	0	0	0	0	0	0	0	0	0	0	0	0	0	0
c_000000018886	32548	32932	r	putative endonuclease	K07460	ND	ND	Uncharacterised protein family UPF0102	PF02021	MAG_98_3	0	0	0	1	0	0	0	0	0	0	0	0	0	0	0	3.47806	0	0	0	0	0	0	0	0
c_000000018886	30015	30840	f	type II pantothenate kinase [EC:2.7.1.33]	K09680	Coenzyme A biosynthesis, pantothenate => CoA	M00120	Fumble	PF03630	MAG_98_3	1	1	0	4	0	0	0	0	0	0	0	0	1.29685	1.29682	0	2.98799	0	0	0	0	0	0	0	0
c_000000001913	22124	22817	r	NA	NA	NA	NA	NA	NA	MAG_102_1	0	0	0	0	0	0	0	0	0	2	0	0	0	0	0	0	0	0	0	0	0	1.50407	0	0
c_000000018886	24250	24991	r	ND	ND	ND	ND	Beta-lactamase superfamily domain	PF13483	MAG_98_3	0	0	0	1	0	0	0	0	1	0	0	0	0	0	0	1.09647	0	0	0	0	0.860219	0	0	0
c_000000018886	23096	23654	r	ND	ND	ND	ND	DUF5010 C-terminal domain	PF18099	MAG_98_3	2	2	2	24	0	0	0	4	13	0	4	3	4.14586	4.14577	2.80779	30.4544	0	0	0	4.37038	12.4875	0	6.24937	2.96258
c_000000001913	22831	23371	r	NA	NA	NA	NA	NA	NA	MAG_102_1	0	0	0	0	0	0	0	0	0	0	0	0	0	0	0	0	0	0	0	0	0	0	0	0
c_000000018886	19528	20551	r	beta-1,4-mannooligosaccharide/beta-1,4-mannosyl-N-acetylglucosamine phosphorylase [EC:2.4.1.319 2.4.1.320]	K18785	ND	ND	beta-1,4-mannooligosaccharide phosphorylase	PF04041	MAG_98_3	0	0	0	1	0	0	0	0	0	0	0	0	0	0	0	0.559589	0	0	0	0	0	0	0	0
c_000000018886	16667	17666	r	ND	ND	ND	ND	Periplasmic binding protein-like domain	PF13377	MAG_98_3	0	0	0	1	0	0	0	0	0	0	1	0	0	0	0	0.608873	0	0	0	0	0	0	0.720946	0
c_000000002355	459	1230	f	NA	NA	NA	NA	LysM domain	PF01476	MAG_102_1	2	2	0	0	0	0	0	1	0	5	1	2	2.55308	2.55301	0	0	0	0	0	1.2287	0	3.13851	1.22604	2.28165
c_000000018886	15414	16587	f	D-3-phosphoglycerate dehydrogenase / 2-oxoglutarate reductase [EC:1.1.1.95 1.1.1.399]	K00058	Serine biosynthesis, glycerate-3P => serine	M00020	D-isomer specific 2-hydroxyacid dehydrogenase, NAD binding domain	PF02826	MAG_98_3	2	2	0	0	0	0	0	0	2	0	0	0	1.94324	1.9432	0	0	0	0	0	0	0.838186	0	0	0
c_000000018886	14296	15379	f	phosphoserine aminotransferase [EC:2.6.1.52]	K00831	Serine biosynthesis, glycerate-3P => serine!!!Pyridoxal-P biosynthesis, erythrose-4P => pyridoxal-P	M00020!!!M00124	Aminotransferase class-V	PF00266	MAG_98_3	0	0	0	1	0	0	0	0	0	0	0	0	0	0	0	0.586853	0	0	0	0	0	0	0	0
c_000000002355	1243	1990	f	NA	NA	NA	NA	NA	NA	MAG_102_1	1	1	0	2	1	1	0	0	2	4	1	1	1.24891	1.24888	0	2.94472	2	2	0	0	2.23924	2.61446	1.37048	1.15196
c_000000018886	8928	10305	f	ND	ND	ND	ND	Diguanylate cyclase, GGDEF domain	PF00990	MAG_98_3	0	0	0	2	0	0	0	3	0	0	0	1	0	0	0	0.88872	0	0	0	1.15784	0	0	0	0.34492
c_000000018886	5659	7447	r	alanyl-tRNA synthetase [EC:6.1.1.7]	K01872	ND	ND	tRNA synthetases class II (A)	PF01411	MAG_98_3	0	0	0	0	0	0	0	0	1	0	0	2	0	0	0	0	0	0	0	0	0.223743	0	0	0.450572
c_000000002355	1996	2524	f	NA	NA	NA	NA	NA	NA	MAG_102_1	0	0	0	0	0	0	0	0	0	0	0	0	0	0	0	0	0	0	0	0	0	0	0	0
c_000000018886	4665	5394	r	4-hydroxy-3-methylbut-2-en-1-yl diphosphate reductase [EC:1.17.7.4]	K03527	C5 isoprenoid biosynthesis, non-mevalonate pathway	M00096	LytB protein	PF02401	MAG_98_3	0	0	0	4	0	0	0	1	0	0	0	0	0	0	0	3.6864	0	0	0	0.816022	0	0	0	0
c_000000018886	2704	3415	r	ND	ND	ND	ND	Haloacid dehalogenase-like hydrolase	PF13419	MAG_98_3	0	0	0	0	0	0	0	0	0	0	0	0	0	0	0	0	0	0	0	0	0	0	0	0
c_000000002355	2520	3045	f	NA	NA	NA	NA	6-O-methylguanine DNA methyltransferase, DNA binding domain	PF01035	MAG_102_1	0	0	0	0	0	0	0	0	0	0	0	0	0	0	0	0	0	0	0	0	0	0	0	0
c_000000018886	550	943	r	ND	ND	ND	ND	ND	ND	MAG_98_3	1	1	0	5	0	0	0	2	1	0	0	4	4.81044	4.81036	0	13.998	0	0	0	4.79732	2.25643	0	0	8.8963
c_000000018886	331	451	f	ND	ND	ND	ND	ND	ND	MAG_98_3	0	0	0	0	0	0	0	0	0	0	0	0	0	0	0	0	0	0	0	0	0	0	0	0
c_000000002355	3047	4130	f	UDP-N-acetylglucosamine--N-acetylmuramyl-(pentapeptide) pyrophosphoryl-undecaprenol N-acetylglucosamine transferase [EC:2.4.1.227]	K02563	NA	NA	Glycosyltransferase family 28 C-terminal domain	PF04101	MAG_102_1	0	0	0	2	0	2	0	0	0	1	0	0	0	0	0	1.8318	0	2	0	0	0	0.38599	0	0
c_000000012934	19257	19455	r	ND	ND	ND	ND	Putative lactococcus lactis phage r1t holin	PF16945	MAG_98_3	0	0	0	0	0	0	0	0	0	0	0	0	0	0	0	0	0	0	0	0	0	0	0	0
c_000000012934	16140	16686	r	ND	ND	ND	ND	CDP-alcohol phosphatidyltransferase	PF01066	MAG_98_3	0	0	0	0	0	0	0	0	0	0	0	1	0	0	0	0	0	0	0	0	0	0	0	1.38692
c_000000002355	4126	5524	f	UDP-N-acetylmuramate--alanine ligase [EC:6.3.2.8]	K01924	NA	NA	Mur ligase middle domain	PF08245	MAG_102_1	0	0	0	0	0	0	0	0	2	5	0	0	0	0	0	0	0	0	0	0	0.99108	1.41064	0	0
c_000000012934	10040	12419	r	alpha-L-fucosidase 2 [EC:3.2.1.51]	K15923	ND	ND	Glycosyl hydrolase family 65, N-terminal domain	PF14498	MAG_98_3	3	3	0	35	0	0	0	7	11	1	1	3	1.05716	1.05714	0	7.23331	0	0	0	1.25056	1.70676	0.140179	0.235678	0.476241
c_000000012934	7613	9926	r	alpha-D-xyloside xylohydrolase [EC:3.2.1.177]	K01811	ND	ND	Glycosyl hydrolases family 31	PF01055	MAG_98_3	1	1	0	6	0	0	0	5	3	0	7	0	0.376603	0.376593	0	1.27176	0	0	0	0.940958	0.495806	0	1.79193	0
c_000000002355	5614	8491	f	excinuclease ABC subunit A	K03701	NA	NA	UvrA interaction domain	PF17760	MAG_102_1	0	0	0	3	1	0	0	0	1	7	1	0	0	0	0	0.923353	0	0	0	0	0.22082	0.906785	0.27807	0
c_000000012934	1348	1576	f	ND	ND	ND	ND	PTS HPr component phosphorylation site	PF00381	MAG_98_3	0	0	0	0	0	0	0	0	0	0	0	0	0	0	0	0	0	0	0	0	0	0	0	0
c_000000001125	7265	8030	r	iron complex transport system ATP-binding protein [EC:7.2.2.-]	K02013	ND	ND	ABC transporter	PF00005	MAG_98_3	0	0	0	0	0	0	0	0	0	0	0	0	0	0	0	0	0	0	0	0	0	0	0	0
c_000000002355	8487	11037	f	NA	NA	NA	NA	Tetratricopeptide repeat	PF13432	MAG_102_1	0	0	1	1	1	0	0	0	0	7	2	0	0	0	0.304684	0.331682	0	0	0	0	0	0.991099	0.581212	0
c_000000001125	6055	7177	f	ND	ND	ND	ND	Conserved hypothetical protein 698	PF03601	MAG_98_3	0	0	0	0	0	0	0	0	0	0	0	0	0	0	0	0	0	0	0	0	0	0	0	0
c_000000001125	4934	5888	f	ND	ND	ND	ND	Nitrite and sulphite reductase 4Fe-4S domain	PF01077	MAG_98_3	0	0	0	0	0	0	0	2	0	0	0	0	0	0	0	0	0	0	0	1.04375	0	0	0	0
c_000000002355	11166	11802	f	biopolymer transport protein ExbB	K03561	NA	NA	MotA/TolQ/ExbB proton channel family	PF01618	MAG_102_1	0	0	0	0	0	0	0	0	0	5	0	0	0	0	0	0	0	0	0	0	0	4.18559	0	0
c_000000001125	3274	4906	f	ND	ND	ND	ND	Pyridine nucleotide-disulphide oxidoreductase	PF07992	MAG_98_3	0	0	0	1	0	0	0	1	1	0	0	0	0	0	0	0.314805	0	0	0	0.271669	0.238835	0	0	0
c_000000031172	16189	16543	f	ND	ND	ND	ND	ND	ND	MAG_98_3	0	0	0	0	0	0	0	0	0	0	0	0	0	0	0	0	0	0	0	0	0	0	0	0
c_000000002355	11765	12251	f	biopolymer transport protein ExbD	K03559	NA	NA	Biopolymer transport protein ExbD/TolR	PF02472	MAG_102_1	0	0	0	0	0	0	0	0	0	1	0	0	0	0	0	0	0	0	0	0	0	1.33478	0	0
c_000000031172	15591	16203	f	RNA polymerase sigma-70 factor, ECF subfamily	K03088	ND	ND	Sigma-70, region 4	PF08281	MAG_98_3	0	0	0	0	0	0	0	0	0	0	0	0	0	0	0	0	0	0	0	0	0	0	0	0
c_000000031172	11505	12552	r	ND	ND	ND	ND	Helix-turn-helix domain	PF12833	MAG_98_3	0	0	0	0	0	0	0	1	0	0	0	0	0	0	0	0	0	0	0	0.511411	0	0	0	0
c_000000002355	12260	13034	f	periplasmic protein TonB	K03832	NA	NA	NA	NA	MAG_102_1	0	0	0	0	0	0	0	0	0	4	0	1	0	0	0	0	0	0	0	0	0	2.49739	0	1.15275
c_000000031172	10637	11492	r	L-ribulose-5-phosphate 3-epimerase [EC:5.1.3.22]	K03079	Ascorbate degradation, ascorbate => D-xylulose-5P	M00550	Xylose isomerase-like TIM barrel	PF01261	MAG_98_3	0	0	0	2	0	0	0	0	0	0	0	0	0	0	0	1.38754	0	0	0	0	0	0	0	0
c_000000031172	9270	10317	r	polyisoprenyl-phosphate glycosyltransferase [EC:2.4.-.-]	K20534	ND	ND	Glycosyl transferase family 2	PF00535	MAG_98_3	0	0	0	4	0	0	0	3	1	0	0	2	0	0	0	2.06276	0	0	0	1.33088	0.375356	0	0	0.792621
c_000000002355	13030	13270	f	NA	NA	NA	NA	NA	NA	MAG_102_1	0	0	0	0	0	0	0	0	0	0	0	0	0	0	0	0	0	0	0	0	0	0	0	0
c_000000031172	8852	9278	r	ND	ND	ND	ND	GtrA-like protein	PF04138	MAG_98_3	0	0	0	0	0	0	0	0	1	0	0	0	0	0	0	0	0	0	0	0	2.00927	0	0	0
c_000000031172	5690	8765	r	dolichyl-phosphate-mannose-protein mannosyltransferase [EC:2.4.1.109]	K00728	O-glycan biosynthesis, mannose type (core M3)	M00872	C-terminal four TMM region of protein-O-mannosyltransferase	PF16192	MAG_98_3	0	0	0	0	0	0	0	0	1	0	0	0	0	0	0	0	0	0	0	0	0.11583	0	0	0
c_000000002355	13224	14619	f	histidinol dehydrogenase [EC:1.1.1.23]	K00013	Histidine biosynthesis, PRPP => histidine	M00026	Histidinol dehydrogenase	PF00815	MAG_102_1	0	0	0	0	0	0	0	0	0	10	0	0	0	0	0	0	0	0	0	0	0	2.90736	0	0
c_000000031172	3887	5363	r	arginine decarboxylase [EC:4.1.1.19]	K01585	Polyamine biosynthesis, arginine => agmatine => putrescine => spermidine	M00133	Orn/Lys/Arg decarboxylase, major domain	PF01276	MAG_98_3	0	0	0	0	0	0	0	0	0	0	0	0	0	0	0	0	0	0	0	0	0	0	0	0
c_000000031172	2474	2804	r	ND	ND	ND	ND	Cyclic-di-AMP receptor	PF06153	MAG_98_3	0	0	0	1	0	0	0	0	0	0	4	0	0	0	0	4.57828	0	0	0	0	0	0	21.63	0
c_000000002355	14808	15918	f	3-dehydroquinate synthase [EC:4.2.3.4]	K01735	Shikimate pathway, phosphoenolpyruvate + erythrose-4P => chorismate	M00022	3-dehydroquinate synthase	PF01761	MAG_102_1	3	3	0	0	0	0	0	1	0	7	0	1	2.08462	2.08456	0	0	0	0	0	0.775704	0	2.64697	0	0.714026
c_000000031172	568	1456	r	ND	ND	ND	ND	PSP1 C-terminal conserved region	PF04468	MAG_98_3	0	0	0	1	0	0	0	0	0	0	0	0	0	0	0	0.651561	0	0	0	0	0	0	0	0
c_000000031172	299	467	r	ND	ND	ND	ND	4Fe-4S binding domain	PF00037	MAG_98_3	0	0	0	0	0	0	0	0	0	0	0	1	0	0	0	0	0	0	0	0	0	0	0	45.0741
c_000000002355	15901	16549	f	NA	NA	NA	NA	NA	NA	MAG_102_1	0	0	0	0	1	0	0	0	0	4	0	0	0	0	0	0	2	0	0	0	0	3.27946	0	0
c_000000025100	15610	15721	f	ND	ND	ND	ND	Elongation factor Tu GTP binding domain	PF00009	MAG_98_3	0	0	0	0	0	0	0	0	0	0	0	0	0	0	0	0	0	0	0	0	0	0	0	0
c_000000025100	13502	15563	f	elongation factor G	K02355	ND	ND	Elongation factor Tu GTP binding domain	PF00009	MAG_98_3	4	4	0	5	0	0	0	1	4	0	6	10	1.66854	1.66852	0	1.33492	0	0	0	0.215037	0.763278	0	1.626	1.92389
c_000000002355	16578	17730	f	DNA processing protein	K04096	NA	NA	DNA recombination-mediator protein A	PF02481	MAG_102_1	0	0	0	0	0	0	0	0	0	11	0	0	0	0	0	0	0	0	0	0	0	3.91424	0	0
c_000000025100	4420	8257	f	DNA-directed RNA polymerase subunit beta [EC:2.7.7.6]	K03043	ND	ND	RNA polymerase Rpb2, domain 6	PF00562	MAG_98_3	4	4	0	5	0	0	0	8	1	0	5	6	0.872104	0.872089	0	0.670714	0	0	0	0.887568	0.099718	0	0.709282	0.592131
c_000000025100	3633	4008	f	large subunit ribosomal protein L7/L12	K02935	ND	ND	Ribosomal protein L7/L12 C-terminal domain	PF00542	MAG_98_3	0	0	0	2	0	0	0	2	0	0	1	1	0	0	0	6.57557	0	0	0	5.04514	0	0	3.73588	2.33764
c_000000002355	17746	20329	f	DNA topoisomerase I [EC:5.6.2.1]	K03168	NA	NA	DNA topoisomerase	PF01131	MAG_102_1	1	1	0	1	1	1	0	0	0	7	0	0	0.329047	0.329039	0	0.331924	0	0	0	0	0	0.993629	0	0
c_000000025100	3082	3607	f	large subunit ribosomal protein L10	K02864	ND	ND	Ribosomal protein L10	PF00466	MAG_98_3	0	0	0	6	0	0	0	5	1	0	1	6	0	0	0	9.06189	0	0	0	6.27561	1.13085	0	1.76477	6.83716
c_000000025100	2125	2824	f	large subunit ribosomal protein L1	K02863	ND	ND	Ribosomal protein L1p/L10e family	PF00687	MAG_98_3	0	0	0	0	0	0	0	0	1	0	0	1	0	0	0	0	0	0	0	0	0.698364	0	0	0.717789
c_000000002355	20353	21352	f	integrase/recombinase XerC	K03733	NA	NA	Phage integrase family	PF00589	MAG_102_1	0	0	0	0	0	0	0	0	1	0	0	0	0	0	0	0	0	0	0	0	0.68931	0	0	0
c_000000025100	1550	1976	f	large subunit ribosomal protein L11	K02867	ND	ND	Ribosomal protein L11, N-terminal domain	PF03946	MAG_98_3	0	0	0	0	0	0	0	0	1	0	1	2	0	0	0	0	0	0	0	0	1.63034	0	2.71957	3.30701
c_000000025100	655	883	f	preprotein translocase subunit SecE	K03073	ND	ND	SecE/Sec61-gamma subunits of protein translocation complex	PF00584	MAG_98_3	1	1	0	2	0	0	0	0	1	0	2	1	23.8628	23.8658	0	23.0266	0	0	0	0	10.2636	0	38.1062	9.74657
c_000000002355	21376	21931	f	protein deglycase [EC:3.5.1.124]	K03152	NA	NA	DJ-1/PfpI family	PF01965	MAG_102_1	0	0	0	0	0	0	0	0	0	0	0	0	0	0	0	0	0	0	0	0	0	0	0	0
c_000000025100	0	126	f	ND	ND	ND	ND	Elongation factor Tu C-terminal domain	PF03143	MAG_98_3	0	0	0	0	0	0	0	0	0	0	0	0	0	0	0	0	0	0	0	0	0	0	0	0
c_000000030235	36389	38093	f	peptide/nickel transport system substrate-binding protein	K02035	ND	ND	Bacterial extracellular solute-binding proteins, family 5 Middle	PF00496	MAG_98_3	0	0	0	4	0	0	0	1	0	0	0	1	0	0	0	1.71792	0	0	0	0.357608	0	0	0	0.314639
c_000000002355	21934	22513	f	NA	NA	NA	NA	NA	NA	MAG_102_1	0	0	0	0	0	0	0	0	0	4	0	0	0	0	0	0	0	0	0	0	0	3.89719	0	0
c_000000030235	35845	36367	f	soluble lytic murein transglycosylase [EC:4.2.2.-]	K08309	ND	ND	Transglycosylase SLT domain	PF01464	MAG_98_3	0	0	0	0	0	0	0	0	0	0	0	0	0	0	0	0	0	0	0	0	0	0	0	0
c_000000030235	35157	35796	f	dephospho-CoA kinase [EC:2.7.1.24]	K00859	Coenzyme A biosynthesis, pantothenate => CoA	M00120	Dephospho-CoA kinase	PF01121	MAG_98_3	0	0	0	0	0	0	0	0	1	0	0	1	0	0	0	0	0	0	0	0	1.03068	0	0	0.991739
c_000000002355	22516	23086	f	epoxyqueuosine reductase [EC:1.17.99.6]	K09765	NA	NA	Epoxyqueuosine reductase QueH	PF02677	MAG_102_1	0	0	0	0	0	0	0	0	0	0	0	0	0	0	0	0	0	0	0	0	0	0	0	0
c_000000030235	31867	32458	f	ND	ND	ND	ND	ND	ND	MAG_98_3	0	0	0	0	0	0	0	0	0	0	0	0	0	0	0	0	0	0	0	0	0	0	0	0
c_000000030235	29184	30633	r	ND	ND	ND	ND	ND	ND	MAG_98_3	0	0	0	0	0	0	0	0	0	0	0	0	0	0	0	0	0	0	0	0	0	0	0	0
c_000000002355	23181	23562	f	small subunit ribosomal protein S12	K02950	NA	NA	Ribosomal protein S12/S23	PF00164	MAG_102_1	0	0	1	2	0	0	0	0	1	0	3	0	0	0	4.62322	7.15393	0	0	0	0	2.82425	0	13.4692	0
c_000000030235	28510	29116	f	GTP-binding protein	K03978	ND	ND	50S ribosome-binding GTPase	PF01926	MAG_98_3	0	0	0	1	0	0	0	0	3	0	1	0	0	0	0	1.36406	0	0	0	0	3.34372	0	1.74011	0
c_000000030235	22933	24220	f	ATP-dependent Clp protease ATP-binding subunit ClpX	K03544	ND	ND	AAA domain (Cdc48 subfamily)	PF07724	MAG_98_3	1	1	0	6	0	0	0	2	7	0	3	3	0.953778	0.953762	0	3.01247	0	0	0	0.861213	2.79854	0	1.8025	1.15935
c_000000002355	23575	24046	f	small subunit ribosomal protein S7	K02992	NA	NA	Ribosomal protein S7p/S5e	PF00177	MAG_102_1	0	0	0	0	0	0	0	0	1	1	0	0	0	0	0	0	0	0	0	0	1.98697	1.42457	0	0
c_000000030235	22329	22911	f	ATP-dependent Clp protease, protease subunit [EC:3.4.21.92]	K01358	ND	ND	Clp protease	PF00574	MAG_98_3	0	0	0	6	0	0	0	2	2	0	1	1	0	0	0	7.10539	0	0	0	2.13754	1.93931	0	1.62501	0.962805
c_000000030235	19962	20730	r	enoyl-[acyl-carrier protein] reductase I [EC:1.3.1.9 1.3.1.10]	K00208	Fatty acid biosynthesis, elongation!!!Pimeloyl-ACP biosynthesis, BioC-BioH pathway, malonyl-ACP => pimeloyl-ACP	M00083!!!M00572	Enoyl-(Acyl carrier protein) reductase	PF13561	MAG_98_3	0	0	0	0	0	0	0	0	0	0	0	0	0	0	0	0	0	0	0	0	0	0	0	0
c_000000002355	24235	24475	f	NA	NA	NA	NA	NA	NA	MAG_102_1	0	0	0	0	0	0	0	0	0	0	0	0	0	0	0	0	0	0	0	0	0	0	0	0
c_000000030235	16967	18059	f	L-malate glycosyltransferase [EC:2.4.1.-]	K00754	ND	ND	Glycosyl transferases group 1	PF00534	MAG_98_3	0	0	0	0	0	0	0	1	1	0	0	0	0	0	0	0	0	0	0	0.514886	0.477313	0	0	0
c_000000030235	13961	14600	f	ND	ND	ND	ND	B12 binding domain	PF02310	MAG_98_3	0	0	0	0	0	0	0	1	1	0	0	0	0	0	0	0	0	0	0	0.898216	0.798456	0	0	0
c_000000002355	24494	25052	f	NA	NA	NA	NA	NA	NA	MAG_102_1	0	0	0	0	0	0	0	0	0	5	0	0	0	0	0	0	0	0	0	0	0	5.34107	0	0
c_000000030235	9190	9814	f	arylformamidase [EC:3.5.1.9]	K07130	Tryptophan metabolism, tryptophan => kynurenine => 2-aminomuconate!!!NAD biosynthesis, tryptophan => quinolinate => NAD	M00038!!!M00912	Putative cyclase	PF04199	MAG_98_3	0	0	0	14	0	0	0	2	0	0	0	6	0	0	0	17.6211	0	0	0	2.16438	0	0	0	5.92493
c_000000030235	8112	9174	f	glucose-6-phosphate 1-dehydrogenase [EC:1.1.1.49 1.1.1.363]	K00036	Pentose phosphate pathway (Pentose phosphate cycle)!!!Pentose phosphate pathway, oxidative phase, glucose 6P => ribulose 5P!!!Entner-Doudoroff pathway, glucose-6P => glyceraldehyde-3P + pyruvate	M00004!!!M00006!!!M00008	Glucose-6-phosphate dehydrogenase, C-terminal domain	PF02781	MAG_98_3	0	0	0	24	0	0	0	9	6	0	5	2	0	0	0	12.6015	0	0	0	4.16786	2.43431	0	3.20699	0.825973
c_000000002355	25171	26221	f	NA	NA	NA	NA	NA	NA	MAG_102_1	0	0	1	0	1	0	0	0	1	1	0	0	0	0	0.769504	0	1	0	0	0	0.627656	0.398234	0	0
c_000000030235	6895	7477	r	ND	ND	ND	ND	Cupin domain	PF07883	MAG_98_3	0	0	0	0	0	0	0	0	1	0	0	0	0	0	0	0	0	0	0	0	1.15875	0	0	0
c_000000030235	5235	6882	r	ND	ND	ND	ND	AMP-binding enzyme	PF00501	MAG_98_3	0	0	0	3	0	0	0	0	1	0	0	0	0	0	0	0.929414	0	0	0	0	0.236642	0	0	0
c_000000002355	26294	26882	f	NA	NA	NA	NA	Short C-terminal domain	PF09851	MAG_102_1	0	0	0	0	1	0	0	0	0	1	0	0	0	0	0	0	2	0	0	0	0	1.01747	0	0
c_000000030235	3041	3332	r	ND	ND	ND	ND	ND	ND	MAG_98_3	0	0	0	0	0	0	0	0	0	0	0	0	0	0	0	0	0	0	0	0	0	0	0	0
c_000000030235	2162	2366	f	ND	ND	ND	ND	ND	ND	MAG_98_3	0	0	0	0	0	0	0	0	0	0	0	0	0	0	0	0	0	0	0	0	0	0	0	0
c_000000002355	27019	27700	r	general secretion pathway protein J	K02459	NA	NA	Prokaryotic N-terminal methylation motif	PF07963	MAG_102_1	0	0	0	0	0	0	0	0	0	10	0	0	0	0	0	0	0	0	0	0	0	7.61963	0	0
c_000000030235	1506	1713	f	putative transcriptional regulator	K07729	ND	ND	Helix-turn-helix	PF01381	MAG_98_3	10	10	0	18	0	0	0	6	2	0	1	4	388.85	388.848	0	386.312	0	0	0	99.684	35.9245	0	27.5239	64.1616
c_000000030235	523	868	f	ND	ND	ND	ND	Putative zinc-finger	PF13490	MAG_98_3	0	0	0	0	0	0	0	0	0	0	0	0	0	0	0	0	0	0	0	0	0	0	0	0
c_000000002355	27730	28228	r	NA	NA	NA	NA	Inner membrane component of T3SS, cytoplasmic domain	PF16697	MAG_102_1	0	0	0	0	0	1	0	0	0	1	0	0	0	0	0	0	0	2	0	0	0	1.28096	0	0
c_000000027643	55756	56266	f	ND	ND	ND	ND	Glycosyl hydrolases family 8	PF01270	MAG_98_3	0	0	0	0	0	0	0	0	0	0	0	0	0	0	0	0	0	0	0	0	0	0	0	0
c_000000027643	53857	54889	f	ND	ND	ND	ND	ND	ND	MAG_98_3	0	0	0	0	0	0	0	0	0	0	0	0	0	0	0	0	0	0	0	0	0	0	0	0
c_000000002355	28534	29116	f	NA	NA	NA	NA	NA	NA	MAG_102_1	1	1	3	4	2	0	0	1	2	0	2	0	2.85408	2.85411	7.57142	9.30128	5	0	0	1.80983	3.23744	0	4.34395	0
c_000000027643	52432	53830	f	ND	ND	ND	ND	SPFH domain-Band 7 family	PF13421	MAG_98_3	0	0	0	0	0	0	0	0	2	0	1	0	0	0	0	0	0	0	0	0	0.660739	0	0.491001	0
c_000000027643	50354	52187	r	ND	ND	ND	ND	MutS domain V	PF00488	MAG_98_3	0	0	0	0	0	0	0	0	3	0	0	0	0	0	0	0	0	0	0	0	0.629508	0	0	0
c_000000002355	29159	30371	f	polysaccharide biosynthesis protein VpsM	K20920	NA	NA	Putative beta-barrel porin 2	PF10082	MAG_102_1	1	1	3	9	3	6	1	2	7	9	5	2	1.08268	1.08268	2.4535	7.73131	3	5	1	1.30913	4.34082	3.2178	3.92594	1.22888
c_000000027643	49692	50190	f	dCMP deaminase [EC:3.5.4.12]	K01493	ND	ND	Cytidine and deoxycytidylate deaminase zinc-binding region	PF00383	MAG_98_3	0	0	0	2	0	0	0	0	0	0	1	1	0	0	0	3.09774	0	0	0	0	0	0	1.80333	1.1788
c_000000027643	47537	49589	r	endo-1,4-beta-xylanase [EC:3.2.1.8]	K01181	ND	ND	Glycosyl hydrolase family 10	PF00331	MAG_98_3	0	0	0	3	0	0	0	4	4	0	2	2	0	0	0	0.716759	0	0	0	0.81135	0.688759	0	0.518025	0.360515
c_000000002355	30483	32598	f	polysaccharide biosynthesis transport protein	K16554	NA	NA	AAA domain	PF13614	MAG_102_1	1	1	1	1	2	2	0	0	1	10	4	0	0.548741	0.548737	0.433375	0.442454	1	1	0	0	0.316065	1.83876	1.59477	0
c_000000027643	45602	46055	r	HSP20 family protein	K13993	ND	ND	Hsp20/alpha crystallin family	PF00011	MAG_98_3	0	0	0	20	0	0	0	6	5	0	7	4	0	0	0	37.2891	0	0	0	10.1228	7.88636	0	19.1105	6.15526
c_000000027643	41262	44127	r	putative ABC transport system permease protein	K02004	ND	ND	FtsX-like permease family	PF02687	MAG_98_3	0	0	0	2	0	0	0	2	3	0	2	1	0	0	0	0.347483	0	0	0	0.300876	0.394613	0	0.399315	0.133623
c_000000002355	32601	32796	f	NA	NA	NA	NA	NA	NA	MAG_102_1	0	0	0	0	0	0	0	0	0	0	0	0	0	0	0	0	0	0	0	0	0	0	0	0
c_000000027643	36240	37116	r	ND	ND	ND	ND	Binding-protein-dependent transport system inner membrane component	PF00528	MAG_98_3	2	2	0	0	0	0	0	2	0	0	2	0	2.39376	2.3937	0	0	0	0	0	1.20911	0	0	1.73663	0
c_000000027643	34107	34731	r	ND	ND	ND	ND	Yip1 domain	PF04893	MAG_98_3	0	0	0	4	0	0	0	0	3	0	1	0	0	0	0	4.85653	0	0	0	0	3.01584	0	1.60083	0
c_000000003096	228	2304	f	spermidine synthase [EC:2.5.1.16]	K00797	Methionine salvage pathway!!!Polyamine biosynthesis, arginine => agmatine => putrescine => spermidine	M00034!!!M00133	Tetratricopeptide repeat	PF00515	MAG_102_1	1	1	0	0	0	0	0	0	0	16	1	0	0.350727	0.350714	0	0	0	0	0	0	0	2.86451	0.347635	0
c_000000027643	31423	34090	r	ND	ND	ND	ND	ND	ND	MAG_98_3	0	0	0	5	0	0	0	1	2	0	3	4	0	0	0	0.943273	0	0	0	0.165019	0.28908	0	0.667819	0.587265
c_000000027643	25739	26417	r	maltose O-acetyltransferase [EC:2.3.1.79]	K00661	ND	ND	Bacterial transferase hexapeptide (six repeats)	PF00132	MAG_98_3	0	0	0	2	0	0	0	1	3	0	0	1	0	0	0	1.92915	0	0	0	0.832552	2.17532	0	0	0.748529
c_000000003563	0	606	r	NA	NA	NA	NA	NA	NA	MAG_102_1	4	4	0	0	0	0	0	0	0	3	1	0	9.53987	9.53968	0	0	0	0	0	0	0	2.86231	2.03599	0
c_000000027643	25241	25619	f	superoxide reductase [EC:1.15.1.2]	K05919	ND	ND	Desulfoferrodoxin	PF01880	MAG_98_3	14	14	1	20	0	0	0	14	28	0	70	12	66.8871	66.8849	3.35104	55.7411	0	0	0	35.1781	66.612	0	293.517	27.7459
c_000000027643	23724	25050	f	xylose isomerase [EC:5.3.1.5]	K01805	ND	ND	ND	ND	MAG_98_3	0	0	0	25	0	0	0	4	9	0	15	7	0	0	0	9.83193	0	0	0	1.34828	2.58319	0	6.60298	2.10138
c_000000003563	1067	1739	f	NA	NA	NA	NA	Phosphoenolpyruvate-dependent sugar phosphotransferase system, EIIA 2	PF00359	MAG_102_1	0	0	0	1	0	1	0	0	1	3	0	0	0	0	0	1.60911	0	2	0	0	1.2271	2.30397	0	0
c_000000027643	22248	23406	r	putative N6-adenine-specific DNA methylase [EC:2.1.1.-]	K07444	ND	ND	Putative RNA methylase family UPF0020	PF01170	MAG_98_3	0	0	0	0	0	0	0	0	0	0	0	0	0	0	0	0	0	0	0	0	0	0	0	0
c_000000027643	20857	22090	r	tyrosyl-tRNA synthetase [EC:6.1.1.1]	K01866	ND	ND	tRNA synthetases class I (W and Y)	PF00579	MAG_98_3	0	0	0	1	0	0	0	0	0	0	0	1	0	0	0	0.445736	0	0	0	0	0	0	0	0.336539
c_000000003563	2104	2635	f	NA	NA	NA	NA	Na+/H+ ion antiporter subunit	PF01899	MAG_102_1	0	0	0	1	0	0	0	0	0	2	0	0	0	0	0	2.51595	0	0	0	0	0	2.32998	0	0
c_000000027643	19865	20564	f	uncharacterized protein	K06973	ND	ND	Putative neutral zinc metallopeptidase	PF04298	MAG_98_3	0	0	0	2	0	0	0	4	0	0	2	1	0	0	0	1.87473	0	0	0	3.05882	0	0	1.97958	0.687757
c_000000027643	18335	19775	f	methylamine---glutamate N-methyltransferase subunit C [EC:2.1.1.21]	K22083	ND	ND	Conserved region in glutamate synthase	PF01645	MAG_98_3	0	0	0	0	0	0	0	0	0	0	0	0	0	0	0	0	0	0	0	0	0	0	0	0
c_000000003563	2631	2886	f	NA	NA	NA	NA	Multiple resistance and pH regulation protein F (MrpF / PhaF)	PF04066	MAG_102_1	0	0	0	0	0	0	0	0	0	0	0	0	0	0	0	0	0	0	0	0	0	0	0	0
c_000000027643	14895	16815	r	ND	ND	ND	ND	ND	ND	MAG_98_3	0	0	0	3	0	0	0	1	4	0	1	1	0	0	0	0.855582	0	0	0	0.252119	0.919262	0	0.353547	0.225462
c_000000027643	14258	14837	r	RNA polymerase sigma-70 factor, ECF subfamily	K03088	ND	ND	Sigma-70 region 2	PF04542	MAG_98_3	0	0	0	0	0	0	0	0	1	1	0	0	0	0	0	0	0	0	0	0	0.995618	0.905065	0	0
c_000000003563	2882	3239	f	NA	NA	NA	NA	Na+/H+ antiporter subunit	PF03334	MAG_102_1	0	0	0	0	0	0	0	0	0	0	0	0	0	0	0	0	0	0	0	0	0	0	0	0
c_000000027643	11553	12219	r	DNA repair protein RadC	K03630	ND	ND	RadC-like JAB domain	PF04002	MAG_98_3	0	0	0	0	0	0	0	0	0	0	0	0	0	0	0	0	0	0	0	0	0	0	0	0
c_000000027643	7588	8944	r	DNA repair protein SbcD/Mre11	K03547	ND	ND	Calcineurin-like phosphoesterase	PF00149	MAG_98_3	1	1	0	3	0	0	0	1	0	0	0	0	0.710474	0.710464	0	1.30606	0	0	0	0.356356	0	0	0	0
c_000000003563	3235	3490	f	energy-converting hydrogenase B subunit D	K14113	NA	NA	Domain of unknown function (DUF4040)	PF13244	MAG_102_1	0	0	0	0	0	0	0	0	0	0	0	0	0	0	0	0	0	0	0	0	0	0	0	0
c_000000027643	4624	7588	r	ND	ND	ND	ND	AAA domain	PF13514	MAG_98_3	0	0	0	2	0	0	0	5	1	0	0	1	0	0	0	0.341449	0	0	0	0.731406	0.129511	0	0	0.130162
c_000000027643	3371	4415	f	endoglucanase [EC:3.2.1.4]	K01179	ND	ND	Cellulase (glycosyl hydrolase family 5)	PF00150	MAG_98_3	0	0	0	0	0	0	0	0	2	0	0	0	0	0	0	0	0	0	0	0	0.779444	0	0	0
c_000000003563	3489	3774	f	NA	NA	NA	NA	NA	NA	MAG_102_1	0	0	0	0	0	0	0	0	0	2	1	1	0	0	0	0	0	0	0	0	0	9.77471	9.73924	5.62456
c_000000011899	117909	119673	f	ND	ND	ND	ND	Domain of unknown function, E. rectale Gene description (DUF3878)	PF12994	MAG_98_3	0	0	0	0	0	0	0	0	0	0	0	0	0	0	0	0	0	0	0	0	0	0	0	0
c_000000011899	116403	117561	f	ND	ND	ND	ND	Plasmid recombination enzyme	PF01076	MAG_98_3	0	0	0	0	0	0	0	0	0	0	0	0	0	0	0	0	0	0	0	0	0	0	0	0
c_000000003563	3760	4228	f	energy-converting hydrogenase B subunit I	K14118	NA	NA	Domain related to MnhB subunit of Na+/H+ antiporter	PF04039	MAG_102_1	0	0	0	0	0	0	0	0	0	0	0	0	0	0	0	0	0	0	0	0	0	0	0	0
c_000000011899	111668	112052	r	ND	ND	ND	ND	ND	ND	MAG_98_3	0	0	0	0	0	0	0	0	0	0	0	0	0	0	0	0	0	0	0	0	0	0	0	0
c_000000011899	109977	111513	f	GMP synthase (glutamine-hydrolysing) [EC:6.3.5.2]	K01951	Guanine ribonucleotide biosynthesis IMP => GDP,GTP	M00050	GMP synthase C terminal domain	PF00958	MAG_98_3	0	0	0	2	0	0	0	1	0	1	1	1	0	0	0	0.665961	0	0	0	0.298366	0	0.233652	0.415574	0.265442
c_000000003563	4227	4581	f	NA	NA	NA	NA	NADH-ubiquinone/plastoquinone oxidoreductase chain 4L	PF00420	MAG_102_1	0	0	0	0	0	0	0	0	0	0	0	0	0	0	0	0	0	0	0	0	0	0	0	0
c_000000011899	108391	109888	f	IMP dehydrogenase [EC:1.1.1.205]	K00088	Guanine ribonucleotide biosynthesis IMP => GDP,GTP	M00050	IMP dehydrogenase / GMP reductase domain	PF00478	MAG_98_3	1	1	0	8	0	0	0	2	2	0	2	4	0.644773	0.644764	0	3.09587	0	0	0	0.642728	0.590963	0	0.852284	1.15108
c_000000011899	107552	108272	f	uncharacterized protein	K07150	ND	ND	Protein of unknown function (DUF554)	PF04474	MAG_98_3	0	0	0	0	0	0	0	0	0	0	0	0	0	0	0	0	0	0	0	0	0	0	0	0
c_000000003563	4582	6157	f	NA	NA	NA	NA	Proton-conducting membrane transporter	PF00361	MAG_102_1	0	0	0	0	0	0	0	0	0	16	0	0	0	0	0	0	0	0	0	0	0	3.9107	0	0
c_000000011899	103405	104230	f	ND	ND	ND	ND	Asp23 family, cell envelope-related function	PF03780	MAG_98_3	0	0	0	1	0	0	0	0	0	0	0	0	0	0	0	0.739057	0	0	0	0	0	0	0	0
c_000000011899	100029	100848	r	ND	ND	ND	ND	Cysteine-rich secretory protein family	PF00188	MAG_98_3	0	0	0	0	0	0	0	0	0	0	0	0	0	0	0	0	0	0	0	0	0	0	0	0
c_000000003563	6158	6500	f	NA	NA	NA	NA	NA	NA	MAG_102_1	0	0	0	0	0	0	0	0	0	0	0	0	0	0	0	0	0	0	0	0	0	0	0	0
c_000000011899	99714	99987	f	ND	ND	ND	ND	Protein of unknown function (DUF3343)	PF11823	MAG_98_3	0	0	0	0	0	0	0	0	0	0	0	0	0	0	0	0	0	0	0	0	0	0	0	0
c_000000011899	98486	99626	r	ND	ND	ND	ND	Aminotransferase class-V	PF00266	MAG_98_3	0	0	0	0	0	0	0	0	0	0	0	0	0	0	0	0	0	0	0	0	0	0	0	0
c_000000003563	6509	6944	f	membrane-bound hydrogenase subunit mbhJ [EC:1.12.7.2]	K18023	NA	NA	NADH ubiquinone oxidoreductase, 20 Kd subunit	PF01058	MAG_102_1	0	0	0	0	0	0	0	0	0	2	0	0	0	0	0	0	0	0	0	0	0	3.37955	0	0
c_000000011899	96190	97432	f	serine protease AprX [EC:3.4.21.-]	K17734	ND	ND	Subtilase family	PF00082	MAG_98_3	0	0	0	0	0	0	0	0	0	0	0	0	0	0	0	0	0	0	0	0	0	0	0	0
c_000000011899	95857	96076	f	ND	ND	ND	ND	ND	ND	MAG_98_3	0	0	0	0	0	0	0	0	0	0	0	0	0	0	0	0	0	0	0	0	0	0	0	0
c_000000003563	6940	7612	f	membrane-bound hydrogenase subunit beta [EC:1.12.7.2]	K18017	NA	NA	Respiratory-chain NADH dehydrogenase, 30 Kd subunit	PF00329	MAG_102_1	0	0	0	0	0	0	0	0	0	4	0	0	0	0	0	0	0	0	0	0	0	3.09783	0	0
c_000000011899	90895	91828	f	uncharacterized protein	K07052	ND	ND	CPBP intramembrane metalloprotease	PF02517	MAG_98_3	0	0	0	1	0	0	0	0	1	0	0	2	0	0	0	0.755437	0	0	0	0	0.591404	0	0	1.15707
c_000000011899	89929	90199	f	phosphocarrier protein HPr	K02784	ND	ND	PTS HPr component phosphorylation site	PF00381	MAG_98_3	0	0	0	0	0	0	0	0	0	0	0	1	0	0	0	0	0	0	0	0	0	0	0	5.08571
c_000000003563	7604	8876	f	membrane-bound hydrogenase subunit alpha [EC:1.12.7.2]	K18016	NA	NA	Respiratory-chain NADH dehydrogenase, 49 Kd subunit	PF00346	MAG_102_1	0	0	0	0	0	0	0	0	0	17	0	0	0	0	0	0	0	0	0	0	0	5.38125	0	0
c_000000011899	87695	87902	f	ferredoxin	K05337	ND	ND	4Fe-4S single cluster domain of Ferredoxin I	PF13370	MAG_98_3	1	1	0	12	0	0	0	4	6	0	0	4	31.6274	31.6428	0	196.301	0	0	0	54.239	77.3354	0	0	50.5127
c_000000011899	85842	87612	f	GTPase	K03665	ND	ND	GTP-binding GTPase N-terminal	PF13167	MAG_98_3	0	0	0	2	0	0	0	0	1	0	1	1	0	0	0	0.593214	0	0	0	0	0.22505	0	0.3324	0.225069
c_000000003563	8882	9890	f	NA	NA	NA	NA	NADH dehydrogenase	PF00146	MAG_102_1	0	0	0	0	0	0	0	0	0	14	0	0	0	0	0	0	0	0	0	0	0	6.03588	0	0
c_000000011899	83277	84117	f	ND	ND	ND	ND	L,D-transpeptidase catalytic domain	PF03734	MAG_98_3	0	0	0	0	0	0	0	0	0	0	0	0	0	0	0	0	0	0	0	0	0	0	0	0
c_000000011899	82587	83163	f	spore coat protein JC	K06334	ND	ND	Manganese containing catalase	PF05067	MAG_98_3	0	0	0	0	0	0	0	0	1	0	0	0	0	0	0	0	0	0	0	0	0.861507	0	0	0
c_000000003563	9903	10320	f	NA	NA	NA	NA	4Fe-4S dicluster domain	PF13237	MAG_102_1	0	0	0	0	0	0	0	0	0	2	0	0	0	0	0	0	0	0	0	0	0	3.71553	0	0
c_000000011899	82314	82587	f	spore coat protein JB	K06333	ND	ND	CotJB protein	PF12652	MAG_98_3	0	0	0	0	0	0	0	0	0	0	0	0	0	0	0	0	0	0	0	0	0	0	0	0
c_000000011899	80284	81901	f	ND	ND	ND	ND	NAD synthase	PF02540	MAG_98_3	0	0	0	0	0	0	0	0	0	0	0	0	0	0	0	0	0	0	0	0	0	0	0	0
c_000000003752	0	582	r	NA	NA	NA	NA	Domain of unknown function (DUF362)	PF04015	MAG_102_1	0	0	0	0	0	0	0	0	0	1	0	0	0	0	0	0	0	0	0	0	0	1.0166	0	0
c_000000011899	78775	80284	f	threonine synthase [EC:4.2.3.1]	K01733	Threonine biosynthesis, aspartate => homoserine => threonine	M00018	Threonine synthase N terminus	PF14821	MAG_98_3	0	0	0	0	0	0	0	0	0	0	4	0	0	0	0	0	0	0	0	0	0	0	1.5786	0
c_000000011899	76219	78043	f	GTP-binding protein	K06207	ND	ND	Elongation factor Tu GTP binding domain	PF00009	MAG_98_3	1	1	0	0	0	0	0	0	2	0	0	1	0.460506	0.460496	0	0	0	0	0	0	0.410913	0	0	0.209343
c_000000003752	633	1374	r	16S rRNA (uracil1498-N3)-methyltransferase [EC:2.1.1.193]	K09761	NA	NA	RNA methyltransferase	PF04452	MAG_102_1	0	0	0	0	0	0	0	0	0	5	0	0	0	0	0	0	0	0	0	0	0	3.41904	0	0
c_000000011899	73796	75980	f	ND	ND	ND	ND	Histidine kinase-, DNA gyrase B-, and HSP90-like ATPase	PF02518	MAG_98_3	0	0	0	0	0	0	0	0	1	0	0	1	0	0	0	0	0	0	0	0	0.225661	0	0	0.218861
c_000000011899	67011	67821	f	GTP cyclohydrolase I [EC:3.5.4.16]	K22391	Tetrahydrofolate biosynthesis, GTP => THF	M00126	NIF3 (NGG1p interacting factor 3)	PF01784	MAG_98_3	0	0	0	1	0	0	0	0	0	0	0	0	0	0	0	0.813245	0	0	0	0	0	0	0	0
c_000000003752	1500	2145	r	NA	NA	NA	NA	NA	NA	MAG_102_1	0	0	1	0	0	0	0	1	0	1	0	0	0	0	1.60852	0	0	0	0	1.16541	0	0.809536	0	0
c_000000011899	66332	67022	f	tRNA (adenine22-N1)-methyltransferase [EC:2.1.1.217]	K06967	ND	ND	Methyltransferase domain	PF12847	MAG_98_3	1	1	0	0	0	0	0	1	0	0	0	0	1.69535	1.69532	0	0	0	0	0	0.853289	0	0	0	0
c_000000011899	57473	58079	f	ND	ND	ND	ND	ND	ND	MAG_98_3	0	0	0	0	0	0	0	0	0	0	0	0	0	0	0	0	0	0	0	0	0	0	0	0
c_000000003752	2341	2710	f	uncharacterized protein	K06929	NA	NA	CoA binding domain	PF13380	MAG_102_1	0	0	0	4	1	0	0	0	2	2	0	0	0	0	0	15.4525	4	0	0	0	6.06833	4.96372	0	0
c_000000011899	56664	57321	r	ND	ND	ND	ND	ND	ND	MAG_98_3	0	0	0	0	0	0	0	0	0	0	0	0	0	0	0	0	0	0	0	0	0	0	0	0
c_000000011899	51725	52634	f	GTPase	K03595	ND	ND	50S ribosome-binding GTPase	PF01926	MAG_98_3	1	1	0	1	0	0	0	1	0	0	0	1	1.06629	1.06626	0	0.613847	0	0	0	0.5514	0	0	0	0.492381
c_000000003752	2719	3535	f	zinc transporter, ZIP family	K07238	NA	NA	ZIP Zinc transporter	PF02535	MAG_102_1	0	0	0	0	0	0	0	0	0	4	0	0	0	0	0	0	0	0	0	0	0	2.29988	0	0
c_000000011899	50534	51236	f	ND	ND	ND	ND	Prokaryotic diacylglycerol kinase	PF01219	MAG_98_3	0	0	0	1	0	0	0	0	0	0	0	0	0	0	0	0.896319	0	0	0	0	0	0	0	0
c_000000011899	46751	47762	f	phosphate starvation-inducible protein PhoH and related proteins	K06217	ND	ND	PhoH-like protein	PF02562	MAG_98_3	0	0	0	2	0	0	0	0	0	0	0	0	0	0	0	1.11249	0	0	0	0	0	0	0	0
c_000000003752	3558	4467	r	NA	NA	NA	NA	MobA-like NTP transferase domain	PF12804	MAG_102_1	0	0	1	1	0	0	0	0	1	2	0	0	0	0	1.23694	1.11357	0	0	0	0	0.81652	1.00839	0	0
c_000000011899	45577	46738	f	similar to stage IV sporulation protein	K06438	ND	ND	Putative stage IV sporulation protein YqfD	PF06898	MAG_98_3	0	0	0	0	0	0	0	0	0	0	0	0	0	0	0	0	0	0	0	0	0	0	0	0
c_000000011899	44596	45148	f	ND	ND	ND	ND	ND	ND	MAG_98_3	0	0	0	3	0	0	0	0	0	0	0	0	0	0	0	5.0892	0	0	0	0	0	0	0	0
c_000000003752	4523	5702	r	NA	NA	NA	NA	Domain of unknown function (DUF4340)	PF14238	MAG_102_1	0	0	0	0	0	1	0	0	0	10	0	0	0	0	0	0	0	1	0	0	0	3.53517	0	0
c_000000011899	43521	44571	f	ND	ND	ND	ND	SigmaW regulon antibacterial	PF12127	MAG_98_3	0	0	0	9	0	0	0	3	3	0	6	6	0	0	0	5.34496	0	0	0	1.42765	1.30261	0	3.70103	2.56315
c_000000011899	40617	40791	f	small subunit ribosomal protein S21	K02970	ND	ND	Ribosomal protein S21	PF01165	MAG_98_3	0	0	0	1	0	0	0	0	0	0	0	0	0	0	0	42.545	0	0	0	0	0	0	0	0
c_000000003752	5722	7600	r	NA	NA	NA	NA	ABC-type uncharacterized transport system	PF09822	MAG_102_1	0	0	0	1	0	0	0	0	0	16	0	0	0	0	0	0.478794	0	0	0	0	0	3.29018	0	0
c_000000011899	40144	40492	f	histidine triad (HIT) family protein	K02503	ND	ND	HIT domain	PF01230	MAG_98_3	0	0	0	0	0	0	0	0	0	0	0	0	0	0	0	0	0	0	0	0	0	0	0	0
c_000000011899	38010	38772	f	16S rRNA (uracil1498-N3)-methyltransferase [EC:2.1.1.193]	K09761	ND	ND	RNA methyltransferase	PF04452	MAG_98_3	0	0	0	1	0	0	0	2	0	0	0	0	0	0	0	0.784318	0	0	0	1.3479	0	0	0	0
c_000000003752	7635	8379	r	NA	NA	NA	NA	ABC-2 family transporter protein	PF12679	MAG_102_1	2	2	0	0	0	0	0	0	0	17	0	0	3.01777	3.01771	0	0	0	0	0	0	0	11.3432	0	0
c_000000011899	37070	38018	f	ribosomal protein L11 methyltransferase [EC:2.1.1.-]	K02687	ND	ND	Ribosomal protein L11 methyltransferase (PrmA)	PF06325	MAG_98_3	0	0	0	1	0	0	0	0	1	0	0	0	0	0	0	0.632187	0	0	0	0	0.48094	0	0	0
c_000000011899	35885	37004	f	molecular chaperone DnaJ	K03686	ND	ND	DnaJ C terminal domain	PF01556	MAG_98_3	0	0	0	1	0	0	0	0	2	0	0	2	0	0	0	0.570942	0	0	0	0	0.851713	0	0	0.807458
c_000000003752	8402	9356	r	ABC-2 type transport system ATP-binding protein	K01990	NA	NA	ABC transporter	PF00005	MAG_102_1	0	0	0	2	0	4	0	0	2	7	0	0	0	0	0	2.24501	0	5	0	0	1.68615	3.35163	0	0
c_000000011899	33955	35797	f	molecular chaperone DnaK	K04043	ND	ND	Hsp70 protein	PF00012	MAG_98_3	2	2	0	9	0	0	0	6	3	0	0	6	0.915477	0.915458	0	2.45861	0	0	0	1.40258	0.608346	0	0	1.24581
c_000000011899	33222	33858	f	molecular chaperone GrpE	K03687	ND	ND	GrpE	PF01025	MAG_98_3	2	2	0	0	0	0	0	0	2	0	0	2	3.28153	3.28149	0	0	0	0	0	0	1.46103	0	0	1.55482
c_000000003752	9719	12971	f	NA	NA	NA	NA	Thioredoxin	PF00085	MAG_102_1	0	0	0	1	0	0	0	0	1	16	0	0	0	0	0	0.252197	0	0	0	0	0.184298	1.78011	0	0
c_000000011899	32134	33169	f	heat-inducible transcriptional repressor	K03705	ND	ND	HrcA protein C terminal domain	PF01628	MAG_98_3	0	0	0	1	0	0	0	2	0	0	0	1	0	0	0	0.560038	0	0	0	1.00452	0	0	0	0.450049
c_000000011899	27663	28821	f	stage II sporulation protein P	K06385	ND	ND	Stage II sporulation protein P (SpoIIP)	PF07454	MAG_98_3	0	0	0	0	0	0	0	0	0	0	0	0	0	0	0	0	0	0	0	0	0	0	0	0
c_000000003752	13003	13345	r	NA	NA	NA	NA	NA	NA	MAG_102_1	2	2	0	0	2	0	0	0	0	5	0	0	11.4991	11.4991	0	0	10	0	0	0	0	14.9848	0	0
c_000000011899	26127	26397	r	small subunit ribosomal protein S20	K02968	ND	ND	Ribosomal protein S20	PF01649	MAG_98_3	0	0	0	1	0	0	0	0	1	0	0	0	0	0	0	8.44146	0	0	0	0	6.86224	0	0	0
c_000000011899	23612	24887	f	ND	ND	ND	ND	Bacterial extracellular solute-binding protein	PF13416	MAG_98_3	0	0	0	0	0	0	0	0	0	0	0	0	0	0	0	0	0	0	0	0	0	0	0	0
c_000000003752	13395	13569	f	NA	NA	NA	NA	NA	NA	MAG_102_1	0	0	0	0	0	0	0	0	0	0	0	0	0	0	0	0	0	0	0	0	0	0	0	0
c_000000011899	22124	22766	f	signal peptidase II [EC:3.4.23.36]	K03101	ND	ND	Signal peptidase (SPase) II	PF01252	MAG_98_3	0	0	0	2	0	0	0	0	1	0	0	1	0	0	0	2.02891	0	0	0	0	0.783536	0	0	0.798639
c_000000011899	20876	21908	f	ND	ND	ND	ND	Rubrerythrin	PF02915	MAG_98_3	2	2	0	17	0	0	0	6	2	0	5	3	1.88775	1.88773	0	9.63351	0	0	0	2.85508	0.829217	0	3.12575	1.27675
c_000000003752	14072	16748	f	aconitate hydratase [EC:4.2.1.3]	K01681	Citrate cycle (TCA cycle, Krebs cycle)!!!Citrate cycle, first carbon oxidation, oxaloacetate => 2-oxoglutarate!!!Glyoxylate cycle!!!Methylaspartate cycle!!!Reductive citrate cycle (Arnon-Buchanan cycle)!!!Anoxygenic photosynthesis in green sulfur bacteria	M00009!!!M00010!!!M00012!!!M00740!!!M00173!!!M00614	Aconitase family (aconitate hydratase)	PF00330	MAG_102_1	0	0	0	1	0	0	0	0	0	25	0	0	0	0	0	0.297518	0	0	0	0	0	3.35718	0	0
c_000000011899	20197	20884	f	ND	ND	ND	ND	Rubredoxin	PF00301	MAG_98_3	1	1	0	9	0	0	0	3	1	0	1	2	1.50114	1.50112	0	8.67643	0	0	0	2.34819	0.672134	0	1.00947	1.40866
c_000000011899	18014	19229	f	aspartate kinase [EC:2.7.2.4]	K00928	Threonine biosynthesis, aspartate => homoserine => threonine!!!Ectoine biosynthesis, aspartate => ectoine!!!Methionine biosynthesis, apartate => homoserine => methionine!!!Lysine biosynthesis, succinyl-DAP pathway, aspartate => lysine!!!Lysine biosynthesis, acetyl-DAP pathway, aspartate => lysine!!!Lysine biosynthesis, DAP dehydrogenase pathway, aspartate => lysine!!!Lysine biosynthesis, DAP amin…	M00018!!!M00033!!!M00017!!!M00016!!!M00525!!!M00526!!!M00527	Amino acid kinase family	PF00696	MAG_98_3	0	0	0	8	0	0	0	5	3	0	0	3	0	0	0	3.63148	0	0	0	1.93244	0.996871	0	0	1.03729
c_000000003752	16945	17494	f	NA	NA	NA	NA	Helix-turn-helix domain	PF12840	MAG_102_1	0	0	0	0	0	0	0	0	0	1	0	0	0	0	0	0	0	0	0	0	0	1.13403	0	0
c_000000011899	15258	15768	r	ND	ND	ND	ND	Coat F domain	PF07875	MAG_98_3	0	0	0	0	0	0	0	0	0	0	0	0	0	0	0	0	0	0	0	0	0	0	0	0
c_000000011899	12364	13645	f	ND	ND	ND	ND	Serpin (serine protease inhibitor)	PF00079	MAG_98_3	0	0	0	3	0	0	0	0	1	0	1	1	0	0	0	1.42242	0	0	0	0	0.378244	0	0.580715	0.370398
c_000000003752	17569	17980	r	NA	NA	NA	NA	NA	NA	MAG_102_1	1	1	1	1	0	0	0	0	0	5	0	0	4.25642	4.25638	3.88351	3.04983	0	0	0	0	0	9.56862	0	0
c_000000011899	9536	10055	f	ND	ND	ND	ND	Nitroreductase family	PF00881	MAG_98_3	0	0	0	1	0	0	0	0	0	0	0	0	0	0	0	1.63336	0	0	0	0	0	0	0	0
c_000000011899	3762	5130	f	ND	ND	ND	ND	ND	ND	MAG_98_3	2	2	3	47	0	0	0	61	71	0	43	58	1.27174	1.27171	1.2482	18.2085	0	0	0	19.8631	19.7965	0	17.956	16.8229
c_000000003752	18094	19096	f	23S rRNA pseudouridine1911/1915/1917 synthase [EC:5.4.99.23]	K06180	NA	NA	RNA pseudouridylate synthase	PF00849	MAG_102_1	1	1	1	0	0	0	0	0	0	1	0	0	0.946167	0.946142	1.02119	0	0	0	0	0	0	0.437674	0	0
c_000000011899	2680	3550	f	ND	ND	ND	ND	Helix-turn-helix domain	PF12833	MAG_98_3	0	0	0	2	0	0	0	0	0	0	0	1	0	0	0	1.81095	0	0	0	0	0	0	0	0.681167
c_000000011899	1765	2179	r	bacterial/archaeal transporter family protein	K08978	ND	ND	EamA-like transporter family	PF00892	MAG_98_3	0	0	0	0	0	0	0	0	0	0	0	0	0	0	0	0	0	0	0	0	0	0	0	0
c_000000003752	19277	20009	f	23S rRNA pseudouridine2605 synthase [EC:5.4.99.22]	K06178	NA	NA	RNA pseudouridylate synthase	PF00849	MAG_102_1	0	0	0	1	1	0	0	0	0	12	0	0	0	0	0	1.48308	2	0	0	0	0	7.99298	0	0
c_000000011899	0	1707	f	ND	ND	ND	ND	Bacterial Ig-like domain (group 3)	PF13750	MAG_98_3	0	0	0	0	0	0	0	0	0	0	0	0	0	0	0	0	0	0	0	0	0	0	0	0
c_000000029658	33699	33939	f	preprotein translocase subunit SecG	K03075	ND	ND	Preprotein translocase SecG subunit	PF03840	MAG_98_3	0	0	0	0	0	0	0	0	0	0	0	0	0	0	0	0	0	0	0	0	0	0	0	0
c_000000003752	20005	21175	r	aminotransferase [EC:2.6.1.-]	K10907	NA	NA	Aminotransferase class I and II	PF00155	MAG_102_1	0	0	0	0	0	0	0	0	1	9	0	0	0	0	0	0	0	0	0	0	0.608571	3.19798	0	0
c_000000029658	32292	33585	f	enolase [EC:4.2.1.11]	K01689	Glycolysis (Embden-Meyerhof pathway), glucose => pyruvate!!!Glycolysis, core module involving three-carbon compounds!!!Gluconeogenesis, oxaloacetate => fructose-6P!!!Formaldehyde assimilation, serine pathway	M00001!!!M00002!!!M00003!!!M00346	Enolase, C-terminal TIM barrel domain	PF00113	MAG_98_3	7	7	1	12	0	0	0	3	8	0	6	7	4.80318	4.80305	0.428046	4.77321	0	0	0	1.05853	2.45354	0	2.92478	2.19944
c_000000029658	30736	32290	f	2,3-bisphosphoglycerate-independent phosphoglycerate mutase [EC:5.4.2.12]	K15633	Glycolysis (Embden-Meyerhof pathway), glucose => pyruvate!!!Glycolysis, core module involving three-carbon compounds!!!Gluconeogenesis, oxaloacetate => fructose-6P	M00001!!!M00002!!!M00003	BPG-independent PGAM N-terminus (iPGM_N)	PF06415	MAG_98_3	2	2	1	15	0	0	0	2	3	0	0	3	1.17327	1.17324	0.36494	5.02637	0	0	0	0.589182	0.781378	0	0	0.786457
c_000000003752	21192	21672	r	NA	NA	NA	NA	Lrp/AsnC ligand binding domain	PF01037	MAG_102_1	2	2	2	0	0	0	0	0	0	3	1	0	7.2452	7.24523	5.71104	0	0	0	0	0	0	4.10791	2.69383	0
c_000000029658	27047	27512	f	tRNA (cytidine/uridine-2'-O-)-methyltransferase [EC:2.1.1.207]	K03216	ND	ND	SpoU rRNA Methylase family	PF00588	MAG_98_3	0	0	0	0	0	0	0	0	0	0	0	0	0	0	0	0	0	0	0	0	0	0	0	0
c_000000029658	26157	27006	f	ND	ND	ND	ND	Uncharacterised protein, DegV family COG1307	PF02645	MAG_98_3	0	0	0	0	0	0	0	0	0	0	0	0	0	0	0	0	0	0	0	0	0	0	0	0
c_000000003752	21820	23278	f	potassium/hydrogen antiporter	K11105	NA	NA	Sodium/hydrogen exchanger family	PF00999	MAG_102_1	1	1	0	0	0	0	0	0	0	10	0	0	0.836451	0.836454	0	0	0	0	0	0	0	2.83778	0	0
c_000000029658	24845	26045	f	DNA polymerase IV [EC:2.7.7.7]	K02346	ND	ND	impB/mucB/samB family	PF00817	MAG_98_3	0	0	0	0	0	0	0	0	0	0	0	0	0	0	0	0	0	0	0	0	0	0	0	0
c_000000029658	20383	21982	r	ND	ND	ND	ND	Galactose-1-phosphate uridyl transferase, N-terminal domain	PF01087	MAG_98_3	0	0	0	0	0	0	0	0	1	0	0	0	0	0	0	0	0	0	0	0	0.267543	0	0	0
c_000000003752	23299	24256	r	UDP-glucose 4-epimerase [EC:5.1.3.2]	K01784	Galactose degradation, Leloir pathway, galactose => alpha-D-glucose-1P	M00632	NAD dependent epimerase/dehydratase family	PF01370	MAG_102_1	0	0	0	0	0	0	0	0	0	4	0	0	0	0	0	0	0	0	0	0	0	1.8313	0	0
c_000000029658	19200	20349	f	ND	ND	ND	ND	Domain of unknown function (DUF362)	PF04015	MAG_98_3	0	0	0	4	0	0	0	0	0	0	0	0	0	0	0	1.93291	0	0	0	0	0	0	0	0
c_000000029658	17221	18277	f	mannose-6-phosphate isomerase [EC:5.3.1.8]	K01809	Ascorbate biosynthesis, plants, fructose-6P => ascorbate	M00114	Phosphomannose isomerase type I	PF01238	MAG_98_3	0	0	0	0	0	0	0	0	1	0	0	1	0	0	0	0	0	0	0	0	0.485378	0	0	0.470369
c_000000003925	195	1407	f	NA	NA	NA	NA	NA	NA	MAG_102_1	0	0	0	0	0	0	0	0	0	5	0	0	0	0	0	0	0	0	0	0	0	1.69281	0	0
c_000000029658	11630	13559	f	ND	ND	ND	ND	Aconitase family (aconitate hydratase)	PF00330	MAG_98_3	0	0	0	8	0	0	0	1	1	0	0	2	0	0	0	2.15837	0	0	0	0.22773	0.201971	0	0	0.404819
c_000000029658	9156	10053	f	putative ABC transport system ATP-binding protein	K02003	ND	ND	ABC transporter	PF00005	MAG_98_3	0	0	0	0	0	0	0	0	0	0	0	0	0	0	0	0	0	0	0	0	0	0	0	0
c_000000003925	1357	2023	f	septum formation protein	K06287	NA	NA	Maf-like protein	PF02545	MAG_102_1	1	1	0	0	0	0	0	0	0	5	0	0	1.44161	1.44155	0	0	0	0	0	0	0	3.91466	0	0
c_000000029658	7327	8242	r	ND	ND	ND	ND	ND	ND	MAG_98_3	0	0	0	0	0	0	0	0	1	0	0	1	0	0	0	0	0	0	0	0	0.550579	0	0	0.537549
c_000000029658	5827	7315	f	glycerol kinase [EC:2.7.1.30]	K00864	ND	ND	FGGY family of carbohydrate kinases, N-terminal domain	PF00370	MAG_98_3	0	0	0	0	0	0	0	1	0	0	0	0	0	0	0	0	0	0	0	0.299927	0	0	0	0
c_000000003925	2019	3972	r	NA	NA	NA	NA	NA	NA	MAG_102_1	3	3	0	1	0	0	0	0	0	31	0	0	1.13071	1.13067	0	0.462467	0	0	0	0	0	5.93621	0	0
c_000000007554	31970	32381	r	ND	ND	ND	ND	Protein of unknown function (DUF3792)	PF12670	MAG_98_3	0	0	0	0	0	0	0	0	0	0	0	0	0	0	0	0	0	0	0	0	0	0	0	0
c_000000007554	27548	30041	r	single-stranded-DNA-specific exonuclease [EC:3.1.-.-]	K07462	ND	ND	RecJ OB domain	PF17768	MAG_98_3	0	0	0	1	0	0	0	0	3	0	0	0	0	0	0	0.198933	0	0	0	0	0.452143	0	0	0
c_000000004435	2	806	r	uncharacterized protein	K06867	NA	NA	Ankyrin repeats (3 copies)	PF12796	MAG_102_1	0	0	1	0	0	0	0	1	0	4	0	0	0	0	1.10136	0	0	0	0	1.1738	0	2.32264	0	0
c_000000007554	26998	27556	r	adenine phosphoribosyltransferase [EC:2.4.2.7]	K00759	ND	ND	Phosphoribosyl transferase domain	PF00156	MAG_98_3	3	3	0	0	0	0	0	0	1	0	1	0	6.72157	6.72144	0	0	0	0	0	0	1.0147	0	1.59845	0
c_000000007554	23683	24304	r	hydroxyacylglutathione hydrolase [EC:3.1.2.6]	K01069	ND	ND	Metallo-beta-lactamase superfamily	PF00753	MAG_98_3	0	0	0	0	0	0	0	0	0	0	0	0	0	0	0	0	0	0	0	0	0	0	0	0
c_000000004435	1376	2648	f	NA	NA	NA	NA	NA	NA	MAG_102_1	0	0	0	0	0	0	0	0	0	8	0	0	0	0	0	0	0	0	0	0	0	2.52194	0	0
c_000000007554	22152	23646	r	oxygen-independent coproporphyrinogen III oxidase [EC:1.3.98.3]	K02495	Heme biosynthesis, plants and bacteria, glutamate => heme	M00121	Radical SAM superfamily	PF04055	MAG_98_3	0	0	0	0	0	0	0	0	1	0	0	0	0	0	0	0	0	0	0	0	0.250417	0	0	0
c_000000007554	17905	18649	r	tRNA threonylcarbamoyladenosine dehydratase	K22132	ND	ND	ThiF family	PF00899	MAG_98_3	2	2	0	1	0	0	0	0	0	0	0	0	2.6312	2.63117	0	0.835805	0	0	0	0	0	0	0	0
c_000000005566	49	214	r	NA	NA	NA	NA	NA	NA	MAG_102_1	0	0	0	0	0	0	0	0	0	0	0	0	0	0	0	0	0	0	0	0	0	0	0	0
c_000000007554	17396	17870	r	sigma-E factor negative regulatory protein RseC	K03803	ND	ND	Positive regulator of sigma(E), RseC/MucC	PF04246	MAG_98_3	0	0	0	0	0	0	0	1	0	0	0	2	0	0	0	0	0	0	0	1.5908	0	0	0	2.91387
c_000000007554	17098	17428	r	thioredoxin 1	K03671	ND	ND	Thioredoxin	PF00085	MAG_98_3	3	3	0	14	0	0	0	1	3	0	2	3	17.3976	17.3972	0	52.2503	0	0	0	3.14934	8.27198	0	9.71776	8.71456
c_000000005566	257	713	r	transcriptional repressor NrdR	K07738	NA	NA	ATP cone domain	PF03477	MAG_102_1	0	0	0	0	1	0	0	0	0	3	0	0	0	0	0	0	3	0	0	0	0	4.55997	0	0
c_000000007554	15647	16898	r	glycine hydroxymethyltransferase [EC:2.1.2.1]	K00600	Photorespiration!!!Formaldehyde assimilation, serine pathway!!!C1-unit interconversion, prokaryotes!!!C1-unit interconversion, eukaryotes	M00532!!!M00346!!!M00140!!!M00141	Serine hydroxymethyltransferase	PF00464	MAG_98_3	0	0	0	1	0	0	0	0	0	0	0	0	0	0	0	0.432661	0	0	0	0	0	0	0	0
c_000000007554	14184	15477	r	putative ATPase	K07478	ND	ND	MgsA AAA+ ATPase C terminal	PF12002	MAG_98_3	0	0	0	1	0	0	0	0	1	0	0	0	0	0	0	0.450066	0	0	0	0	0.316688	0	0	0
c_000000005566	790	1636	f	NA	NA	NA	NA	Sigma-70 region 3	PF04539	MAG_102_1	2	2	0	3	0	1	0	0	1	6	0	0	2.88082	2.88079	0	3.81986	0	1	0	0	0.919121	3.39099	0	0
c_000000007554	13640	14069	r	Rrf2 family transcriptional regulator, cysteine metabolism repressor	K17472	ND	ND	Transcriptional regulator	PF02082	MAG_98_3	0	0	0	0	0	0	0	0	0	0	0	1	0	0	0	0	0	0	0	0	0	0	0	1.58174
c_000000007554	12416	13604	r	cysteine desulfurase [EC:2.8.1.7]	K04487	ND	ND	Aminotransferase class-V	PF00266	MAG_98_3	0	0	0	1	0	0	0	0	2	0	1	2	0	0	0	0.459038	0	0	0	0	0.681176	0	0.51188	0.697922
c_000000005566	1692	2070	f	NA	NA	NA	NA	NA	NA	MAG_102_1	0	0	0	0	0	0	0	0	0	0	0	0	0	0	0	0	0	0	0	0	0	0	0	0
c_000000007554	12055	12424	r	nitrogen fixation protein NifU and related proteins	K04488	ND	ND	NifU-like N terminal domain	PF01592	MAG_98_3	0	0	0	0	0	0	0	0	0	0	1	0	0	0	0	0	0	0	0	0	0	0	4.48571	0
c_000000007554	11128	11296	r	ND	ND	ND	ND	ND	ND	MAG_98_3	0	0	0	0	0	0	0	0	0	0	0	0	0	0	0	0	0	0	0	0	0	0	0	0
c_000000005566	2082	3750	r	NA	NA	NA	NA	Binding-protein-dependent transport system inner membrane component	PF00528	MAG_102_1	0	0	0	0	0	0	0	0	0	20	0	0	0	0	0	0	0	0	0	0	0	4.60265	0	0
c_000000007554	6116	6314	r	ND	ND	ND	ND	ND	ND	MAG_98_3	0	0	0	0	0	0	0	0	1	0	0	0	0	0	0	0	0	0	0	0	21.3836	0	0	0
c_000000007554	4702	5110	r	acyl-CoA thioester hydrolase [EC:3.1.2.-]	K07107	ND	ND	Thioesterase superfamily	PF03061	MAG_98_3	0	0	0	1	0	0	0	0	0	0	0	0	0	0	0	2.35029	0	0	0	0	0	0	0	0
c_000000005566	3954	5169	f	NA	NA	NA	NA	Hydrogen maturase F tetramerization domain	PF18133	MAG_102_1	2	2	0	0	0	2	0	0	0	5	0	0	1.38531	1.38525	0	0	0	1	0	0	0	1.70051	0	0
c_000000007554	0	1242	r	RNA-directed DNA polymerase [EC:2.7.7.49]	K00986	ND	ND	Reverse transcriptase (RNA-dependent DNA polymerase)	PF00078	MAG_98_3	11	11	1	35	14	10	1	26	112	28	62	37	7.85171	7.85151	0.449561	14.5755	6	4	1	9.5356	35.2749	8.33671	30.7885	12.0879
c_000000028289	73401	74253	r	ND	ND	ND	ND	ND	ND	MAG_98_3	0	0	1	0	0	0	0	0	3	0	0	2	0	0	1.31778	0	0	0	0	0	2.33123	0	0	1.50212
c_000000005566	5703	6822	f	UDP-N-acetylmuramate dehydrogenase [EC:1.3.1.98]	K00075	NA	NA	UDP-N-acetylenolpyruvoylglucosamine reductase, C-terminal domain	PF02873	MAG_102_1	0	0	0	0	0	0	0	0	1	10	2	0	0	0	0	0	0	0	0	0	0.63655	3.8185	1.61044	0
c_000000028289	70498	71674	r	putative ABC transport system permease protein	K02004	ND	ND	FtsX-like permease family	PF02687	MAG_98_3	0	0	0	0	0	0	0	0	1	0	1	0	0	0	0	0	0	0	0	0	0.509097	0	0.745186	0
c_000000028289	69292	69829	r	acetolactate synthase I/III small subunit [EC:2.2.1.6]	K01653	Valine/isoleucine biosynthesis, pyruvate => valine / 2-oxobutanoate => isoleucine!!!Isoleucine biosynthesis, threonine => 2-oxobutanoate => isoleucine	M00019!!!M00570	Small subunit of acetolactate synthase	PF10369	MAG_98_3	0	0	0	2	0	0	0	1	3	0	0	0	0	0	0	2.73949	0	0	0	1.2485	3.47194	0	0	0
c_000000005566	6818	7658	f	lipopolysaccharide transport system permease protein	K09690	NA	NA	ABC-2 type transporter	PF01061	MAG_102_1	0	0	0	0	0	0	0	0	0	3	0	0	0	0	0	0	0	0	0	0	0	1.7332	0	0
c_000000028289	63768	65034	r	3-isopropylmalate/(R)-2-methylmalate dehydratase large subunit [EC:4.2.1.33 4.2.1.35]	K01703	Isoleucine biosynthesis, pyruvate => 2-oxobutanoate!!!Leucine biosynthesis, 2-oxoisovalerate => 2-oxoisocaproate	M00535!!!M00432	Aconitase family (aconitate hydratase)	PF00330	MAG_98_3	0	0	0	1	0	0	0	0	2	0	1	0	0	0	0	0.463462	0	0	0	0	0.665939	0	0.47907	0
c_000000028289	62216	63281	r	3-isopropylmalate dehydrogenase [EC:1.1.1.85]	K00052	Isoleucine biosynthesis, pyruvate => 2-oxobutanoate!!!Leucine biosynthesis, 2-oxoisovalerate => 2-oxoisocaproate	M00535!!!M00432	Isocitrate/isopropylmalate dehydrogenase	PF00180	MAG_98_3	0	0	0	5	0	0	0	1	1	0	0	0	0	0	0	3.27469	0	0	0	0.504587	0.496061	0	0	0
c_000000005566	7654	8926	f	lipopolysaccharide transport system ATP-binding protein	K09691	NA	NA	ABC transporter	PF00005	MAG_102_1	1	1	0	0	0	0	0	0	0	6	0	0	0.779076	0.779061	0	0	0	0	0	0	0	1.9555	0	0
c_000000028289	60369	62031	r	dihydroxy-acid dehydratase [EC:4.2.1.9]	K01687	Valine/isoleucine biosynthesis, pyruvate => valine / 2-oxobutanoate => isoleucine!!!Isoleucine biosynthesis, threonine => 2-oxobutanoate => isoleucine	M00019!!!M00570	Dehydratase family	PF00920	MAG_98_3	1	1	1	2	0	0	0	2	2	0	4	0	0.582685	0.582679	0.410282	0.777012	0	0	0	0.599237	0.586894	0	1.55224	0
c_000000028289	58667	60347	r	acetolactate synthase I/II/III large subunit [EC:2.2.1.6]	K01652	Valine/isoleucine biosynthesis, pyruvate => valine / 2-oxobutanoate => isoleucine!!!Isoleucine biosynthesis, threonine => 2-oxobutanoate => isoleucine	M00019!!!M00570	Thiamine pyrophosphate enzyme, N-terminal TPP binding domain	PF02776	MAG_98_3	2	2	0	1	0	0	0	2	1	0	0	3	1.07316	1.07315	0	0.350257	0	0	0	0.551644	0.256181	0	0	0.740724
c_000000005566	8927	9947	f	NA	NA	NA	NA	STELLO glycosyltransferases	PF03385	MAG_102_1	0	0	0	1	0	0	0	0	0	2	0	0	0	0	0	1.0254	0	0	0	0	0	0.865864	0	0
c_000000028289	57517	58240	f	glucosamine-6-phosphate deaminase [EC:3.5.99.6]	K02564	ND	ND	Glucosamine-6-phosphate isomerases/6-phosphogluconolactonase	PF01182	MAG_98_3	0	0	0	0	0	0	0	0	0	0	0	0	0	0	0	0	0	0	0	0	0	0	0	0
c_000000028289	56490	57345	r	ND	ND	ND	ND	Uncharacterised 5xTM membrane BCR, YitT family COG1284	PF02588	MAG_98_3	0	0	0	1	0	0	0	0	1	0	0	0	0	0	0	0.673485	0	0	0	0	0.489313	0	0	0
c_000000005566	9943	10888	f	glycosyltransferase [EC:2.4.1.-]	K13002	NA	NA	Glycosyl transferase family 2	PF00535	MAG_102_1	0	0	0	1	0	0	0	0	1	4	0	0	0	0	0	1.07147	0	0	0	0	0.7862	1.86558	0	0
c_000000028289	55077	56478	r	succinyl-diaminopimelate desuccinylase [EC:3.5.1.18]	K01439	Lysine biosynthesis, succinyl-DAP pathway, aspartate => lysine	M00016	Peptidase family M20/M25/M40	PF01546	MAG_98_3	0	0	0	1	0	0	0	0	0	0	1	0	0	0	0	0.377123	0	0	0	0	0	0	0.398443	0
c_000000028289	53737	54727	r	ND	ND	ND	ND	ND	ND	MAG_98_3	0	0	0	0	0	0	0	0	1	0	2	1	0	0	0	0	0	0	0	0	0.477362	0	1.51342	0.47472
c_000000005566	10884	11907	f	NA	NA	NA	NA	N-terminal domain of galactosyltransferase	PF02709	MAG_102_1	1	1	0	0	0	0	0	0	0	4	0	0	0.727821	0.727804	0	0	0	0	0	0	0	1.65855	0	0
c_000000028289	53248	53479	r	ND	ND	ND	ND	ND	ND	MAG_98_3	0	0	0	0	0	0	0	0	0	0	0	0	0	0	0	0	0	0	0	0	0	0	0	0
c_000000028289	50883	51792	f	prephenate dehydratase [EC:4.2.1.51]	K04518	Phenylalanine biosynthesis, chorismate => phenylpyruvate => phenylalanine	M00024	Prephenate dehydratase	PF00800	MAG_98_3	0	0	0	0	0	0	0	0	0	0	0	0	0	0	0	0	0	0	0	0	0	0	0	0
c_000000005566	11903	12962	f	NA	NA	NA	NA	NA	NA	MAG_102_1	2	2	0	0	0	0	0	0	1	4	1	0	1.63427	1.63422	0	0	0	0	0	0	0.586163	1.61101	0.787082	0
c_000000028289	48676	49252	r	ND	ND	ND	ND	ND	ND	MAG_98_3	0	0	0	0	0	0	0	0	0	0	0	0	0	0	0	0	0	0	0	0	0	0	0	0
c_000000028289	46034	46847	r	ND	ND	ND	ND	Acetyltransferase (GNAT) family	PF00583	MAG_98_3	0	0	0	0	0	0	0	0	1	0	0	0	0	0	0	0	0	0	0	0	0.559168	0	0	0
c_000000005566	12954	13683	f	NA	NA	NA	NA	Methyltransferase domain	PF13578	MAG_102_1	0	0	0	0	0	0	0	0	0	2	0	0	0	0	0	0	0	0	0	0	0	1.36173	0	0
c_000000028289	40142	43583	r	beta-galactosidase [EC:3.2.1.23]	K01190	ND	ND	Glycoside hydrolase family 2 C-terminal domain 5	PF18565	MAG_98_3	0	0	0	6	0	0	0	6	2	0	2	3	0	0	0	0.873052	0	0	0	0.730278	0.21301	0	0.309076	0.32469
c_000000028289	37718	38453	r	ND	ND	ND	ND	short chain dehydrogenase	PF00106	MAG_98_3	0	0	0	0	0	0	0	1	2	0	0	1	0	0	0	0	0	0	0	0.788972	1.47344	0	0	0.709651
c_000000005566	13640	14645	f	NA	NA	NA	NA	Glycosyl transferase family 2	PF00535	MAG_102_1	0	0	0	0	0	0	0	0	0	4	0	0	0	0	0	0	0	0	0	0	0	1.72101	0	0
c_000000028289	37262	37679	r	ND	ND	ND	ND	Uncharacterised protein family UPF0047	PF01894	MAG_98_3	0	0	0	1	0	0	0	1	0	0	2	0	0	0	0	2.29148	0	0	0	1.89292	0	0	5.4532	0
c_000000028289	35703	36684	r	ND	ND	ND	ND	NYN domain	PF01936	MAG_98_3	0	0	0	5	0	0	0	1	1	0	0	2	0	0	0	2.88512	0	0	0	0.505974	0.442823	0	0	0.904578
c_000000005566	14658	15612	f	NA	NA	NA	NA	Glycosyl transferase family 2	PF00535	MAG_102_1	0	0	0	0	0	0	0	0	0	14	0	0	0	0	0	0	0	0	0	0	0	6.38643	0	0
c_000000028289	34484	34733	r	small subunit ribosomal protein S18	K02963	ND	ND	Ribosomal protein S18	PF01084	MAG_98_3	0	0	0	1	0	0	0	0	1	0	0	0	0	0	0	8.28532	0	0	0	0	6.55861	0	0	0
c_000000028289	33976	34300	r	ND	ND	ND	ND	MazG-like family	PF12643	MAG_98_3	0	0	0	1	0	0	0	0	0	0	0	0	0	0	0	3.87297	0	0	0	0	0	0	0	0
c_000000005566	15757	15886	r	NA	NA	NA	NA	NA	NA	MAG_102_1	0	0	0	0	0	0	0	0	0	0	0	0	0	0	0	0	0	0	0	0	0	0	0	0
c_000000028289	29143	30493	r	replicative DNA helicase [EC:3.6.4.12]	K02314	ND	ND	DnaB-like helicase C terminal domain	PF03796	MAG_98_3	2	2	0	0	0	0	0	0	1	0	0	1	1.36918	1.36916	0	0	0	0	0	0	0.310947	0	0	0.31018
c_000000028289	28270	29023	f	ND	ND	ND	ND	Xylose isomerase-like TIM barrel	PF01261	MAG_98_3	0	0	0	2	0	0	0	1	3	0	2	0	0	0	0	1.88204	0	0	0	0.794405	2.18291	0	2.22931	0
c_000000005566	16055	17867	f	NA	NA	NA	NA	NA	NA	MAG_102_1	0	0	0	0	1	0	0	0	0	17	0	0	0	0	0	0	0	0	0	0	0	3.51535	0	0
c_000000028289	25253	25451	r	ND	ND	ND	ND	Domain of unknown function (DUF1858)	PF08984	MAG_98_3	0	0	0	0	0	0	0	0	0	0	0	0	0	0	0	0	0	0	0	0	0	0	0	0
c_000000028289	22997	24194	r	ND	ND	ND	ND	Bacterial regulatory protein, arsR family	PF01022	MAG_98_3	0	0	0	0	0	0	0	2	0	0	0	0	0	0	0	0	0	0	0	0.786458	0	0	0	0
c_000000005566	17949	18273	f	NA	NA	NA	NA	NA	NA	MAG_102_1	1	1	0	0	0	0	0	0	0	0	0	0	7.84235	7.8423	0	0	0	0	0	0	0	0	0	0
c_000000028289	19289	21092	r	ND	ND	ND	ND	ABC transporter	PF00005	MAG_98_3	0	0	0	0	0	0	0	0	0	0	0	0	0	0	0	0	0	0	0	0	0	0	0	0
c_000000028289	17801	19025	f	putative multiple sugar transport system permease protein	K10547	ND	ND	Branched-chain amino acid transport system / permease component	PF02653	MAG_98_3	0	0	0	0	0	0	0	0	0	0	0	0	0	0	0	0	0	0	0	0	0	0	0	0
c_000000005566	18355	19630	f	NA	NA	NA	NA	Phosphoribosyl transferase domain	PF00156	MAG_102_1	0	0	0	0	0	0	0	0	0	4	0	0	0	0	0	0	0	0	0	0	0	1.27667	0	0
c_000000028289	16266	17787	f	putative multiple sugar transport system ATP-binding protein [EC:7.5.2.-]	K10548	ND	ND	ABC transporter	PF00005	MAG_98_3	0	0	0	0	0	0	0	0	0	0	0	0	0	0	0	0	0	0	0	0	0	0	0	0
c_000000028289	13921	14791	r	undecaprenyl-diphosphatase [EC:3.6.1.27]	K19302	ND	ND	PAP2 superfamily	PF01569	MAG_98_3	0	0	0	0	0	0	0	0	0	0	0	0	0	0	0	0	0	0	0	0	0	0	0	0
c_000000005566	19626	20982	f	NA	NA	NA	NA	NA	NA	MAG_102_1	0	0	0	0	0	0	0	0	1	6	0	0	0	0	0	0	0	0	0	0	0.500683	1.77699	0	0
c_000000028289	10193	11420	r	argininosuccinate synthase [EC:6.3.4.5]	K01940	Arginine biosynthesis, ornithine => arginine!!!Arginine biosynthesis, glutamate => acetylcitrulline => arginine!!!Urea cycle	M00844!!!M00845!!!M00029	Arginosuccinate synthase	PF00764	MAG_98_3	0	0	0	0	0	0	0	2	0	0	0	0	0	0	0	0	0	0	0	0.745404	0	0	0	0
c_000000028289	7846	8779	r	N-acetyl-gamma-glutamyl-phosphate reductase [EC:1.2.1.38]	K00145	Ornithine biosynthesis, glutamate => ornithine!!!Arginine biosynthesis, glutamate => acetylcitrulline => arginine	M00028!!!M00845	Semialdehyde dehydrogenase, NAD binding domain	PF01118	MAG_98_3	0	0	0	0	0	0	0	1	0	0	0	0	0	0	0	0	0	0	0	0.536548	0	0	0	0
c_000000005566	20968	22135	f	dolichol-phosphate hexosyltransferase [EC:2.4.1.-]	K23684	NA	NA	Glycosyl transferase family 2	PF00535	MAG_102_1	0	0	0	0	0	0	0	0	0	8	0	0	0	0	0	0	0	0	0	0	0	2.86415	0	0
c_000000028289	379	3565	r	ND	ND	ND	ND	Carbamoyl-phosphate synthase L chain, ATP binding domain	PF02786	MAG_98_3	0	0	0	0	0	0	0	0	2	0	0	0	0	0	0	0	0	0	0	0	0.226994	0	0	0
c_000000031576	23594	24671	r	3-dehydroquinate synthase [EC:4.2.3.4]	K01735	Shikimate pathway, phosphoenolpyruvate + erythrose-4P => chorismate	M00022	3-dehydroquinate synthase	PF01761	MAG_98_3	0	0	0	0	0	0	0	1	2	0	0	0	0	0	0	0	0	0	0	0.48053	0.864317	0	0	0
c_000000005566	22166	23228	f	NA	NA	NA	NA	Glycosyl transferase family 2	PF00535	MAG_102_1	1	1	0	0	0	0	0	0	1	5	0	0	0.788208	0.78818	0	0	0	0	0	0	0.602971	1.98987	0	0
c_000000031576	21177	22278	r	prephenate dehydrogenase [EC:1.3.1.12]	K04517	Tyrosine biosynthesis, chorismate => HPP => tyrosine	M00025	Prephenate dehydrogenase	PF02153	MAG_98_3	0	0	0	0	0	0	0	0	0	0	0	0	0	0	0	0	0	0	0	0	0	0	0	0
c_000000031576	19132	19801	f	ND	ND	ND	ND	ND	ND	MAG_98_3	0	0	0	0	0	0	0	0	0	0	0	0	0	0	0	0	0	0	0	0	0	0	0	0
c_000000005566	23224	25678	f	NA	NA	NA	NA	NA	NA	MAG_102_1	0	0	0	0	0	0	0	0	0	24	0	0	0	0	0	0	0	0	0	0	0	3.54602	0	0
c_000000031576	15877	16630	f	pyruvate formate lyase activating enzyme [EC:1.97.1.4]	K04069	ND	ND	Radical SAM superfamily	PF04055	MAG_98_3	2	2	0	0	0	0	0	0	2	0	0	0	2.75369	2.75363	0	0	0	0	0	0	1.24219	0	0	0
c_000000031576	11582	12833	f	ND	ND	ND	ND	ND	ND	MAG_98_3	0	0	0	1	0	0	0	0	1	0	0	0	0	0	0	0.419617	0	0	0	0	0.315451	0	0	0
c_000000005566	26168	27455	f	transposase	K07486	NA	NA	Transposase	PF01548	MAG_102_1	0	0	0	1	0	0	0	0	0	7	0	0	0	0	0	0.709736	0	0	0	0	0	2.16596	0	0
c_000000031576	10316	11354	r	chitinase [EC:3.2.1.14]	K01183	ND	ND	Glycosyl hydrolases family 18	PF00704	MAG_98_3	0	0	0	0	0	0	0	0	0	0	0	0	0	0	0	0	0	0	0	0	0	0	0	0
c_000000031576	8629	9532	f	arginase [EC:3.5.3.1]	K01476	Urea cycle!!!Polyamine biosynthesis, arginine => ornithine => putrescine	M00029!!!M00134	Arginase family	PF00491	MAG_98_3	0	0	0	0	0	0	0	0	0	0	0	0	0	0	0	0	0	0	0	0	0	0	0	0
c_000000005566	28265	30683	f	NA	NA	NA	NA	NA	NA	MAG_102_1	1	1	0	0	0	0	0	0	1	4	2	0	0.416823	0.416817	0	0	0	0	0	0	0.228738	0.599577	0.593891	0
c_000000031576	6694	8449	f	ATP-binding cassette, subfamily B, bacterial MsbA [EC:3.6.3.-]	K11085	ND	ND	ABC transporter transmembrane region	PF00664	MAG_98_3	0	0	0	0	0	0	0	1	2	0	0	0	0	0	0	0	0	0	0	0.24763	0.432003	0	0	0
c_000000031576	4305	5916	f	ND	ND	ND	ND	Protein kinase domain	PF00069	MAG_98_3	0	0	0	0	0	0	0	1	2	0	0	1	0	0	0	0	0	0	0	0.28828	0.518505	0	0	0.256332
c_000000005566	30692	31475	f	NA	NA	NA	NA	NA	NA	MAG_102_1	0	0	1	0	0	0	0	0	2	0	0	0	0	0	1.1418	0	0	0	0	0	1.76119	0	0	0
c_000000031576	3600	4038	r	ND	ND	ND	ND	Helix-turn-helix	PF01381	MAG_98_3	0	0	0	0	0	0	0	0	0	0	0	0	0	0	0	0	0	0	0	0	0	0	0	0
c_000000031576	2342	3404	r	murein DD-endopeptidase [EC:3.4.24.-]	K19304	ND	ND	Peptidase family M23	PF01551	MAG_98_3	0	0	0	0	0	0	0	1	0	0	1	1	0	0	0	0	0	0	0	0.464855	0	0	0.626347	0.416005
c_000000005566	32047	32200	r	NA	NA	NA	NA	NA	NA	MAG_102_1	0	0	0	0	0	0	0	0	0	1	0	0	0	0	0	0	0	0	0	0	0	158.839	0	0
c_000000031576	1874	2297	r	ND	ND	ND	ND	Polymer-forming cytoskeletal	PF04519	MAG_98_3	0	0	0	3	0	0	0	2	0	0	0	0	0	0	0	6.26467	0	0	0	3.72189	0	0	0	0
c_000000031576	347	1712	f	maltose/moltooligosaccharide transporter	K16211	ND	ND	Major Facilitator Superfamily	PF07690	MAG_98_3	0	0	0	1	0	0	0	0	1	0	0	0	0	0	0	0.396457	0	0	0	0	0.285989	0	0	0
c_000000006061	1	1450	r	NA	NA	NA	NA	NA	NA	MAG_102_1	1	1	0	3	0	2	0	0	2	20	0	0	0.818957	0.818936	0	2.06313	0	1	0	0	1.03817	5.6875	0	0
c_000000026968	3364	5740	r	N-acetylmuramoyl-L-alanine amidase [EC:3.5.1.28]	K01448	ND	ND	N-acetylmuramoyl-L-alanine amidase	PF01520	MAG_98_3	0	0	0	2	0	0	0	1	2	0	0	0	0	0	0	0.431532	0	0	0	0.191529	0.343187	0	0	0
c_000000026968	1287	3240	r	2,4-dienoyl-CoA reductase (NADPH2) [EC:1.3.1.34]	K00219	ND	ND	NADH:flavin oxidoreductase / NADH oxidase family	PF00724	MAG_98_3	0	0	0	1	0	0	0	1	0	0	0	0	0	0	0	0.261532	0	0	0	0.222095	0	0	0	0
c_000000006061	1837	4141	f	NA	NA	NA	NA	DNA polymerase family B	PF00136	MAG_102_1	0	0	0	0	0	0	0	0	0	10	0	0	0	0	0	0	0	0	0	0	0	1.58613	0	0
c_000000018112	21512	22766	f	putative transposase	K07495	ND	ND	Transposase DDE domain	PF01609	MAG_98_3	0	0	0	0	0	0	0	0	2	0	3	0	0	0	0	0	0	0	0	0	0.935392	0	2.05475	0
c_000000018112	18134	19052	r	ND	ND	ND	ND	ND	ND	MAG_98_3	0	0	0	0	0	0	0	0	4	0	0	0	0	0	0	0	0	0	0	0	2.71141	0	0	0
c_000000006061	4157	4613	f	general secretion pathway protein G	K02456	NA	NA	Type II secretion system (T2SS), protein G	PF08334	MAG_102_1	0	0	0	0	1	0	0	0	0	0	0	0	0	0	0	0	3	0	0	0	0	0	0	0
c_000000018112	14787	16224	r	polysaccharide biosynthesis protein PelF	K21011	ND	ND	Domain of unknown function (DUF3492)	PF11997	MAG_98_3	0	0	0	0	0	0	0	0	0	0	0	0	0	0	0	0	0	0	0	0	0	0	0	0
c_000000018112	13275	14736	r	polysaccharide biosynthesis protein PelG	K21012	ND	ND	Putative exopolysaccharide Exporter (EPS-E)	PF16933	MAG_98_3	0	0	0	3	0	0	0	0	4	0	0	0	0	0	0	1.64998	0	0	0	0	1.59578	0	0	0
c_000000006061	4790	5054	f	small subunit ribosomal protein S15	K02956	NA	NA	Ribosomal protein S15	PF00312	MAG_102_1	0	0	0	0	0	0	0	1	0	0	0	0	0	0	0	0	0	0	0	7.52822	0	0	0	0
c_000000018112	12844	13249	r	ND	ND	ND	ND	Uncharacterized conserved protein (DUF2304)	PF10066	MAG_98_3	0	0	0	0	0	0	0	0	0	0	0	0	0	0	0	0	0	0	0	0	0	0	0	0
c_000000018112	11612	12842	r	ND	ND	ND	ND	Glycosyl transferases group 1	PF00534	MAG_98_3	1	1	0	0	0	0	0	0	5	0	0	3	0.960206	0.960184	0	0	0	0	0	0	2.0499	0	0	1.19448
c_000000006061	5269	7387	f	polyribonucleotide nucleotidyltransferase [EC:2.7.7.8]	K00962	NA	NA	3' exoribonuclease family, domain 1	PF01138	MAG_102_1	0	0	2	1	1	0	0	0	3	17	1	0	0	0	0.797513	0.403969	0	0	0	0	0.912205	2.99114	0.372556	0
c_000000018112	7470	9390	r	ND	ND	ND	ND	BspA type Leucine rich repeat region (6 copies)	PF13306	MAG_98_3	0	0	0	0	0	0	0	0	4	0	0	0	0	0	0	0	0	0	0	0	1.05288	0	0	0
c_000000018112	5993	7436	r	ND	ND	ND	ND	Polysaccharide biosynthesis protein	PF01943	MAG_98_3	0	0	0	0	0	0	0	0	1	0	0	0	0	0	0	0	0	0	0	0	0.396961	0	0	0
c_000000006061	7526	8771	r	long-chain fatty acid transport protein	K06076	NA	NA	Outer membrane protein transport protein (OMPP1/FadL/TodX)	PF03349	MAG_102_1	1	1	2	3	0	5	0	1	1	8	1	0	0.739928	0.739909	1.58898	2.18365	0	4	0	0.620641	0.549127	2.63724	0.697022	0
c_000000018112	3625	5953	r	ND	ND	ND	ND	ND	ND	MAG_98_3	0	0	0	1	0	0	0	0	1	0	0	0	0	0	0	0.292585	0	0	0	0	0.219064	0	0	0
c_000000018112	2012	2399	f	ND	ND	ND	ND	ND	ND	MAG_98_3	0	0	0	0	0	0	0	0	0	0	0	0	0	0	0	0	0	0	0	0	0	0	0	0
c_000000006061	9013	9787	f	uracil-DNA glycosylase [EC:3.2.2.27]	K21929	NA	NA	Uracil DNA glycosylase superfamily	PF03167	MAG_102_1	0	0	0	1	0	0	0	0	0	3	1	0	0	0	0	1.40437	0	0	0	0	0	1.89301	1.17629	0
c_000000018112	987	1746	r	uncharacterized protein	K07090	ND	ND	Sulfite exporter TauE/SafE	PF01925	MAG_98_3	0	0	0	0	0	0	0	0	0	0	0	0	0	0	0	0	0	0	0	0	0	0	0	0
c_000000018112	180	951	r	ND	ND	ND	ND	Protein of unknown function DUF45	PF01863	MAG_98_3	0	0	0	0	0	0	0	0	1	0	0	1	0	0	0	0	0	0	0	0	0.76303	0	0	0.735247
c_000000006061	9889	10267	r	HSP20 family protein	K13993	NA	NA	Hsp20/alpha crystallin family	PF00011	MAG_102_1	2	2	1	1	0	0	0	0	0	5	6	0	7.02934	7.02921	4.68699	3.64445	0	0	0	0	0	11.6793	27.3259	0
c_000000030303	15409	16768	f	UDP-N-acetylmuramoylalanine--D-glutamate ligase [EC:6.3.2.9]	K01925	ND	ND	Mur ligase middle domain	PF08245	MAG_98_3	0	0	0	3	0	0	0	0	0	0	1	0	0	0	0	1.2068	0	0	0	0	0	0	0.463589	0
c_000000030303	13015	14407	f	UDP-N-acetylmuramoyl-tripeptide--D-alanyl-D-alanine ligase [EC:6.3.2.10]	K01929	ND	ND	Mur ligase middle domain	PF08245	MAG_98_3	0	0	0	1	0	0	0	0	0	0	1	0	0	0	0	0.374927	0	0	0	0	0	0	0.461212	0
c_000000006061	10281	10734	r	HSP20 family protein	K13993	NA	NA	Hsp20/alpha crystallin family	PF00011	MAG_102_1	2	2	4	5	1	0	0	0	3	1	6	0	5.91472	5.91455	12.5854	13.0511	3	0	0	0	5.96092	1.54213	18.1737	0
c_000000030303	9323	11489	f	stage V sporulation protein D (sporulation-specific penicillin-binding protein)	K08384	ND	ND	Penicillin binding protein transpeptidase domain	PF00905	MAG_98_3	0	0	0	0	0	0	0	0	0	0	3	0	0	0	0	0	0	0	0	0	0	0	0.772474	0
c_000000030303	7820	8768	f	16S rRNA (cytosine1402-N4)-methyltransferase [EC:2.1.1.199]	K03438	ND	ND	MraW methylase family	PF01795	MAG_98_3	1	1	0	3	0	0	0	1	0	0	0	0	0.986398	0.986379	0	1.84302	0	0	0	0.511721	0	0	0	0
c_000000006061	11076	13161	f	phosphate:Na+ symporter	K03324	NA	NA	Na+/Pi-cotransporter	PF02690	MAG_102_1	3	3	0	0	0	0	0	1	0	19	0	0	1.04287	1.04284	0	0	0	0	0	0.354892	0	3.35682	0	0
c_000000030303	7382	7814	f	MraZ protein	K03925	ND	ND	MraZ protein, putative antitoxin-like	PF02381	MAG_98_3	0	0	0	6	0	0	0	0	1	0	1	0	0	0	0	12.8579	0	0	0	0	1.53493	0	2.41238	0
c_000000030303	6467	7160	f	uncharacterized protein	K07099	ND	ND	Calcineurin-like phosphoesterase	PF00149	MAG_98_3	1	1	0	0	0	0	0	0	0	0	0	1	1.47616	1.47615	0	0	0	0	0	0	0	0	0	0.69294
c_000000006061	13168	14653	r	aspartyl-tRNA(Asn)/glutamyl-tRNA(Gln) amidotransferase subunit B [EC:6.3.5.6 6.3.5.7]	K02434	NA	NA	GatB/GatE catalytic domain	PF02934	MAG_102_1	0	0	1	2	0	0	0	0	1	10	0	0	0	0	0.614185	1.22532	0	0	0	0	0.461769	2.68526	0	0
c_000000030303	1698	2448	f	cobalt/nickel transport system permease protein	K02007	ND	ND	Cobalt uptake substrate-specific transmembrane region	PF01891	MAG_98_3	0	0	0	0	0	0	0	0	0	0	0	0	0	0	0	0	0	0	0	0	0	0	0	0
c_000000028071	1539	2538	r	ND	ND	ND	ND	Domain of unknown function (DUF3502)	PF12010	MAG_98_3	0	0	0	0	0	0	0	0	0	0	0	0	0	0	0	0	0	0	0	0	0	0	0	0
c_000000006061	14621	16097	r	aspartyl-tRNA(Asn)/glutamyl-tRNA(Gln) amidotransferase subunit A [EC:6.3.5.6 6.3.5.7]	K02433	NA	NA	Amidase	PF01425	MAG_102_1	0	0	0	0	0	0	0	0	0	6	0	0	0	0	0	0	0	0	0	0	0	1.63139	0	0
c_000000028071	302	1535	r	ND	ND	ND	ND	ND	ND	MAG_98_3	0	0	0	1	0	0	0	0	0	0	0	0	0	0	0	0.583802	0	0	0	0	0	0	0	0
c_000000028071	1	247	r	ND	ND	ND	ND	ABC transporter	PF00005	MAG_98_3	0	0	0	0	0	0	0	0	0	0	0	0	0	0	0	0	0	0	0	0	0	0	0	0
c_000000006061	16093	16399	r	aspartyl-tRNA(Asn)/glutamyl-tRNA(Gln) amidotransferase subunit C [EC:6.3.5.6 6.3.5.7]	K02435	NA	NA	Glu-tRNAGln amidotransferase C subunit	PF02686	MAG_102_1	1	1	0	5	0	4	0	2	1	0	0	0	5.69421	5.6942	0	30.8228	0	32	0	9.93415	4.82856	0	0	0
c_000000000279	18862	19492	r	large subunit ribosomal protein L3	K02906	ND	ND	Ribosomal protein L3	PF00297	MAG_98_3	0	0	0	0	0	0	0	0	0	0	1	1	0	0	0	0	0	0	0	0	0	0	1.35691	0.925929
c_000000000279	14728	14992	r	small subunit ribosomal protein S17	K02961	ND	ND	Ribosomal protein S17	PF00366	MAG_98_3	0	0	0	2	0	0	0	1	1	0	0	2	0	0	0	13.8077	0	0	0	6.13715	5.69123	0	0	11.3309
c_000000006061	16524	16752	r	NA	NA	NA	NA	NA	NA	MAG_102_1	0	0	0	0	0	0	0	0	0	0	0	0	0	0	0	0	0	0	0	0	0	0	0	0
c_000000000279	14323	14692	r	large subunit ribosomal protein L14	K02874	ND	ND	Ribosomal protein L14p/L23e	PF00238	MAG_98_3	0	0	0	1	0	0	0	2	1	0	0	3	0	0	0	2.80656	0	0	0	5.04959	2.34782	0	0	6.94865
c_000000000279	13972	14308	r	large subunit ribosomal protein L24	K02895	ND	ND	Ribosomal proteins 50S L24/mitochondrial 39S L24	PF17136	MAG_98_3	0	0	0	0	0	0	0	0	1	0	2	0	0	0	0	0	0	0	0	0	2.70202	0	9.75513	0
c_000000006061	16772	18947	r	glutamine synthetase [EC:6.3.1.2]	K01915	NA	NA	Glutamine synthetase type III N terminal	PF12437	MAG_102_1	0	0	0	2	0	0	0	0	1	9	0	1	0	0	0	0.770859	0	0	0	0	0.294295	1.51245	0	0.303851
c_000000000279	13394	13943	r	large subunit ribosomal protein L5	K02931	ND	ND	ribosomal L5P family C-terminus	PF00673	MAG_98_3	0	0	0	10	0	0	0	1	0	0	1	3	0	0	0	13.3292	0	0	0	1.20493	0	0	1.87572	3.26778
c_000000000279	12171	12711	r	large subunit ribosomal protein L6	K02933	ND	ND	Ribosomal protein L6	PF00347	MAG_98_3	0	0	0	0	0	0	0	2	1	0	0	3	0	0	0	0	0	0	0	2.31288	1.01543	0	0	3.14044
c_000000006061	19305	19872	r	NA	NA	NA	NA	NA	NA	MAG_102_1	0	0	0	1	0	0	0	1	0	3	0	1	0	0	0	2.11543	0	0	0	1.5343	0	3.07347	0	1.43932
c_000000000279	11782	12151	r	large subunit ribosomal protein L18	K02881	ND	ND	Ribosomal L18 of archaea, bacteria, mitoch. and chloroplast	PF00861	MAG_98_3	0	0	0	0	0	0	0	1	0	0	1	1	0	0	0	0	0	0	0	2.43663	0	0	3.82922	2.24261
c_000000000279	11267	11768	r	small subunit ribosomal protein S5	K02988	ND	ND	Ribosomal protein S5, C-terminal domain	PF03719	MAG_98_3	0	0	0	4	0	0	0	2	2	0	2	2	0	0	0	6.18946	0	0	0	2.5193	2.13359	0	3.38069	2.29242
c_000000006061	20160	20262	r	NA	NA	NA	NA	NA	NA	MAG_102_1	0	0	0	0	0	0	0	0	0	0	0	0	0	0	0	0	0	0	0	0	0	0	0	0
c_000000000279	11068	11254	r	large subunit ribosomal protein L30	K02907	ND	ND	Ribosomal protein L30p/L7e	PF00327	MAG_98_3	0	0	0	1	0	0	0	3	0	0	0	0	0	0	0	27.2157	0	0	0	71.6481	0	0	0	0
c_000000000279	10613	11054	r	large subunit ribosomal protein L15	K02876	ND	ND	Ribosomal proteins 50S-L15, 50S-L18e, 60S-L27A	PF00828	MAG_98_3	0	0	0	1	0	0	0	0	0	0	1	0	0	0	0	2.29771	0	0	0	0	0	0	2.87031	0
c_000000016681	68	1430	r	NA	NA	NA	NA	Protein of unknown function (DUF3999)	PF13163	MAG_102_1	0	0	0	0	0	0	0	0	0	18	1	0	0	0	0	0	0	0	0	0	0	5.29228	0.571443	0
c_000000000279	8566	9325	r	methionyl aminopeptidase [EC:3.4.11.18]	K01265	ND	ND	Metallopeptidase family M24	PF00557	MAG_98_3	3	3	0	1	0	0	0	2	0	0	2	2	4.17053	4.17048	0	0.9175	0	0	0	1.45599	0	0	1.88329	1.31584
c_000000000279	8054	8276	r	translation initiation factor IF-1	K02518	ND	ND	Translation initiation factor 1A / IF-1	PF01176	MAG_98_3	0	0	0	3	0	0	0	0	1	0	0	0	0	0	0	37.8977	0	0	0	0	10.6726	0	0	0
c_000000016681	1426	3835	r	NA	NA	NA	NA	Predicted membrane protein (DUF2339)	PF10101	MAG_102_1	2	2	0	0	0	0	0	0	0	27	0	0	0.647882	0.647857	0	0	0	0	0	0	0	4.13028	0	0
c_000000000279	7482	7851	r	small subunit ribosomal protein S13	K02952	ND	ND	Ribosomal protein S13/S18	PF00416	MAG_98_3	0	0	0	4	0	0	0	1	0	0	0	6	0	0	0	12.569	0	0	0	2.63182	0	0	0	14.6109
c_000000000279	7077	7470	r	small subunit ribosomal protein S11	K02948	ND	ND	Ribosomal protein S11	PF00411	MAG_98_3	0	0	0	1	0	0	0	1	1	0	0	1	0	0	0	3.26291	0	0	0	2.45799	2.50351	0	0	2.29072
c_000000016681	3992	5174	f	NA	NA	NA	NA	Glycosyltransferase family 87	PF09594	MAG_102_1	0	0	0	0	0	0	0	0	0	7	0	0	0	0	0	0	0	0	0	0	0	2.44364	0	0
c_000000000279	5399	6353	r	DNA-directed RNA polymerase subunit alpha [EC:2.7.7.6]	K03040	ND	ND	Bacterial RNA polymerase, alpha chain C terminal domain	PF03118	MAG_98_3	1	1	0	5	0	0	0	3	2	0	1	6	0.967471	0.967456	0	2.95714	0	0	0	1.49625	0.840666	0	0.646287	2.67806
c_000000000279	4865	5378	r	large subunit ribosomal protein L17	K02879	ND	ND	Ribosomal protein L17	PF01196	MAG_98_3	0	0	0	0	0	0	0	1	1	0	0	2	0	0	0	0	0	0	0	1.34698	1.23274	0	0	2.44642
c_000000016681	5230	6775	f	magnesium chelatase family protein	K07391	NA	NA	Magnesium chelatase, subunit ChlI	PF01078	MAG_102_1	1	1	0	2	1	0	0	0	0	2	3	0	0.463696	0.463681	0	1.15546	1	0	0	0	0	0.496096	1.53976	0
c_000000000279	3864	4698	r	energy-coupling factor transport system ATP-binding protein [EC:3.6.3.-]	K16786	ND	ND	ABC transporter	PF00005	MAG_98_3	1	1	3	10	0	0	0	0	1	0	2	0	1.17023	1.17022	2.47884	7.53559	0	0	0	0	0.535265	0	1.58613	0
c_000000000279	3010	3874	r	energy-coupling factor transport system ATP-binding protein [EC:3.6.3.-]	K16787	ND	ND	ABC transporter	PF00005	MAG_98_3	0	0	0	3	0	0	0	1	2	0	3	0	0	0	0	2.13421	0	0	0	0.595792	1.04356	0	2.3626	0
c_000000016681	6835	7756	f	NA	NA	NA	NA	EamA-like transporter family	PF00892	MAG_102_1	0	0	0	0	0	0	0	0	0	4	0	0	0	0	0	0	0	0	0	0	0	1.92422	0	0
c_000000000279	832	1261	r	large subunit ribosomal protein L13	K02871	ND	ND	Ribosomal protein L13	PF00572	MAG_98_3	0	0	0	3	0	0	0	0	2	0	0	1	0	0	0	6.13046	0	0	0	0	3.28557	0	0	1.65216
c_000000000279	1	163	r	ND	ND	ND	ND	ND	ND	MAG_98_3	0	0	0	0	0	0	0	0	0	0	0	0	0	0	0	0	0	0	0	0	0	0	0	0
c_000000016681	7779	10590	r	NA	NA	NA	NA	E1-E2 ATPase	PF00122	MAG_102_1	5	5	0	3	0	0	0	2	1	16	0	1	1.22806	1.22802	0	0.90921	0	0	0	0.523169	0.214069	2.02292	0	0.23879
c_000000073598	13874	13991	r	ND	ND	ND	ND	SRP54-type protein, GTPase domain	PF00448	MAG_98_3	0	0	0	0	0	0	0	0	0	0	0	0	0	0	0	0	0	0	0	0	0	0	0	0
c_000000073598	13421	13817	r	uncharacterized protein	K09787	ND	ND	Putative helix-turn-helix protein, YlxM / p13 like	PF04297	MAG_98_3	0	0	0	0	0	0	0	0	1	0	0	0	0	0	0	0	0	0	0	0	2.39673	0	0	0
c_000000016681	10811	12788	f	NA	NA	NA	NA	Uncharacterized conserved protein (DUF2075)	PF09848	MAG_102_1	4	4	0	2	0	2	0	1	1	9	0	2	2.33735	2.3373	0	0.852559	0	1	0	0.3148	0.332544	1.7203	0	0.583538
c_000000073598	12085	13417	r	signal recognition particle subunit SRP54 [EC:3.6.5.4]	K03106	ND	ND	SRP54-type protein, GTPase domain	PF00448	MAG_98_3	0	0	0	0	0	0	0	1	1	0	0	0	0	0	0	0	0	0	0	0.345437	0.302821	0	0	0
c_000000073598	11784	12027	r	small subunit ribosomal protein S16	K02959	ND	ND	Ribosomal protein S16	PF00886	MAG_98_3	0	0	0	0	0	0	0	0	0	0	0	0	0	0	0	0	0	0	0	0	0	0	0	0
c_000000016681	12923	13328	r	NA	NA	NA	NA	NA	NA	MAG_102_1	2	2	0	0	0	0	0	0	0	9	0	0	6.91414	6.91399	0	0	0	0	0	0	0	17.8694	0	0
c_000000073598	11544	11772	r	uncharacterized protein	K06960	ND	ND	KH domain	PF13083	MAG_98_3	0	0	0	0	0	0	0	0	0	0	0	0	0	0	0	0	0	0	0	0	0	0	0	0
c_000000073598	10964	11498	r	16S rRNA processing protein RimM	K02860	ND	ND	RimM N-terminal domain	PF01782	MAG_98_3	0	0	0	1	0	0	0	1	0	0	0	1	0	0	0	2.09973	0	0	0	1.68508	0	0	0	1.49804
c_000000016681	13324	14839	r	NA	NA	NA	NA	FAD linked oxidases, C-terminal domain	PF02913	MAG_102_1	0	0	0	0	0	0	0	0	1	13	0	0	0	0	0	0	0	0	0	0	0.277432	3.47691	0	0
c_000000073598	8782	9610	r	ribosome biogenesis GTPase A	K14540	ND	ND	50S ribosome-binding GTPase	PF01926	MAG_98_3	0	0	0	0	0	0	0	0	0	0	0	0	0	0	0	0	0	0	0	0	0	0	0	0
c_000000073598	6353	7883	r	magnesium chelatase family protein	K07391	ND	ND	Magnesium chelatase, subunit ChlI	PF01078	MAG_98_3	0	0	0	1	0	0	0	1	0	0	0	0	0	0	0	0.38351	0	0	0	0.324807	0	0	0	0
c_000000016681	14915	16595	f	NA	NA	NA	NA	Phosphoribulokinase / Uridine kinase family	PF00485	MAG_102_1	0	0	0	3	0	0	0	1	1	6	0	0	0	0	0	1.70651	0	0	0	0.450043	0.403772	1.43215	0	0
c_000000073598	1499	3026	r	type IV pilus assembly protein PilB	K02652	ND	ND	Type II/IV secretion system protein	PF00437	MAG_98_3	4	4	0	37	0	0	0	15	12	0	11	8	2.27608	2.27603	0	12.392	0	0	0	4.3305	2.9439	0	4.14572	2.05438
c_000000073598	428	1481	r	twitching motility protein PilT	K02669	ND	ND	Type II/IV secretion system protein	PF00437	MAG_98_3	0	0	0	9	0	0	0	3	4	0	3	3	0	0	0	5.03032	0	0	0	1.44275	1.72024	0	1.96649	1.29106
c_000000016681	16695	18075	f	GTPase	K03977	NA	NA	KH-domain-like of EngA bacterial GTPase enzymes, C-terminal	PF14714	MAG_102_1	0	0	0	0	0	0	0	0	0	8	1	0	0	0	0	0	0	0	0	0	0	2.31958	0.584119	0
c_000000053702	33038	33722	r	ND	ND	ND	ND	ND	ND	MAG_98_3	0	0	0	2	1	0	0	12	5	0	2	10	0	0	0	1.93515	1	0	0	10.0737	3.7162	0	2.35872	7.56271
c_000000053702	32285	32585	f	ND	ND	ND	ND	ND	ND	MAG_98_3	0	0	0	0	0	0	0	0	0	0	0	0	0	0	0	0	0	0	0	0	0	0	0	0
c_000000016681	18084	19494	f	multidrug resistance protein, MATE family	K03327	NA	NA	MatE	PF01554	MAG_102_1	0	0	0	0	0	0	0	0	0	10	0	0	0	0	0	0	0	0	0	0	0	2.75481	0	0
c_000000053702	29941	31351	f	ND	ND	ND	ND	Citrate synthase, C-terminal domain	PF00285	MAG_98_3	0	0	0	0	0	0	0	3	0	0	0	0	0	0	0	0	0	0	0	0.934965	0	0	0	0
c_000000053702	27712	27982	r	ND	ND	ND	ND	ND	ND	MAG_98_3	0	0	0	0	0	0	0	0	0	0	0	0	0	0	0	0	0	0	0	0	0	0	0	0
c_000000016681	19570	20602	r	NA	NA	NA	NA	Glycosyl transferase family 2	PF00535	MAG_102_1	0	0	0	0	0	0	0	0	1	3	0	0	0	0	0	0	0	0	0	0	0.775939	1.29394	0	0
c_000000053702	25586	26117	r	peptidyl-prolyl cis-trans isomerase B (cyclophilin B) [EC:5.2.1.8]	K03768	ND	ND	Cyclophilin type peptidyl-prolyl cis-trans isomerase/CLD	PF00160	MAG_98_3	0	0	0	0	0	0	0	0	0	0	0	0	0	0	0	0	0	0	0	0	0	0	0	0
c_000000053702	24718	25405	r	ND	ND	ND	ND	Vitamin B12 dependent methionine synthase, activation domain	PF02965	MAG_98_3	3	3	0	7	0	0	0	0	3	0	0	0	4.74968	4.74963	0	7.17819	0	0	0	0	2.24116	0	0	0
c_000000016681	20598	21663	r	NA	NA	NA	NA	Glycosyl transferase family 2	PF00535	MAG_102_1	0	0	0	0	0	0	0	0	0	3	2	0	0	0	0	0	0	0	0	0	0	1.22371	1.72209	0
c_000000053702	22473	24624	r	diguanylate cyclase [EC:2.7.7.65]	K21023	ND	ND	EAL domain	PF00563	MAG_98_3	0	0	1	22	0	0	0	3	7	0	2	0	0	0	0.278925	5.39859	0	0	0	0.649555	1.35621	0	0.599615	0
c_000000053702	19096	20356	r	ND	ND	ND	ND	impB/mucB/samB family	PF00817	MAG_98_3	0	0	0	0	0	0	0	0	2	0	0	0	0	0	0	0	0	0	0	0	0.771988	0	0	0
c_000000016681	21717	22893	r	NA	NA	NA	NA	NA	NA	MAG_102_1	0	0	0	0	0	0	0	0	0	3	1	0	0	0	0	0	0	0	0	0	0	1.09574	0.794411	0
c_000000053702	16726	18037	r	ND	ND	ND	ND	Major Facilitator Superfamily	PF07690	MAG_98_3	0	0	0	1	0	0	0	0	0	0	0	0	0	0	0	0.401373	0	0	0	0	0	0	0	0
c_000000053702	13085	13433	r	protein PhnA	K06193	ND	ND	PhnA domain	PF03831	MAG_98_3	0	0	0	1	0	0	0	0	0	0	0	1	0	0	0	3.62696	0	0	0	0	0	0	0	2.84185
c_000000006251	1	235	f	NA	NA	NA	NA	Enolase C-terminal domain-like	PF13378	MAG_102_1	0	0	0	0	0	0	0	0	0	0	0	0	0	0	0	0	0	0	0	0	0	0	0	0
c_000000053702	4190	4610	r	ND	ND	ND	ND	MarR family	PF01047	MAG_98_3	0	0	0	0	0	0	0	0	0	0	0	0	0	0	0	0	0	0	0	0	0	0	0	0
c_000000053702	332	755	f	MarR family transcriptional regulator, organic hydroperoxide resistance regulator	K23775	ND	ND	MarR family	PF01047	MAG_98_3	2	2	0	39	0	0	0	2	3	0	6	3	6.89683	6.89667	0	83.0421	0	0	0	3.68134	4.97762	0	16.8568	5.05775
c_000000006251	306	1317	f	NA	NA	NA	NA	Enolase C-terminal domain-like	PF13378	MAG_102_1	0	0	0	1	0	0	0	0	0	1	0	0	0	0	0	0.954658	0	0	0	0	0	0.420715	0	0
c_000000053702	0	336	f	glutathione peroxidase [EC:1.11.1.9]	K00432	ND	ND	Glutathione peroxidase	PF00255	MAG_98_3	0	0	1	20	0	0	0	1	6	0	3	3	0	0	4.11919	70.1885	0	0	0	3.05564	16.3547	0	14.5204	8.42476
c_000000026654	5141	5927	r	4-nitrophenyl phosphatase [EC:3.1.3.41]	K01101	ND	ND	Haloacid dehalogenase-like hydrolase	PF13344	MAG_98_3	0	0	0	0	0	0	0	0	0	0	0	0	0	0	0	0	0	0	0	0	0	0	0	0
c_000000006251	1877	2357	f	NA	NA	NA	NA	NA	NA	MAG_102_1	0	0	0	0	0	0	0	0	0	3	0	0	0	0	0	0	0	0	0	0	0	4.10791	0	0
c_000000026654	2831	3566	f	ND	ND	ND	ND	N-terminal domain of toast_rack, DUF2154	PF17115	MAG_98_3	0	0	0	3	0	0	0	1	1	0	0	1	0	0	0	2.60296	0	0	0	0.742131	0.648001	0	0	0.665245
c_000000008822	17513	17975	r	ND	ND	ND	ND	ND	ND	MAG_98_3	0	0	0	0	0	0	0	1	0	0	0	0	0	0	0	0	0	0	0	1.53637	0	0	0	0
c_000000006251	3145	4228	r	phosphoserine aminotransferase [EC:2.6.1.52]	K00831	Serine biosynthesis, glycerate-3P => serine!!!Pyridoxal-P biosynthesis, erythrose-4P => pyridoxal-P	M00020!!!M00124	Aminotransferase class-V	PF00266	MAG_102_1	1	1	0	0	0	0	0	0	2	8	1	1	0.772431	0.772409	0	0	0	0	0	0	1.28282	3.08529	0.809166	0.663415
c_000000008822	15558	16491	r	ND	ND	ND	ND	ND	ND	MAG_98_3	0	0	0	0	0	0	0	0	0	0	0	2	0	0	0	0	0	0	0	0	0	0	0	0.982779
c_000000008822	13820	14561	f	ND	ND	ND	ND	ND	ND	MAG_98_3	0	0	0	0	0	0	0	0	0	0	0	2	0	0	0	0	0	0	0	0	0	0	0	1.35224
c_000000006251	4529	5183	f	NA	NA	NA	NA	NA	NA	MAG_102_1	0	0	0	2	0	0	0	0	0	3	0	0	0	0	0	3.91484	0	0	0	0	0	2.55882	0	0
c_000000008822	12193	13519	f	alpha-galactosidase [EC:3.2.1.22]	K07406	ND	ND	Family 4 glycosyl hydrolase C-terminal domain	PF11975	MAG_98_3	0	0	0	1	0	0	0	1	0	0	1	2	0	0	0	0.402218	0	0	0	0.34567	0	0	0.459635	0.615932
c_000000008822	8759	10877	r	molecular chaperone HtpG	K04079	ND	ND	Hsp90 protein	PF00183	MAG_98_3	1	1	0	1	0	0	0	0	1	0	0	1	0.420973	0.420964	0	0.24493	0	0	0	0	0.187008	0	0	0.187486
c_000000006251	5252	6515	f	threonine synthase [EC:4.2.3.1]	K01733	Threonine biosynthesis, aspartate => homoserine => threonine	M00018	Pyridoxal-phosphate dependent enzyme	PF00291	MAG_102_1	2	2	0	4	0	0	0	0	3	10	0	0	1.30831	1.30827	0	3.05781	0	0	0	0	1.63111	3.23311	0	0
c_000000008822	5094	5883	f	indole-3-glycerol phosphate synthase [EC:4.1.1.48]	K01609	Tryptophan biosynthesis, chorismate => tryptophan	M00023	Indole-3-glycerol phosphate synthase	PF00218	MAG_98_3	0	0	0	0	0	0	0	0	0	0	0	0	0	0	0	0	0	0	0	0	0	0	0	0
c_000000001886	64956	66288	r	Na+-translocating ferredoxin:NAD+ oxidoreductase subunit C [EC:7.2.1.2]	K03615	ND	ND	Respiratory-chain NADH dehydrogenase 51 Kd subunit	PF01512	MAG_98_3	1	1	0	0	0	0	0	0	0	0	0	1	0.884263	0.884247	0	0	0	0	0	0	0	0	0	0.365301
c_000000006251	6629	7202	f	general secretion pathway protein G	K02456	NA	NA	Prokaryotic N-terminal methylation motif	PF07963	MAG_102_1	1	1	2	3	0	3	0	0	2	3	1	0	2.88535	2.88531	4.45714	6.90448	0	7	0	0	3.47262	3.13762	2.26524	0
c_000000001886	63897	64893	r	Na+-translocating ferredoxin:NAD+ oxidoreductase subunit D [EC:7.2.1.2]	K03614	ND	ND	NQR2, RnfD, RnfE family	PF03116	MAG_98_3	0	0	0	1	0	0	0	0	1	0	0	0	0	0	0	0.612992	0	0	0	0	0.47095	0	0	0
c_000000001886	62697	63333	r	Na+-translocating ferredoxin:NAD+ oxidoreductase subunit E	K03613	ND	ND	Rnf-Nqr subunit, membrane protein	PF02508	MAG_98_3	0	0	0	0	0	0	0	0	0	0	0	0	0	0	0	0	0	0	0	0	0	0	0	0
c_000000006251	7235	7748	f	NA	NA	NA	NA	Prokaryotic N-terminal methylation motif	PF07963	MAG_102_1	0	0	0	6	2	5	0	1	0	4	0	0	0	0	0	15.6613	6	12	0	2.23058	0	5.12384	0	0
c_000000001886	58209	59133	r	phosphatidylglycerol---prolipoprotein diacylglyceryl transferase [EC:2.5.1.145]	K13292	ND	ND	Prolipoprotein diacylglyceryl transferase	PF01790	MAG_98_3	0	0	0	1	0	0	0	0	1	1	1	0	0	0	0	0.743259	0	0	0	0	0.580582	0.489416	0.900814	0
c_000000001886	54316	54820	r	ND	ND	ND	ND	DivIVA protein	PF05103	MAG_98_3	0	0	0	0	0	0	0	0	0	0	0	0	0	0	0	0	0	0	0	0	0	0	0	0
c_000000006251	7779	8325	f	general secretion pathway protein G	K02456	NA	NA	Prokaryotic N-terminal methylation motif	PF07963	MAG_102_1	3	3	0	5	0	1	0	0	1	4	0	1	6.99183	6.99175	0	11.7942	0	2	0	0	1.77312	4.43472	0	1.82809
c_000000001886	51378	52110	f	ND	ND	ND	ND	ND	ND	MAG_98_3	0	0	0	0	0	0	0	0	0	0	3	0	0	0	0	0	0	0	0	0	0	0	3.88226	0
c_000000001886	50394	51264	r	ND	ND	ND	ND	Sporulation related domain	PF05036	MAG_98_3	0	0	0	0	0	0	0	0	0	0	0	0	0	0	0	0	0	0	0	0	0	0	0	0
c_000000006251	8361	8493	f	NA	NA	NA	NA	Prokaryotic N-terminal methylation motif	PF07963	MAG_102_1	0	0	0	0	0	0	0	0	0	0	0	0	0	0	0	0	0	0	0	0	0	0	0	0
c_000000001886	50016	50385	r	ND	ND	ND	ND	DRTGG domain	PF07085	MAG_98_3	0	0	0	1	0	0	0	0	0	0	0	0	0	0	0	3.21822	0	0	0	0	0	0	0	0
c_000000001886	49583	50027	r	serine/threonine-protein kinase RsbT [EC:2.7.11.1]	K17752	ND	ND	Histidine kinase-like ATPase domain	PF13581	MAG_98_3	0	0	0	1	0	0	0	0	0	0	0	0	0	0	0	2.05327	0	0	0	0	0	0	0	0
c_000000006478	1169	2210	r	heptosyltransferase II [EC:2.4.-.-]	K02843	NA	NA	Glycosyltransferase family 9 (heptosyltransferase)	PF01075	MAG_102_1	0	0	0	0	0	0	0	0	0	15	0	0	0	0	0	0	0	0	0	0	0	6.28489	0	0
c_000000001886	47894	48248	r	ND	ND	ND	ND	ND	ND	MAG_98_3	0	0	0	1	0	0	0	1	0	0	0	0	0	0	0	3.67467	0	0	0	3.1576	0	0	0	0
c_000000001886	46564	47050	r	NADP-reducing hydrogenase subunit HndA [EC:1.12.1.3]	K18330	NADH:quinone oxidoreductase, prokaryotes	M00144	Thioredoxin-like [2Fe-2S] ferredoxin	PF01257	MAG_98_3	0	0	0	0	0	0	0	0	0	0	0	2	0	0	0	0	0	0	0	0	0	0	0	2.70543
c_000000006478	2206	3655	r	NA	NA	NA	NA	NA	NA	MAG_102_1	3	3	0	0	0	0	0	0	0	19	0	0	2.01282	2.01274	0	0	0	0	0	0	0	5.42005	0	0
c_000000001886	46004	46559	r	ND	ND	ND	ND	Histidine kinase-, DNA gyrase B-, and HSP90-like ATPase	PF02518	MAG_98_3	0	0	0	0	0	0	0	0	0	0	0	2	0	0	0	0	0	0	0	0	0	0	0	2.41135
c_000000001886	45642	46008	r	NADP-reducing hydrogenase subunit HndB [EC:1.12.1.3]	K17992	ND	ND	ND	ND	MAG_98_3	0	0	0	5	0	0	0	5	5	0	0	3	0	0	0	15.3547	0	0	0	13.5686	12.7785	0	0	7.50335
c_000000006478	3651	4761	r	chorismate synthase [EC:4.2.3.5]	K01736	Shikimate pathway, phosphoenolpyruvate + erythrose-4P => chorismate	M00022	Chorismate synthase	PF01264	MAG_102_1	0	0	1	0	0	0	0	0	0	2	0	0	0	0	0.710593	0	0	0	0	0	0	0.769531	0	0
c_000000001886	38629	40573	r	DNA gyrase subunit B [EC:5.6.2.2]	K02470	ND	ND	DNA gyrase B	PF00204	MAG_98_3	0	0	0	0	0	0	0	1	0	0	0	0	0	0	0	0	0	0	0	0.255378	0	0	0	0
c_000000001886	36164	38624	r	DNA gyrase subunit A [EC:5.6.2.2]	K02469	ND	ND	DNA gyrase/topoisomerase IV, subunit A	PF00521	MAG_98_3	0	0	0	0	0	0	0	1	0	0	0	0	0	0	0	0	0	0	0	0.194998	0	0	0	0
c_000000006478	4934	5279	f	large conductance mechanosensitive channel	K03282	NA	NA	Large-conductance mechanosensitive channel, MscL	PF01741	MAG_102_1	0	0	0	0	0	0	0	0	0	0	0	0	0	0	0	0	0	0	0	0	0	0	0	0
c_000000001886	31058	33476	r	DNA helicase II / ATP-dependent DNA helicase PcrA [EC:3.6.4.12]	K03657	ND	ND	UvrD-like helicase C-terminal domain	PF13361	MAG_98_3	0	0	0	0	0	0	0	1	0	0	0	0	0	0	0	0	0	0	0	0.211851	0	0	0	0
c_000000001886	24523	24796	r	uncharacterized protein	K09777	ND	ND	Domain of unknown function (DUF370)	PF04025	MAG_98_3	0	0	0	0	0	0	0	0	0	0	0	0	0	0	0	0	0	0	0	0	0	0	0	0
c_000000006478	5311	6070	f	putative salt-induced outer membrane protein	K07283	NA	NA	Protein of unknown function, DUF481	PF04338	MAG_102_1	0	0	0	2	0	1	0	0	0	2	1	0	0	0	0	2.88015	0	2	0	0	0	1.30997	1.37495	0
c_000000001886	23894	24506	r	guanylate kinase [EC:2.7.4.8]	K00942	Guanine ribonucleotide biosynthesis IMP => GDP,GTP	M00050	Guanylate kinase	PF00625	MAG_98_3	0	0	0	0	0	0	0	0	0	0	0	0	0	0	0	0	0	0	0	0	0	0	0	0
c_000000001886	18546	19908	r	16S rRNA (cytosine967-C5)-methyltransferase [EC:2.1.1.176]	K03500	ND	ND	16S rRNA methyltransferase RsmB/F	PF01189	MAG_98_3	0	0	0	1	0	0	0	0	0	0	0	0	0	0	0	0.471681	0	0	0	0	0	0	0	0
c_000000006478	6295	6760	f	NA	NA	NA	NA	Ferric uptake regulator family	PF01475	MAG_102_1	0	0	1	0	0	0	0	1	0	0	3	0	0	0	2.99389	0	0	0	0	2.23058	0	0	8.63251	0
c_000000001886	16719	17475	r	PPM family protein phosphatase [EC:3.1.3.16]	K20074	ND	ND	Protein phosphatase 2C	PF13672	MAG_98_3	0	0	0	0	0	0	0	0	0	0	0	0	0	0	0	0	0	0	0	0	0	0	0	0
c_000000001886	14827	16714	r	eukaryotic-like serine/threonine-protein kinase [EC:2.7.11.1]	K12132	ND	ND	Protein kinase domain	PF00069	MAG_98_3	0	0	0	3	0	0	0	3	0	0	0	0	0	0	0	0.97679	0	0	0	0.836704	0	0	0	0
c_000000006478	6856	7531	f	protein-L-isoaspartate(D-aspartate) O-methyltransferase [EC:2.1.1.77]	K00573	NA	NA	Protein-L-isoaspartate(D-aspartate) O-methyltransferase (PCMT)	PF01135	MAG_102_1	0	0	0	0	0	0	0	0	0	6	0	0	0	0	0	0	0	0	0	0	0	4.60773	0	0
c_000000001886	12166	12517	r	ND	ND	ND	ND	Asp23 family, cell envelope-related function	PF03780	MAG_98_3	0	0	0	1	0	0	0	0	1	0	2	0	0	0	0	4.32439	0	0	0	0	3.40194	0	11.0096	0
c_000000001886	8406	10455	r	ATP-dependent DNA helicase RecG [EC:3.6.4.12]	K03655	ND	ND	RecG wedge domain	PF17191	MAG_98_3	0	0	0	0	0	0	0	0	0	0	0	1	0	0	0	0	0	0	0	0	0	0	0	0.210599
c_000000006478	7592	8543	f	methionyl-tRNA formyltransferase [EC:2.1.2.9]	K00604	NA	NA	Formyl transferase	PF00551	MAG_102_1	0	0	0	0	0	0	0	0	0	1	0	0	0	0	0	0	0	0	0	0	0	0.466849	0	0
c_000000001886	7653	8238	r	16S rRNA (guanine966-N2)-methyltransferase [EC:2.1.1.171]	K08316	ND	ND	Conserved hypothetical protein 95	PF03602	MAG_98_3	0	0	0	0	0	0	0	0	0	0	0	0	0	0	0	0	0	0	0	0	0	0	0	0
c_000000001886	7199	7679	r	pantetheine-phosphate adenylyltransferase [EC:2.7.7.3]	K00954	Coenzyme A biosynthesis, pantothenate => CoA	M00120	Cytidylyltransferase-like	PF01467	MAG_98_3	0	0	0	0	0	0	0	0	0	0	0	0	0	0	0	0	0	0	0	0	0	0	0	0
c_000000006478	8547	9183	f	NA	NA	NA	NA	NA	NA	MAG_102_1	0	0	0	0	1	0	0	0	0	0	1	0	0	0	0	0	2	0	0	0	0	0	1.92372	0
c_000000001886	6730	7180	r	ND	ND	ND	ND	ND	ND	MAG_98_3	0	0	0	4	0	0	0	1	0	0	0	3	0	0	0	8.09351	0	0	0	1.80295	0	0	0	4.96597
c_000000001886	5375	6581	f	ND	ND	ND	ND	ND	ND	MAG_98_3	0	0	0	0	0	0	0	0	0	0	0	0	0	0	0	0	0	0	0	0	0	0	0	0
c_000000006478	9190	10153	f	peptide/nickel transport system ATP-binding protein	K02032	NA	NA	ABC transporter	PF00005	MAG_102_1	0	0	0	0	0	0	0	0	0	1	1	0	0	0	0	0	0	0	0	0	0	0.459244	0.878345	0
c_000000001886	3271	4528	f	ND	ND	ND	ND	HIGH Nucleotidyl Transferase	PF05636	MAG_98_3	0	0	0	0	0	0	0	0	0	0	0	0	0	0	0	0	0	0	0	0	0	0	0	0
c_000000001886	2043	3033	r	ND	ND	ND	ND	Phosphate acetyl/butaryl transferase	PF01515	MAG_98_3	1	1	0	1	0	0	0	0	1	0	0	0	1.08553	1.08552	0	0.62879	0	0	0	0	0.476617	0	0	0
c_000000006478	10281	10683	f	general secretion pathway protein G	K02456	NA	NA	Type II secretion system (T2SS), protein G	PF08334	MAG_102_1	0	0	0	0	0	1	0	0	3	0	0	0	0	0	0	0	0	4	0	0	7.56837	0	0	0
c_000000001886	5	185	r	large subunit ribosomal protein L32	K02911	ND	ND	Ribosomal L32p protein family	PF01783	MAG_98_3	0	0	0	1	0	0	0	0	0	0	0	0	0	0	0	33.6962	0	0	0	0	0	0	0	0
c_000000001742	2441	2852	f	ND	ND	ND	ND	ND	ND	MAG_98_3	0	0	0	0	0	0	0	0	0	0	0	0	0	0	0	0	0	0	0	0	0	0	0	0
c_000000006478	10719	11313	f	NA	NA	NA	NA	Prokaryotic N-terminal methylation motif	PF07963	MAG_102_1	0	0	0	0	0	0	0	0	1	2	0	0	0	0	0	0	0	0	0	0	1.62567	1.86403	0	0
c_000000001526	23315	24527	r	ND	ND	ND	ND	ND	ND	MAG_98_3	0	0	0	1	0	0	0	0	0	0	1	0	0	0	0	0.444847	0	0	0	0	0	0	0.471177	0
c_000000001526	21367	21640	r	ND	ND	ND	ND	Probable zinc-ribbon domain	PF13451	MAG_98_3	0	0	0	0	0	0	0	0	1	0	1	0	0	0	0	0	0	0	0	0	6.70233	0	11.1062	0
c_000000006478	11302	11773	f	general secretion pathway protein I	K02458	NA	NA	Prokaryotic N-terminal methylation motif	PF07963	MAG_102_1	0	0	0	0	0	0	0	0	0	0	0	0	0	0	0	0	0	0	0	0	0	0	0	0
c_000000001526	15924	16959	r	peptide chain release factor 2	K02836	ND	ND	PCRF domain	PF03462	MAG_98_3	0	0	0	0	0	0	0	0	0	0	1	0	0	0	0	0	0	0	0	0	0	0	0.573521	0
c_000000001526	14182	15193	r	glyceraldehyde 3-phosphate dehydrogenase [EC:1.2.1.12]	K00134	Glycolysis (Embden-Meyerhof pathway), glucose => pyruvate!!!Glycolysis, core module involving three-carbon compounds!!!Gluconeogenesis, oxaloacetate => fructose-6P!!!Semi-phosphorylative Entner-Doudoroff pathway, gluconate => glycerate-3P!!!D-galactonate degradation, De Ley-Doudoroff pathway, D-galactonate => glycerate-3P!!!Reductive pentose phosphate cycle (Calvin cycle)!!!Reductive pentose phos…	M00001!!!M00002!!!M00003!!!M00308!!!M00552!!!M00165!!!M00166!!!M00611!!!M00612	Glyceraldehyde 3-phosphate dehydrogenase, C-terminal domain	PF02800	MAG_98_3	0	0	0	10	0	0	0	6	3	0	3	1	0	0	0	5.47482	0	0	0	2.80149	1.18657	0	1.815	0.416544
c_000000006478	11772	12672	f	general secretion pathway protein J	K02459	NA	NA	Prokaryotic N-terminal methylation motif	PF07963	MAG_102_1	0	0	0	0	0	0	0	0	0	0	0	0	0	0	0	0	0	0	0	0	0	0	0	0
c_000000001526	8076	11370	f	ND	ND	ND	ND	AcrB/AcrD/AcrF family	PF00873	MAG_98_3	0	0	0	0	0	0	0	0	1	0	0	0	0	0	0	0	0	0	0	0	0.116095	0	0	0
c_000000001526	6807	7650	r	ND	ND	ND	ND	ATP synthase A chain	PF00119	MAG_98_3	0	0	0	1	0	0	0	0	0	0	0	0	0	0	0	0.692968	0	0	0	0	0	0	0	0
c_000000006478	12668	13901	f	general secretion pathway protein K	K02460	NA	NA	Type II secretion system (T2SS), protein K	PF03934	MAG_102_1	0	0	0	1	0	1	0	0	0	9	0	1	0	0	0	0.748401	0	1	0	0	0	3.01022	0	0.571363
c_000000001526	5856	6336	r	F-type H+-transporting ATPase subunit b	K02109	F-type ATPase, prokaryotes and chloroplasts	M00157	ATP synthase B/B' CF(0)	PF00430	MAG_98_3	0	0	0	0	0	0	0	0	0	0	0	0	0	0	0	0	0	0	0	0	0	0	0	0
c_000000001526	1739	3143	r	F-type H+/Na+-transporting ATPase subunit beta [EC:7.1.2.2 7.2.2.1]	K02112	F-type ATPase, prokaryotes and chloroplasts	M00157	ATP synthase alpha/beta family, nucleotide-binding domain	PF00006	MAG_98_3	0	0	0	0	0	0	0	0	1	0	0	0	0	0	0	0	0	0	0	0	0.307777	0	0	0
c_000000006478	14068	15340	f	UDP-N-acetyl-D-glucosamine/UDP-N-acetyl-D-galactosamine dehydrogenase [EC:1.1.1.136 1.1.1.-]	K02474	NA	NA	UDP-glucose/GDP-mannose dehydrogenase family, NAD binding domain	PF03721	MAG_102_1	0	0	0	0	0	0	0	0	0	7	1	0	0	0	0	0	0	0	0	0	0	2.23965	0.673313	0
c_000000048421	20214	21612	r	cysteinyl-tRNA synthetase [EC:6.1.1.16]	K01883	ND	ND	tRNA synthetases class I (C) catalytic domain	PF01406	MAG_98_3	0	0	0	1	0	0	0	0	2	0	0	0	0	0	0	0.400774	0	0	0	0	0.612539	0	0	0
c_000000048421	19955	20162	r	ND	ND	ND	ND	ND	ND	MAG_98_3	0	0	0	0	0	0	0	0	0	0	0	0	0	0	0	0	0	0	0	0	0	0	0	0
c_000000006478	15351	16224	r	NA	NA	NA	NA	Glycosyltransferase like family 2	PF13641	MAG_102_1	0	0	0	0	0	0	0	0	0	2	0	0	0	0	0	0	0	0	0	0	0	1.04591	0	0
c_000000048421	18100	18964	r	ND	ND	ND	ND	ABC-2 family transporter protein	PF13346	MAG_98_3	0	0	0	1	0	0	0	0	0	0	0	0	0	0	0	0.729559	0	0	0	0	0	0	0	0
c_000000048421	16653	18087	r	ND	ND	ND	ND	ABC-type uncharacterized transport system	PF09822	MAG_98_3	0	0	0	1	0	0	0	0	2	0	0	1	0	0	0	0.380852	0	0	0	0	0.602767	0	0	0.300693
c_000000006478	16309	18616	f	NA	NA	NA	NA	NA	NA	MAG_102_1	0	0	0	2	0	0	0	0	1	9	1	0	0	0	0	0.750412	0	0	0	0	0.256048	1.42037	0.317924	0
c_000000048421	11394	13587	r	exodeoxyribonuclease V alpha subunit [EC:3.1.11.5]	K03581	ND	ND	AAA domain	PF13604	MAG_98_3	0	0	0	2	0	0	0	1	0	0	0	0	0	0	0	0.493879	0	0	0	0.20497	0	0	0	0
c_000000048421	6615	8016	r	asparaginyl-tRNA synthetase [EC:6.1.1.22]	K01893	ND	ND	tRNA synthetases class II (D, K and N)	PF00152	MAG_98_3	1	1	0	1	0	0	0	1	0	0	2	0	0.694119	0.694108	0	0.430757	0	0	0	0.349757	0	0	0.908289	0
c_000000006478	18622	19393	f	NA	NA	NA	NA	Glycosyl transferase family 2	PF00535	MAG_102_1	0	0	0	0	0	0	0	0	0	1	0	0	0	0	0	0	0	0	0	0	0	0.620386	0	0
c_000000048421	5454	6042	r	ND	ND	ND	ND	ND	ND	MAG_98_3	0	0	0	0	0	0	0	0	0	0	0	0	0	0	0	0	0	0	0	0	0	0	0	0
c_000000048421	4565	5396	f	ND	ND	ND	ND	short chain dehydrogenase	PF00106	MAG_98_3	0	0	0	0	0	0	0	0	0	0	0	0	0	0	0	0	0	0	0	0	0	0	0	0
c_000000006478	19389	19878	f	NA	NA	NA	NA	Uncharacterized conserved protein (DUF2304)	PF10066	MAG_102_1	0	0	0	0	0	0	0	0	0	2	0	0	0	0	0	0	0	0	0	0	0	2.63587	0	0
c_000000048421	3609	4284	r	ND	ND	ND	ND	PAP2 superfamily	PF01569	MAG_98_3	0	0	0	0	0	0	0	0	0	0	0	0	0	0	0	0	0	0	0	0	0	0	0	0
c_000000048421	3078	3585	r	ND	ND	ND	ND	Cell wall-active antibiotics response 4TMS YvqF	PF09922	MAG_98_3	0	0	0	2	0	0	0	0	0	0	0	0	0	0	0	3.29879	0	0	0	0	0	0	0	0
c_000000006478	19852	20968	f	mannosyl-N-acetyl-alpha-D-glucosaminyl-diphospho-ditrans,octacis-undecaprenol 3-alpha-mannosyltransferase / alpha-1,3-rhamnosyltransferase [EC:2.4.1.349 2.4.1.-]	K12994	NA	NA	Glycosyl transferases group 1	PF00534	MAG_102_1	0	0	0	0	0	0	0	0	0	2	0	0	0	0	0	0	0	0	0	0	0	0.753024	0	0
c_000000048421	0	939	r	ND	ND	ND	ND	ND	ND	MAG_98_3	0	0	0	1	0	0	0	1	0	0	0	0	0	0	0	0.58899	0	0	0	0.50185	0	0	0	0
c_000000031405	30062	31412	f	pyrimidine-nucleoside phosphorylase [EC:2.4.2.2]	K00756	ND	ND	Glycosyl transferase family, a/b domain	PF00591	MAG_98_3	3	3	0	6	0	0	0	2	0	0	0	1	2.20865	2.20862	0	2.9139	0	0	0	0.760892	0	0	0	0.343022
c_000000006478	21067	22015	f	NA	NA	NA	NA	Radical SAM superfamily	PF04055	MAG_102_1	3	3	0	2	0	0	0	0	0	13	0	0	2.91023	2.91012	0	2.11242	0	0	0	0	0	6.12048	0	0
c_000000031405	25383	28284	f	Ca-activated chloride channel homolog	K07114	ND	ND	von Willebrand factor type A domain	PF00092	MAG_98_3	0	0	0	1	0	0	0	2	2	0	0	1	0	0	0	0.170534	0	0	0	0.282908	0.244625	0	0	0.125727
c_000000031405	22690	23566	f	ND	ND	ND	ND	Protein of unknown function DUF58	PF01882	MAG_98_3	0	0	0	1	0	0	0	0	2	0	0	0	0	0	0	0.679067	0	0	0	0	1.09547	0	0	0
c_000000006478	22011	22803	r	diaminopimelate epimerase [EC:5.1.1.7]	K01778	Lysine biosynthesis, succinyl-DAP pathway, aspartate => lysine!!!Lysine biosynthesis, acetyl-DAP pathway, aspartate => lysine!!!Lysine biosynthesis, DAP aminotransferase pathway, aspartate => lysine	M00016!!!M00525!!!M00527	Diaminopimelate epimerase	PF01678	MAG_102_1	1	1	0	0	0	0	0	0	0	3	0	0	1.12312	1.12309	0	0	0	0	0	0	0	1.78898	0	0
c_000000031405	21663	22650	f	MoxR-like ATPase [EC:3.6.3.-]	K03924	ND	ND	ATPase family associated with various cellular activities (AAA)	PF07726	MAG_98_3	2	2	0	1	0	0	0	0	1	0	0	0	1.9824	1.98237	0	0.609089	0	0	0	0	0.447868	0	0	0
c_000000031405	19940	21644	f	ND	ND	ND	ND	ND	ND	MAG_98_3	6	6	0	5	0	0	0	0	3	0	1	2	3.35798	3.35792	0	1.75184	0	0	0	0	0.793533	0	0.38873	0.531834
c_000000006478	23268	23517	f	NA	NA	NA	NA	NA	NA	MAG_102_1	0	0	0	0	0	0	0	0	0	0	0	0	0	0	0	0	0	0	0	0	0	0	0	0
c_000000031405	18011	18938	f	ABC-2 type transport system ATP-binding protein	K01990	ND	ND	ABC transporter	PF00005	MAG_98_3	0	0	0	2	0	0	0	2	3	0	0	1	0	0	0	1.19706	0	0	0	1.06006	1.38242	0	0	0.473813
c_000000031405	15612	18012	f	ND	ND	ND	ND	ND	ND	MAG_98_3	0	0	0	5	0	0	0	0	3	0	0	1	0	0	0	1.14198	0	0	0	0	0.544296	0	0	0.177782
c_000000006591	1	1216	r	NA	NA	NA	NA	Citrate synthase, C-terminal domain	PF00285	MAG_102_1	0	0	0	0	0	0	0	0	0	4	1	0	0	0	0	0	0	0	0	0	0	1.38946	0.745604	0
c_000000031405	12808	15463	f	P-type Ca2+ transporter type 2C [EC:7.2.2.10]	K01537	ND	ND	E1-E2 ATPase	PF00122	MAG_98_3	0	0	0	0	0	0	0	0	2	0	0	0	0	0	0	0	0	0	0	0	0.270505	0	0	0
c_000000031405	10043	11036	f	tetrahedral aminopeptidase [EC:3.4.11.-]	K20608	ND	ND	M42 glutamyl aminopeptidase	PF05343	MAG_98_3	1	1	0	2	0	0	0	0	1	0	2	1	1.07409	1.07408	0	1.31336	0	0	0	0	0.504158	0	1.4331	0.481747
c_000000006591	1382	2792	r	NA	NA	NA	NA	PLD-like domain	PF13091	MAG_102_1	2	2	0	0	0	0	0	0	0	4	0	0	1.3441	1.34407	0	0	0	0	0	0	0	1.1486	0	0
c_000000031405	7996	9043	f	tetrahedral aminopeptidase [EC:3.4.11.-]	K20608	ND	ND	M42 glutamyl aminopeptidase	PF05343	MAG_98_3	0	0	0	1	0	0	0	1	3	0	0	2	0	0	0	0.565466	0	0	0	0.457543	1.19692	0	0	0.821049
c_000000031405	5815	6553	f	2-oxoglutarate/2-oxoacid ferredoxin oxidoreductase subunit beta [EC:1.2.7.3 1.2.7.11]	K00175	Citrate cycle (TCA cycle, Krebs cycle)!!!Citrate cycle, second carbon oxidation, 2-oxoglutarate => oxaloacetate!!!Reductive citrate cycle (Arnon-Buchanan cycle)!!!Incomplete reductive citrate cycle, acetyl-CoA => oxoglutarate!!!Anoxygenic photosynthesis in green sulfur bacteria	M00009!!!M00011!!!M00173!!!M00620!!!M00614	Thiamine pyrophosphate enzyme, C-terminal TPP binding domain	PF02775	MAG_98_3	1	1	0	0	0	0	0	1	0	0	0	0	1.56476	1.56475	0	0	0	0	0	0.810563	0	0	0	0
c_000000006591	3086	4379	r	NA	NA	NA	NA	O-Antigen ligase	PF04932	MAG_102_1	0	0	0	0	0	0	0	0	1	4	2	1	0	0	0	0	0	0	0	0	0.549933	1.28768	1.38007	0.561122
c_000000031405	361	2089	f	phosphoglucomutase [EC:5.4.2.2]	K01835	Glycogen degradation, glycogen => glucose-6P!!!Nucleotide sugar biosynthesis, glucose => UDP-glucose	M00855!!!M00549	Phosphoglucomutase/phosphomannomutase, alpha/beta/alpha domain I	PF02878	MAG_98_3	0	0	0	2	0	0	0	0	0	0	0	1	0	0	0	0.570229	0	0	0	0	0	0	0	0.219965
c_000000021733	29523	30681	r	carboxybiotin decarboxylase [EC:7.2.4.1]	K20509	ND	ND	Na+-transporting oxaloacetate decarboxylase beta subunit	PF03977	MAG_98_3	0	0	0	2	0	0	0	0	0	0	1	1	0	0	0	1.06806	0	0	0	0	0	0	0.645239	0.41214
c_000000006591	4375	6526	r	polysaccharide biosynthesis transport protein	K16554	NA	NA	AAA domain	PF13614	MAG_102_1	0	0	0	0	0	1	0	0	0	6	0	0	0	0	0	0	0	0	0	0	0	1.06147	0	0
c_000000021733	24850	26044	r	aspartate aminotransferase [EC:2.6.1.1]	K00812	ND	ND	Aminotransferase class I and II	PF00155	MAG_98_3	0	0	0	0	0	0	0	0	1	0	0	0	0	0	0	0	0	0	0	0	0.46159	0	0	0
c_000000021733	23718	24567	r	pyrroline-5-carboxylate reductase [EC:1.5.1.2]	K00286	Proline biosynthesis, glutamate => proline	M00015	Pyrroline-5-carboxylate reductase dimerisation	PF14748	MAG_98_3	0	0	0	5	0	0	0	0	0	0	0	1	0	0	0	4.02097	0	0	0	0	0	0	0	0.62015
c_000000006591	6538	7978	r	polysaccharide biosynthesis/export protein	K01991	NA	NA	Polysaccharide biosynthesis/export protein	PF02563	MAG_102_1	0	0	0	0	0	0	0	0	0	3	0	0	0	0	0	0	0	0	0	0	0	0.835468	0	0
c_000000021733	23259	23712	r	ribonuclease HI [EC:3.1.26.4]	K03469	ND	ND	RNase H	PF00075	MAG_98_3	0	0	0	0	0	0	0	0	1	0	0	1	0	0	0	0	0	0	0	0	1.98697	0	0	1.94211
c_000000021733	21867	22926	r	integrase/recombinase XerD	K04763	ND	ND	Phage integrase family	PF00589	MAG_98_3	0	0	0	0	0	0	0	0	0	0	0	0	0	0	0	0	0	0	0	0	0	0	0	0
c_000000006591	8030	9320	r	NA	NA	NA	NA	NA	NA	MAG_102_1	0	0	0	0	0	0	0	0	0	2	0	0	0	0	0	0	0	0	0	0	0	0.626459	0	0
c_000000021733	18952	19192	f	host factor-I protein	K03666	ND	ND	Hfq protein	PF17209	MAG_98_3	0	0	0	0	0	0	0	0	1	0	0	0	0	0	0	0	0	0	0	0	9.97903	0	0	0
c_000000021733	16087	17932	f	DNA mismatch repair protein MutL	K03572	ND	ND	MutL C terminal dimerisation domain	PF08676	MAG_98_3	0	0	0	2	0	0	0	0	1	0	0	1	0	0	0	0.756157	0	0	0	0	0.285801	0	0	0.275859
c_000000006591	9316	11188	r	NA	NA	NA	NA	FecR protein	PF04773	MAG_102_1	0	0	0	0	0	0	0	0	0	7	0	0	0	0	0	0	0	0	0	0	0	1.40393	0	0
c_000000021733	12953	13379	f	ND	ND	ND	ND	Control of competence regulator ComK, YlbF/YmcA	PF06133	MAG_98_3	0	0	0	0	0	0	0	0	0	0	0	0	0	0	0	0	0	0	0	0	0	0	0	0
c_000000021733	11543	12953	f	tRNA-2-methylthio-N6-dimethylallyladenosine synthase [EC:2.8.4.3]	K06168	ND	ND	Radical SAM superfamily	PF04055	MAG_98_3	0	0	0	0	0	0	0	0	0	0	0	0	0	0	0	0	0	0	0	0	0	0	0	0
c_000000006591	11329	11686	f	NA	NA	NA	NA	NA	NA	MAG_102_1	0	0	0	0	0	0	0	0	0	0	0	0	0	0	0	0	0	0	0	0	0	0	0	0
c_000000021733	10068	11199	f	ND	ND	ND	ND	Spore germination B3/ GerAC like, C-terminal	PF05504	MAG_98_3	0	0	0	0	0	0	0	0	0	0	0	0	0	0	0	0	0	0	0	0	0	0	0	0
c_000000021733	8981	10076	f	ND	ND	ND	ND	Spore germination protein	PF03845	MAG_98_3	0	0	0	0	0	0	0	0	0	0	0	0	0	0	0	0	0	0	0	0	0	0	0	0
c_000000006591	11676	12576	r	NA	NA	NA	NA	NA	NA	MAG_102_1	0	0	0	0	0	0	0	0	0	1	0	0	0	0	0	0	0	0	0	0	0	0.491743	0	0
c_000000021733	4573	7225	f	cyanophycin synthetase [EC:6.3.2.29 6.3.2.30]	K03802	ND	ND	Mur ligase middle domain	PF08245	MAG_98_3	0	0	0	0	0	0	0	0	0	0	0	0	0	0	0	0	0	0	0	0	0	0	0	0
c_000000021733	3102	3615	f	ND	ND	ND	ND	ND	ND	MAG_98_3	0	0	0	1	0	0	0	0	0	0	0	0	0	0	0	2.13184	0	0	0	0	0	0	0	0
c_000000006591	12572	12758	r	NA	NA	NA	NA	NA	NA	MAG_102_1	0	0	0	0	0	0	0	0	0	0	0	0	0	0	0	0	0	0	0	0	0	0	0	0
c_000000021733	2435	3002	f	5-formyltetrahydrofolate cyclo-ligase [EC:6.3.3.2]	K01934	ND	ND	5-formyltetrahydrofolate cyclo-ligase family	PF01812	MAG_98_3	0	0	0	0	0	0	0	0	0	0	0	0	0	0	0	0	0	0	0	0	0	0	0	0
c_000000020317	16752	18618	f	flagellar biosynthesis protein FlhB	K02401	ND	ND	FlhB HrpN YscU SpaS Family	PF01312	MAG_98_3	0	0	0	2	0	0	0	0	1	0	0	0	0	0	0	0.588153	0	0	0	0	0.224137	0	0	0
c_000000006591	12760	13852	r	NA	NA	NA	NA	Radical SAM superfamily	PF04055	MAG_102_1	0	0	0	0	0	0	0	0	0	4	0	1	0	0	0	0	0	0	0	0	0	1.55191	0	0.743787
c_000000020317	14114	14888	f	chemotaxis protein MotB	K02557	ND	ND	OmpA family	PF00691	MAG_98_3	0	0	0	0	0	0	0	0	0	0	0	0	0	0	0	0	0	0	0	0	0	0	0	0
c_000000020317	12118	13006	f	flagellar hook protein FlgE	K02390	ND	ND	Flagellar basal body rod FlgEFG protein C-terminal	PF06429	MAG_98_3	0	0	1	1	0	0	0	0	0	0	0	1	0	0	0.810352	0.764545	0	0	0	0	0	0	0	0.546484
c_000000006591	13848	14139	r	NA	NA	NA	NA	Coenzyme PQQ synthesis protein D (PqqD)	PF05402	MAG_102_1	0	0	0	0	0	0	0	0	0	0	0	0	0	0	0	0	0	0	0	0	0	0	0	0
c_000000020317	11622	12027	f	ND	ND	ND	ND	Putative flagellar	PF12611	MAG_98_3	0	0	0	2	0	0	0	0	0	0	0	0	0	0	0	4.59119	0	0	0	0	0	0	0	0
c_000000020317	11107	11560	f	flagellar basal-body rod modification protein FlgD	K02389	ND	ND	Flagellar hook capping protein - N-terminal region	PF03963	MAG_98_3	0	0	0	3	0	0	0	1	0	0	1	2	0	0	0	5.51316	0	0	0	1.52244	0	0	2.15023	2.78713
c_000000006591	14374	19024	r	NA	NA	NA	NA	Peptidase family C25	PF01364	MAG_102_1	1	1	0	0	0	0	0	0	0	17	0	0	0.167118	0.167113	0	0	0	0	0	0	0	1.2781	0	0
c_000000020317	9817	11095	f	ND	ND	ND	ND	Flagellar hook-length control protein FliK	PF02120	MAG_98_3	11	11	0	5	0	0	0	0	2	0	0	0	8.19983	8.19975	0	2.45585	0	0	0	0	0.71977	0	0	0
c_000000020317	7261	8023	f	flagellar assembly protein FliH	K02411	ND	ND	Flagellar assembly protein FliH	PF02108	MAG_98_3	0	0	0	4	0	0	0	0	1	0	0	0	0	0	0	3.45214	0	0	0	0	0.663765	0	0	0
c_000000006591	19028	19859	f	NA	NA	NA	NA	NA	NA	MAG_102_1	3	3	0	0	0	0	0	0	0	2	0	0	5.01757	5.01753	0	0	0	0	0	0	0	1.14813	0	0
c_000000020317	6258	7272	f	flagellar motor switch protein FliG	K02410	ND	ND	FliG C-terminal domain	PF01706	MAG_98_3	1	1	0	2	0	0	0	0	0	0	0	1	0.923237	0.923224	0	1.15118	0	0	0	0	0	0	0	0.42416
c_000000020317	4649	6254	f	flagellar M-ring protein FliF	K02409	ND	ND	Secretory protein of YscJ/FliF family	PF01514	MAG_98_3	5	5	0	12	0	0	0	5	8	0	6	6	2.65091	2.65087	0	3.85212	0	0	0	1.34958	1.83449	0	2.04979	1.43887
c_000000006591	19874	20444	f	NA	NA	NA	NA	NA	NA	MAG_102_1	0	0	0	0	0	0	0	0	0	0	0	0	0	0	0	0	0	0	0	0	0	0	0	0
c_000000020317	3861	4293	f	flagellar basal-body rod protein FlgC	K02388	ND	ND	Flagellar basal body rod FlgEFG protein C-terminal	PF06429	MAG_98_3	1	1	1	3	0	0	0	4	8	0	2	2	3.29377	3.29376	2.56696	6.70415	0	0	0	7.02233	12.7958	0	4.94222	3.22551
c_000000020317	2703	3189	f	chemotaxis protein CheX	K03409	ND	ND	Chemotaxis phosphatase CheX	PF13690	MAG_98_3	0	0	0	2	0	0	0	0	0	0	0	0	0	0	0	3.30754	0	0	0	0	0	0	0	0
c_000000006591	20397	20496	r	NA	NA	NA	NA	NA	NA	MAG_102_1	0	0	0	0	0	0	0	0	0	0	0	0	0	0	0	0	0	0	0	0	0	0	0	0
c_000000020317	0	1689	f	flagellar hook-associated protein 2	K02407	ND	ND	Flagellar hook-associated protein 2 C-terminus	PF07195	MAG_98_3	3	3	0	24	0	0	0	6	3	0	1	2	1.56774	1.56771	0	7.22772	0	0	0	1.57493	0.679958	0	0.351865	0.467351
c_000000060780	13991	14957	r	N-acetylmuramoyl-L-alanine amidase [EC:3.5.1.28]	K01449	ND	ND	Cell Wall Hydrolase	PF07486	MAG_98_3	0	0	0	0	0	0	0	0	1	0	0	0	0	0	0	0	0	0	0	0	0.515692	0	0	0
c_000000007880	1499	1934	f	3-hydroxyacyl-[acyl-carrier-protein] dehydratase [EC:4.2.1.59]	K02372	Fatty acid biosynthesis, elongation!!!Pimeloyl-ACP biosynthesis, BioC-BioH pathway, malonyl-ACP => pimeloyl-ACP	M00083!!!M00572	FabA-like domain	PF07977	MAG_102_1	0	0	0	5	1	1	0	2	0	2	0	0	0	0	0	13.539	3	3	0	4.46117	0	3.37955	0	0
c_000000060780	12603	13761	r	N-acetylglucosamine-6-phosphate deacetylase [EC:3.5.1.25]	K01443	ND	ND	Amidohydrolase family	PF01979	MAG_98_3	0	0	0	0	0	0	0	1	1	0	1	1	0	0	0	0	0	0	0	0.407466	0.362013	0	0.531098	0.364357
c_000000060780	8762	11126	f	protein-glutamine gamma-glutamyltransferase [EC:2.3.2.13]	K22452	ND	ND	Transglutaminase-like superfamily	PF01841	MAG_98_3	0	0	0	1	0	0	0	0	0	0	1	0	0	0	0	0.226315	0	0	0	0	0	0	0.265214	0
c_000000007880	1936	2713	f	UDP-N-acetylglucosamine acyltransferase [EC:2.3.1.129]	K00677	KDO2-lipid A biosynthesis, Raetz pathway, LpxL-LpxM type!!!KDO2-lipid A biosynthesis, Raetz pathway, non-LpxL-LpxM type	M00060!!!M00866	Udp N-acetylglucosamine O-acyltransferase; Domain 2	PF13720	MAG_102_1	1	1	2	1	0	0	0	0	0	1	0	0	1.28871	1.28868	2.79092	1.39399	0	0	0	0	0	0.622726	0	0
c_000000060780	7489	8698	f	ND	ND	ND	ND	Protein of unknown function DUF58	PF01882	MAG_98_3	0	0	0	0	0	0	0	1	1	0	0	0	0	0	0	0	0	0	0	0.397443	0.351488	0	0	0
c_000000060780	6548	7493	f	MoxR-like ATPase [EC:3.6.3.-]	K03924	ND	ND	ATPase family associated with various cellular activities (AAA)	PF07726	MAG_98_3	0	0	0	0	0	0	0	0	0	0	0	0	0	0	0	0	0	0	0	0	0	0	0	0
c_000000007880	2709	4737	f	general secretion pathway protein D	K02453	NA	NA	Bacterial type II and III secretion system protein	PF00263	MAG_102_1	1	1	1	2	0	0	0	0	0	8	2	0	0.40817	0.408161	0.42984	0.839644	0	0	0	0	0	1.47432	0.78002	0
c_000000044964	18466	18748	r	ND	ND	ND	ND	ND	ND	MAG_98_3	0	0	0	0	0	0	0	0	0	0	0	1	0	0	0	0	0	0	0	0	0	0	0	5.85258
c_000000044964	17256	18447	r	ND	ND	ND	ND	ND	ND	MAG_98_3	0	0	0	0	0	0	0	0	0	0	0	1	0	0	0	0	0	0	0	0	0	0	0	0.475694
c_000000007880	4733	6284	f	NA	NA	NA	NA	Type II/IV secretion system protein	PF00437	MAG_102_1	0	0	1	0	0	0	0	0	1	5	0	0	0	0	0.508313	0	0	0	0	0	0.321712	1.27379	0	0
c_000000044964	16589	17252	r	putative ABC transport system ATP-binding protein	K02003	ND	ND	ABC transporter	PF00005	MAG_98_3	0	0	0	0	0	0	0	0	0	0	0	0	0	0	0	0	0	0	0	0	0	0	0	0
c_000000044964	15155	16568	f	multidrug resistance protein, MATE family	K03327	ND	ND	MatE	PF01554	MAG_98_3	0	0	0	0	0	0	0	0	1	0	0	0	0	0	0	0	0	0	0	0	0.306719	0	0	0
c_000000007880	6297	7509	f	NA	NA	NA	NA	Type II secretion system (T2SS), protein F	PF00482	MAG_102_1	0	0	0	0	0	0	0	0	0	1	0	0	0	0	0	0	0	0	0	0	0	0.342826	0	0
c_000000044964	10328	11027	r	CRP/FNR family transcriptional regulator, anaerobic regulatory protein	K21562	ND	ND	Cyclic nucleotide-binding domain	PF00027	MAG_98_3	0	0	0	1	0	0	0	0	1	0	0	0	0	0	0	0.977723	0	0	0	0	0.71201	0	0	0
c_000000044964	9059	10250	f	ND	ND	ND	ND	F420-0:Gamma-glutamyl ligase	PF01996	MAG_98_3	1	1	0	0	0	0	0	0	1	0	0	0	0.742777	0.742761	0	0	0	0	0	0	0.329189	0	0	0
c_000000007880	7505	8813	f	3-deoxy-D-manno-octulosonic-acid transferase [EC:2.4.99.12 2.4.99.13 2.4.99.14 2.4.99.15]	K02527	KDO2-lipid A biosynthesis, Raetz pathway, LpxL-LpxM type!!!KDO2-lipid A biosynthesis, Raetz pathway, non-LpxL-LpxM type	M00060!!!M00866	3-Deoxy-D-manno-octulosonic-acid transferase (kdotransferase)	PF04413	MAG_102_1	2	2	0	0	0	0	0	0	0	5	0	0	1.17207	1.17203	0	0	0	0	0	0	0	1.5331	0	0
c_000000044964	8030	8915	r	ND	ND	ND	ND	LysR substrate binding domain	PF03466	MAG_98_3	0	0	0	0	0	0	0	0	0	0	0	0	0	0	0	0	0	0	0	0	0	0	0	0
c_000000044964	1504	2461	r	1,4-dihydroxy-2-naphthoate polyprenyltransferase [EC:2.5.1.74]	K02548	Menaquinone biosynthesis, chorismate (+ polyprenyl-PP) => menaquinol	M00116	UbiA prenyltransferase family	PF01040	MAG_98_3	0	0	0	0	0	0	0	0	0	0	0	0	0	0	0	0	0	0	0	0	0	0	0	0
c_000000008231	116	500	f	NA	NA	NA	NA	Response regulator receiver domain	PF00072	MAG_102_1	0	0	0	0	1	0	0	0	0	0	0	0	0	0	0	0	3	0	0	0	0	0	0	0
c_000000012732	11906	12482	r	ND	ND	ND	ND	DeoR-like helix-turn-helix domain	PF08220	MAG_98_3	0	0	0	2	0	0	0	0	0	0	0	0	0	0	0	2.81266	0	0	0	0	0	0	0	0
c_000000012732	8218	8962	r	3-oxoacyl-[acyl-carrier protein] reductase [EC:1.1.1.100]	K00059	Fatty acid biosynthesis, elongation!!!Fatty acid biosynthesis in mitochondria, fungi!!!Pimeloyl-ACP biosynthesis, BioC-BioH pathway, malonyl-ACP => pimeloyl-ACP	M00083!!!M00874!!!M00572	Enoyl-(Acyl carrier protein) reductase	PF13561	MAG_98_3	0	0	0	1	0	0	0	0	0	0	0	0	0	0	0	0.965891	0	0	0	0	0	0	0	0
c_000000008231	514	1372	f	NA	NA	NA	NA	KaiC	PF06745	MAG_102_1	0	0	0	0	0	0	0	0	1	3	0	0	0	0	0	0	0	0	0	0	0.930162	1.65458	0	0
c_000000012732	6586	7828	r	3-oxoacyl-[acyl-carrier-protein] synthase II [EC:2.3.1.179]	K09458	Fatty acid biosynthesis, elongation!!!Fatty acid biosynthesis in mitochondria, animals!!!Fatty acid biosynthesis in mitochondria, fungi!!!Pimeloyl-ACP biosynthesis, BioC-BioH pathway, malonyl-ACP => pimeloyl-ACP	M00083!!!M00873!!!M00874!!!M00572	Beta-ketoacyl synthase, N-terminal domain	PF00109	MAG_98_3	0	0	0	0	0	0	0	0	0	0	0	0	0	0	0	0	0	0	0	0	0	0	0	0
c_000000012732	5670	6390	r	ribonuclease III [EC:3.1.26.3]	K03685	ND	ND	Ribonuclease-III-like	PF14622	MAG_98_3	0	0	0	0	0	0	0	0	0	0	0	0	0	0	0	0	0	0	0	0	0	0	0	0
c_000000008231	1386	2250	f	NA	NA	NA	NA	AAA domain	PF13401	MAG_102_1	1	1	0	0	0	0	0	0	0	4	1	0	1.28198	1.28196	0	0	0	0	0	0	0	2.16788	1.14126	0
c_000000012732	4604	5648	r	ND	ND	ND	ND	Radical_SAM C-terminal domain	PF16199	MAG_98_3	0	0	0	0	0	0	0	0	0	0	0	0	0	0	0	0	0	0	0	0	0	0	0	0
c_000000012732	8	926	r	fused signal recognition particle receptor	K03110	ND	ND	SRP54-type protein, GTPase domain	PF00448	MAG_98_3	0	0	0	1	0	0	0	0	0	0	0	0	0	0	0	0.710463	0	0	0	0	0	0	0	0
c_000000008231	2246	2567	f	NA	NA	NA	NA	NA	NA	MAG_102_1	0	0	0	0	0	0	0	0	0	0	0	0	0	0	0	0	0	0	0	0	0	0	0	0
c_000000075827	11061	11232	r	ND	ND	ND	ND	ND	ND	MAG_98_3	0	0	0	0	0	0	0	0	0	0	0	0	0	0	0	0	0	0	0	0	0	0	0	0
c_000000075827	6313	8158	r	SWI/SNF-related matrix-associated actin-dependent regulator of chromatin subfamily A-like protein 1 [EC:3.6.4.12]	K14440	ND	ND	SNF2 family N-terminal domain	PF00176	MAG_98_3	0	0	0	0	0	0	0	0	2	0	0	0	0	0	0	0	0	0	0	0	0.470253	0	0	0
c_000000008231	2571	2940	f	NA	NA	NA	NA	NA	NA	MAG_102_1	0	0	0	0	0	0	0	0	0	2	0	0	0	0	0	0	0	0	0	0	0	4.96372	0	0
c_000000040235	44715	45615	f	flagellar hook-associated protein 3 FlgL	K02397	ND	ND	Bacterial flagellin N-terminal helical region	PF00669	MAG_98_3	0	0	0	1	0	0	0	0	0	0	0	0	0	0	0	0.634127	0	0	0	0	0	0	0	0
c_000000040235	42591	43050	f	flagellar biosynthesis protein FlgN	K02399	ND	ND	FlgN protein	PF05130	MAG_98_3	0	0	0	6	0	0	0	1	0	0	0	3	0	0	0	11.3463	0	0	0	1.52937	0	0	0	4.19495
c_000000008408	260	1805	r	NA	NA	NA	NA	Radical SAM superfamily	PF04055	MAG_102_1	0	0	0	0	0	0	0	0	0	11	6	0	0	0	0	0	0	0	0	0	0	2.72201	3.11437	0
c_000000040235	41149	42208	f	flagellar motor switch protein FliN	K02417	ND	ND	Type III flagellar switch regulator (C-ring) FliN C-term	PF01052	MAG_98_3	3	3	0	0	0	0	0	0	1	0	0	0	2.58657	2.58652	0	0	0	0	0	0	0.377662	0	0	0
c_000000040235	38845	39490	r	ND	ND	ND	ND	ND	ND	MAG_98_3	0	0	0	0	0	0	0	0	0	0	0	0	0	0	0	0	0	0	0	0	0	0	0	0
c_000000008408	2042	2831	f	phosphoribosyl 1,2-cyclic phosphate phosphodiesterase [EC:3.1.4.55]	K06167	NA	NA	Beta-lactamase superfamily domain	PF12706	MAG_102_1	0	0	0	0	0	0	0	0	0	2	0	0	0	0	0	0	0	0	0	0	0	1.18704	0	0
c_000000040235	36027	37041	r	ND	ND	ND	ND	Cellulase (glycosyl hydrolase family 5)	PF00150	MAG_98_3	0	0	0	0	0	0	0	0	0	0	0	0	0	0	0	0	0	0	0	0	0	0	0	0
c_000000040235	32446	33457	r	competence protein ComEC	K02238	ND	ND	Metallo-beta-lactamase superfamily	PF00753	MAG_98_3	0	0	0	0	0	0	0	0	1	0	0	0	0	0	0	0	0	0	0	0	0.431267	0	0	0
c_000000008408	2912	3635	f	NA	NA	NA	NA	Protein of unknown function (DUF1573)	PF07610	MAG_102_1	0	0	0	0	1	0	3	0	0	4	0	0	0	0	0	0	2	0	5	0	0	2.75903	0	0
c_000000040235	30598	31930	r	arabinoxylan arabinofuranohydrolase [EC:3.2.1.55]	K15921	ND	ND	Glycosyl hydrolases family 43	PF04616	MAG_98_3	0	0	0	1	0	0	0	1	1	0	0	0	0	0	0	0.40703	0	0	0	0.335117	0.288045	0	0	0
c_000000040235	25253	27854	r	ATP-dependent Clp protease ATP-binding subunit ClpB	K03695	ND	ND	AAA domain (Cdc48 subfamily)	PF07724	MAG_98_3	1	1	0	4	0	0	0	1	1	0	0	1	0.313954	0.313948	0	0.744319	0	0	0	0.16004	0.139095	0	0	0.141849
c_000000008408	3631	4156	f	NA	NA	NA	NA	Rhodanese-like domain	PF00581	MAG_102_1	0	0	0	1	0	0	0	0	1	1	0	0	0	0	0	2.4968	0	0	0	0	1.92051	1.18496	0	0
c_000000040235	24886	25237	r	ND	ND	ND	ND	Oligopeptidase F	PF08439	MAG_98_3	0	0	0	0	0	0	0	0	0	0	0	0	0	0	0	0	0	0	0	0	0	0	0	0
c_000000040235	24569	24863	r	ND	ND	ND	ND	ND	ND	MAG_98_3	0	0	0	0	0	0	0	0	0	0	0	0	0	0	0	0	0	0	0	0	0	0	0	0
c_000000008408	4155	4602	f	NA	NA	NA	NA	Methylamine utilisation protein MauE	PF07291	MAG_102_1	0	0	0	0	0	0	0	0	0	1	0	0	0	0	0	0	0	0	0	0	0	1.58839	0	0
c_000000040235	20179	21352	r	carboxybiotin decarboxylase [EC:7.2.4.1]	K20509	ND	ND	Na+-transporting oxaloacetate decarboxylase beta subunit	PF03977	MAG_98_3	0	0	0	0	0	0	0	0	0	0	0	0	0	0	0	0	0	0	0	0	0	0	0	0
c_000000040235	20044	20164	r	ND	ND	ND	ND	ND	ND	MAG_98_3	0	0	0	0	0	0	0	0	0	0	0	0	0	0	0	0	0	0	0	0	0	0	0	0
c_000000008408	4598	5519	f	NA	NA	NA	NA	PD-(D/E)XK nuclease superfamily	PF12705	MAG_102_1	0	0	0	0	0	0	1	0	0	2	0	0	0	0	0	0	0	0	1	0	0	1.00399	0	0
c_000000040235	17601	19638	r	ND	ND	ND	ND	Inorganic H+ pyrophosphatase	PF03030	MAG_98_3	0	0	0	1	0	0	0	0	2	0	0	0	0	0	0	0.259045	0	0	0	0	0.381874	0	0	0
c_000000040235	16170	17478	f	ND	ND	ND	ND	Transglutaminase-like superfamily	PF01841	MAG_98_3	0	0	0	4	0	0	0	0	0	0	0	1	0	0	0	1.78747	0	0	0	0	0	0	0	0.346669
c_000000008408	5534	7463	r	putative inorganic carbon (hco3(-)) transporter	K18814	NA	NA	O-Antigen ligase	PF04932	MAG_102_1	1	1	0	0	0	0	0	0	1	6	1	0	0.443031	0.44302	0	0	0	0	0	0	0.339082	1.17686	0.417316	0
c_000000040235	14678	16091	f	pyruvate kinase [EC:2.7.1.40]	K00873	Glycolysis (Embden-Meyerhof pathway), glucose => pyruvate!!!Glycolysis, core module involving three-carbon compounds!!!Adenine ribonucleotide biosynthesis, IMP => ADP,ATP!!!Guanine ribonucleotide biosynthesis IMP => GDP,GTP	M00001!!!M00002!!!M00049!!!M00050	Pyruvate kinase, barrel domain	PF00224	MAG_98_3	0	0	0	0	0	0	0	5	0	0	0	0	0	0	0	0	0	0	0	1.66534	0	0	0	0
c_000000040235	12981	14586	f	ND	ND	ND	ND	FGGY family of carbohydrate kinases, C-terminal domain	PF02782	MAG_98_3	0	0	0	4	0	0	0	4	2	0	3	2	0	0	0	1.34154	0	0	0	1.11483	0.493036	0	1.08428	0.497061
c_000000008408	7481	7976	r	polysaccharide biosynthesis/export protein	K01991	NA	NA	Polysaccharide biosynthesis/export protein	PF02563	MAG_102_1	0	0	0	0	0	1	0	0	0	1	0	0	0	0	0	0	0	2	0	0	0	1.28615	0	0
c_000000040235	9349	11053	r	phosphate:Na+ symporter	K03324	ND	ND	Na+/Pi-cotransporter	PF02690	MAG_98_3	0	0	0	0	0	0	0	1	1	0	0	0	0	0	0	0	0	0	0	0.265632	0.23371	0	0	0
c_000000040235	6858	9216	f	ABC-2 type transport system permease protein	K01992	ND	ND	ND	ND	MAG_98_3	0	0	0	0	0	0	0	0	1	0	1	0	0	0	0	0	0	0	0	0	0.200701	0	0.30067	0
c_000000008868	243	732	r	nicotinamide-nucleotide amidase [EC:3.5.1.42]	K03743	NA	NA	Competence-damaged protein	PF02464	MAG_102_1	0	0	0	0	0	0	0	0	0	4	0	0	0	0	0	0	0	0	0	0	0	5.27267	0	0
c_000000040235	5986	6862	f	ND	ND	ND	ND	ABC transporter	PF00005	MAG_98_3	0	0	0	0	0	0	0	0	0	0	0	0	0	0	0	0	0	0	0	0	0	0	0	0
c_000000040235	3178	4366	f	ND	ND	ND	ND	ND	ND	MAG_98_3	1	1	0	0	0	0	0	0	0	0	0	0	1.26895	1.26893	0	0	0	0	0	0	0	0	0	0
c_000000008868	834	1908	f	CDP-paratose 2-epimerase [EC:5.1.3.10]	K12454	NA	NA	NAD dependent epimerase/dehydratase family	PF01370	MAG_102_1	1	1	0	0	1	0	0	0	1	2	0	0	0.98443	0.98441	0	0	1	0	0	0	0.663692	0.805274	0	0
c_000000040235	2705	3080	f	ND	ND	ND	ND	ND	ND	MAG_98_3	0	0	0	0	0	0	0	0	0	0	0	1	0	0	0	0	0	0	0	0	0	0	0	2.42328
c_000000040235	335	1610	f	seryl-tRNA synthetase [EC:6.1.1.11]	K01875	ND	ND	tRNA synthetase class II core domain (G, H, P, S and T)	PF00587	MAG_98_3	0	0	0	0	0	0	0	0	1	1	0	1	0	0	0	0	0	0	0	0	0.293744	0.288271	0	0.311954
c_000000008868	1919	2675	f	NAD+ diphosphatase [EC:3.6.1.22]	K03426	NA	NA	NUDIX domain	PF00293	MAG_102_1	0	0	0	2	0	0	0	0	0	9	1	0	0	0	0	2.81185	0	0	0	0	0	5.72692	1.30845	0
c_000000025379	9147	9927	r	ND	ND	ND	ND	ECF-type riboflavin transporter, S component	PF07155	MAG_98_3	0	0	0	0	0	0	0	0	0	0	1	0	0	0	0	0	0	0	0	0	0	0	1.15477	0
c_000000025379	6255	7743	r	ND	ND	ND	ND	Prealbumin-like fold domain	PF17802	MAG_98_3	0	0	0	0	0	0	0	0	1	0	0	0	0	0	0	0	0	0	0	0	0.264091	0	0	0
c_000000008868	2704	3331	r	hydroxyacylglutathione hydrolase [EC:3.1.2.6]	K01069	NA	NA	Metallo-beta-lactamase superfamily	PF00753	MAG_102_1	0	0	0	0	0	0	0	0	0	4	1	0	0	0	0	0	0	0	0	0	0	3.3859	1.77597	0
c_000000025379	2517	3789	r	ND	ND	ND	ND	HI0933-like protein	PF03486	MAG_98_3	0	0	0	0	0	0	0	0	0	0	0	0	0	0	0	0	0	0	0	0	0	0	0	0
c_000000025379	868	2566	r	uncharacterized protein	K07137	ND	ND	ND	ND	MAG_98_3	0	0	0	1	0	0	0	1	0	0	0	0	0	0	0	0.314332	0	0	0	0.263177	0	0	0	0
c_000000008868	3334	4315	f	peptide/nickel transport system ATP-binding protein	K02031	NA	NA	ABC transporter	PF00005	MAG_102_1	0	0	0	0	1	1	0	0	0	9	3	0	0	0	0	0	1	1	0	0	0	3.98321	2.73198	0
c_000000016427	10900	12100	r	peptidoglycan-N-acetylglucosamine deacetylase [EC:3.5.1.104]	K22278	ND	ND	Polysaccharide deacetylase	PF01522	MAG_98_3	0	0	0	11	0	0	0	1	1	0	1	2	0	0	0	5.76876	0	0	0	0.438558	0.390715	0	0.573808	0.78991
c_000000016427	9401	10616	r	cellobiose epimerase [EC:5.1.3.11]	K16213	ND	ND	N-acylglucosamine 2-epimerase (GlcNAc 2-epimerase)	PF07221	MAG_98_3	0	0	0	11	0	0	0	2	4	0	3	1	0	0	0	5.12637	0	0	0	0.764346	1.34981	0	1.47984	0.341639
c_000000008868	4311	5103	f	NA	NA	NA	NA	ABC transporter	PF00005	MAG_102_1	0	0	0	0	0	0	0	0	0	2	0	0	0	0	0	0	0	0	0	0	0	1.19413	0	0
c_000000016427	7493	9287	f	ND	ND	ND	ND	Cache domain	PF02743	MAG_98_3	0	0	0	0	0	0	0	0	1	0	0	0	0	0	0	0	0	0	0	0	0.223086	0	0	0
c_000000016427	5412	7323	f	cyclomaltodextrinase / maltogenic alpha-amylase / neopullulanase [EC:3.2.1.54 3.2.1.133 3.2.1.135]	K01208	ND	ND	Alpha amylase, catalytic domain	PF00128	MAG_98_3	2	2	0	0	0	0	0	0	1	2	2	0	0.849893	0.849879	0	0	0	0	0	0	0.18552	0.353755	0.549944	0
c_000000008868	5189	6044	f	NA	NA	NA	NA	Restriction endonuclease EcoRV	PF09233	MAG_102_1	0	0	0	2	1	0	0	0	0	13	0	0	0	0	0	1.46524	1	0	0	0	0	6.34363	0	0
c_000000016427	2962	5419	f	glycogen phosphorylase [EC:2.4.1.1]	K00688	Glycogen degradation, glycogen => glucose-6P	M00855	Carbohydrate phosphorylase	PF00343	MAG_98_3	2	2	0	1	0	0	0	0	2	0	2	0	0.660531	0.660521	0	0.20425	0	0	0	0	0.291412	0	0.423253	0
c_000000016427	1433	2873	f	starch synthase [EC:2.4.1.21]	K00703	Glycogen biosynthesis, glucose-1P => glycogen/starch!!!Trehalose biosynthesis, D-glucose 1P => trehalose	M00854!!!M00565	Starch synthase catalytic domain	PF08323	MAG_98_3	0	0	0	1	0	0	0	0	1	0	0	0	0	0	0	0.373504	0	0	0	0	0.275348	0	0	0
c_000000008868	6040	7003	f	DNA adenine methylase [EC:2.1.1.72]	K06223	NA	NA	D12 class N6 adenine-specific DNA methyltransferase	PF02086	MAG_102_1	0	0	0	0	0	0	0	0	3	0	0	0	0	0	0	0	0	0	0	0	1.74584	0	0	0
c_000000016427	2	1073	r	1,4-alpha-glucan branching enzyme [EC:2.4.1.18]	K00700	Glycogen biosynthesis, glucose-1P => glycogen/starch!!!Trehalose biosynthesis, D-glucose 1P => trehalose	M00854!!!M00565	Carbohydrate-binding module 48 (Isoamylase N-terminal domain)	PF02922	MAG_98_3	0	0	0	1	0	0	0	0	3	0	1	1	0	0	0	0.614115	0	0	0	0	1.40358	0	0.633152	0.430565
c_000000029986	2	320	f	uncharacterized protein	K07052	ND	ND	CPBP intramembrane metalloprotease	PF02517	MAG_98_3	0	0	0	0	0	0	0	0	0	0	0	0	0	0	0	0	0	0	0	0	0	0	0	0
c_000000008868	7051	7405	f	uncharacterized protein	K09922	NA	NA	Putative member of DMT superfamily (DUF486)	PF04342	MAG_102_1	0	0	0	0	0	0	0	0	0	1	0	0	0	0	0	0	0	0	0	0	0	2.73861	0	0
c_000000021394	3699	5607	r	threonyl-tRNA synthetase [EC:6.1.1.3]	K01868	ND	ND	tRNA synthetase class II core domain (G, H, P, S and T)	PF00587	MAG_98_3	0	0	0	1	0	0	0	0	3	0	0	0	0	0	0	0.259471	0	0	0	0	0.574904	0	0	0
c_000000021394	2835	3261	r	translation initiation factor IF-3	K02520	ND	ND	Translation initiation factor IF-3, C-terminal domain	PF00707	MAG_98_3	0	0	0	5	0	0	0	2	1	0	0	2	0	0	0	10.25	0	0	0	3.50268	1.53776	0	0	3.20795
c_000000008868	7472	7931	r	NA	NA	NA	NA	NA	NA	MAG_102_1	0	0	0	0	0	0	0	0	0	2	1	0	0	0	0	0	0	0	0	0	0	2.99696	2.95818	0
c_000000021394	2235	2595	r	large subunit ribosomal protein L20	K02887	ND	ND	Ribosomal protein L20	PF00453	MAG_98_3	0	0	0	0	0	0	0	0	1	0	1	0	0	0	0	0	0	0	0	0	2.65759	0	4.73925	0
c_000000021394	2	98	r	ND	ND	ND	ND	ND	ND	MAG_98_3	0	0	0	0	0	0	0	0	0	0	0	0	0	0	0	0	0	0	0	0	0	0	0	0
c_000000008868	7941	9738	r	NA	NA	NA	NA	Major Facilitator Superfamily	PF07690	MAG_102_1	0	0	0	0	0	0	0	0	0	23	0	0	0	0	0	0	0	0	0	0	0	4.77698	0	0
c_000000001234	32650	33697	f	spermidine/putrescine transport system substrate-binding protein	K11069	ND	ND	Bacterial extracellular solute-binding protein	PF13416	MAG_98_3	0	0	0	0	0	0	0	0	0	0	0	0	0	0	0	0	0	0	0	0	0	0	0	0
c_000000001234	31866	32706	f	spermidine/putrescine transport system permease protein	K11070	ND	ND	Binding-protein-dependent transport system inner membrane component	PF00528	MAG_98_3	0	0	0	0	0	0	0	0	1	0	0	0	0	0	0	0	0	0	0	0	0.545456	0	0	0
c_000000008868	9923	11015	r	NA	NA	NA	NA	NA	NA	MAG_102_1	0	0	0	0	0	0	0	0	0	9	0	0	0	0	0	0	0	0	0	0	0	3.46632	0	0
c_000000001234	29974	31045	f	spermidine/putrescine transport system ATP-binding protein [EC:7.6.2.11]	K11072	ND	ND	ABC transporter	PF00005	MAG_98_3	0	0	0	0	0	0	0	0	1	0	0	0	0	0	0	0	0	0	0	0	0.378896	0	0	0
c_000000001234	26947	29173	r	ATP-binding cassette, subfamily B, bacterial	K06147	ND	ND	ABC transporter transmembrane region	PF00664	MAG_98_3	0	0	0	2	0	0	0	1	0	0	0	0	0	0	0	0.431961	0	0	0	0.189907	0	0	0	0
c_000000008868	11029	12049	r	aspartate-semialdehyde dehydrogenase [EC:1.2.1.11]	K00133	Threonine biosynthesis, aspartate => homoserine => threonine!!!Ectoine biosynthesis, aspartate => ectoine!!!Methionine biosynthesis, apartate => homoserine => methionine!!!Lysine biosynthesis, succinyl-DAP pathway, aspartate => lysine!!!Lysine biosynthesis, acetyl-DAP pathway, aspartate => lysine!!!Lysine biosynthesis, DAP dehydrogenase pathway, aspartate => lysine!!!Lysine biosynthesis, DAP amin…	M00018!!!M00033!!!M00017!!!M00016!!!M00525!!!M00526!!!M00527	Semialdehyde dehydrogenase, dimerisation domain	PF02774	MAG_102_1	0	0	0	0	0	0	0	0	0	7	0	0	0	0	0	0	0	0	0	0	0	2.91499	0	0
c_000000001234	23652	24849	r	ND	ND	ND	ND	Acyltransferase	PF01553	MAG_98_3	0	0	0	1	0	0	0	0	1	0	0	1	0	0	0	0.457288	0	0	0	0	0.361634	0	0	0.359861
c_000000001234	20801	22022	f	ND	ND	ND	ND	AI-2E family transporter	PF01594	MAG_98_3	0	0	0	0	0	0	0	2	0	0	0	0	0	0	0	0	0	0	0	0.856765	0	0	0	0
c_000000008868	12075	13140	r	NA	NA	NA	NA	Isocitrate/isopropylmalate dehydrogenase	PF00180	MAG_102_1	1	1	0	0	0	0	0	0	0	10	0	0	0.815999	0.815981	0	0	0	0	0	0	0	3.97262	0	0
c_000000001234	18796	20761	f	uncharacterized protein	K09955	ND	ND	Beta-L-arabinofuranosidase, GH127	PF07944	MAG_98_3	1	1	0	0	0	0	0	0	3	0	0	0	0.436031	0.436026	0	0	0	0	0	0	0.607226	0	0	0
c_000000001234	16286	17132	f	pyridoxine kinase [EC:2.7.1.35]	K00868	ND	ND	Phosphomethylpyrimidine kinase	PF08543	MAG_98_3	0	0	0	4	0	0	0	1	1	0	1	1	0	0	0	2.86888	0	0	0	0.635813	0.571147	0	0.902009	0.569403
c_000000008868	13302	13995	r	NA	NA	NA	NA	NA	NA	MAG_102_1	0	0	0	1	0	0	0	0	0	1	0	0	0	0	0	1.74237	0	0	0	0	0	0.766222	0	0
c_000000001234	13781	16136	f	beta-glucosidase [EC:3.2.1.21]	K05349	ND	ND	Glycosyl hydrolase family 3 C-terminal domain	PF01915	MAG_98_3	2	2	0	12	0	0	0	4	3	0	0	4	0.725392	0.725383	0	2.74779	0	0	0	0.74348	0.496976	0	0	0.663011
c_000000001234	13106	13652	r	ND	ND	ND	ND	Protein of unknown function DUF45	PF01863	MAG_98_3	0	0	0	0	0	0	0	0	0	0	0	0	0	0	0	0	0	0	0	0	0	0	0	0
c_000000008868	14516	15143	r	NA	NA	NA	NA	NA	NA	MAG_102_1	0	0	0	7	0	1	0	2	0	8	0	0	0	0	0	9.41969	0	1	0	2.15236	0	6.55841	0	0
c_000000001234	3453	3663	f	ND	ND	ND	ND	ND	ND	MAG_98_3	0	0	0	0	0	0	0	0	0	0	0	0	0	0	0	0	0	0	0	0	0	0	0	0
c_000000001234	2179	2527	f	ND	ND	ND	ND	ND	ND	MAG_98_3	0	0	0	0	0	0	0	0	0	0	0	0	0	0	0	0	0	0	0	0	0	0	0	0
c_000000008868	15501	17730	f	exodeoxyribonuclease V alpha subunit [EC:3.1.11.5]	K03581	NA	NA	AAA domain	PF13604	MAG_102_1	6	6	0	10	0	3	0	1	4	31	0	1	2.11334	2.11329	0	3.83084	0	1	0	0.327199	1.15033	5.12353	0	0.297995
c_000000001234	2	89	f	ND	ND	ND	ND	ND	ND	MAG_98_3	0	0	0	0	0	0	0	0	0	0	0	0	0	0	0	0	0	0	0	0	0	0	0	0
c_000000049977	41925	42099	f	ND	ND	ND	ND	ND	ND	MAG_98_3	0	0	0	0	0	0	0	0	0	0	0	0	0	0	0	0	0	0	0	0	0	0	0	0
c_000000008868	17552	17912	r	NA	NA	NA	NA	NA	NA	MAG_102_1	0	0	0	0	0	0	0	0	0	0	0	0	0	0	0	0	0	0	0	0	0	0	0	0
c_000000049977	39933	41484	f	propionyl-CoA carboxylase beta chain [EC:6.4.1.3 2.1.3.15]	K01966	Ethylmalonyl pathway!!!Propanoyl-CoA metabolism, propanoyl-CoA => succinyl-CoA!!!Anoxygenic photosynthesis in green nonsulfur bacteria	M00373!!!M00741!!!M00613	Carboxyl transferase domain	PF01039	MAG_98_3	3	3	0	0	0	0	0	0	2.044	0	5	0	1.88625	1.88619	0	0	0	0	0	0	0.5666	0	2.18227	0
c_000000049977	37468	38569	f	serine-type D-Ala-D-Ala carboxypeptidase (penicillin-binding protein 5/6) [EC:3.4.16.4]	K07258	ND	ND	D-alanyl-D-alanine carboxypeptidase	PF00768	MAG_98_3	0	0	0	0	0	0	0	2	0	0	0	0	0	0	0	0	0	0	0	1.00151	0	0	0	0
c_000000009206	469	1216	f	NA	NA	NA	NA	Methyltransferase domain	PF13578	MAG_102_1	0	0	0	2	0	0	0	0	0	1	0	0	0	0	0	1.93119	0	0	0	0	0	0.603505	0	0
c_000000049977	36966	37413	f	ND	ND	ND	ND	Sporulation protein YtfJ (Spore_YtfJ)	PF09579	MAG_98_3	0	0	0	0	0	0	0	0	1	0	0	0	0	0	0	0	0	0	0	0	1.49818	0	0	0
c_000000049977	36369	36960	f	ND	ND	ND	ND	Protein of unknown function (DUF2953)	PF11167	MAG_98_3	0	0	0	0	0	0	0	0	0	0	0	0	0	0	0	0	0	0	0	0	0	0	0	0
c_000000009206	1436	1688	r	sulfur-carrier protein	K03636	NA	NA	ThiS family	PF02597	MAG_102_1	0	0	0	0	0	0	0	0	0	2	0	0	0	0	0	0	0	0	0	0	0	13.8121	0	0
c_000000049977	35786	36299	f	segregation and condensation protein B	K06024	ND	ND	Segregation and condensation complex subunit ScpB	PF04079	MAG_98_3	0	0	0	0	0	0	0	0	0	0	0	0	0	0	0	0	0	0	0	0	0	0	0	0
c_000000049977	31064	32249	f	phosphopentomutase [EC:5.4.2.7]	K01839	ND	ND	Metalloenzyme superfamily	PF01676	MAG_98_3	0	0	0	1	0	0	0	0	0	0	2	0	0	0	0	0.564267	0	0	0	0	0	0	1.34599	0
c_000000009206	1693	3499	r	phosphoenolpyruvate carboxykinase (GTP) [EC:4.1.1.32]	K01596	Gluconeogenesis, oxaloacetate => fructose-6P	M00003	Phosphoenolpyruvate carboxykinase C-terminal P-loop domain	PF00821	MAG_102_1	2	2	0	1	0	0	0	0	2	22	0	0	0.762866	0.762841	0	0.489562	0	0	0	0	0.686166	4.56116	0	0
c_000000049977	27284	28103	f	ND	ND	ND	ND	ND	ND	MAG_98_3	0	0	0	0	0	0	0	0	0	0	0	0	0	0	0	0	0	0	0	0	0	0	0	0
c_000000049977	20222	21938	f	DNA repair protein RecN (Recombination protein N)	K03631	ND	ND	RecF/RecN/SMC N terminal domain	PF02463	MAG_98_3	0	0	0	3	0	0	0	0	1	0	0	0	0	0	0	1.25217	0	0	0	0	0.31491	0	0	0
c_000000009206	3659	5861	f	NA	NA	NA	NA	Transcription elongation factor, N-terminal	PF03449	MAG_102_1	0	0	0	2	0	0	0	1	0	10	0	1	0	0	0	0.778271	0	0	0	0.332364	0	1.67242	0	0.303373
c_000000049977	19754	20204	f	transcriptional regulator of arginine metabolism	K03402	ND	ND	Arginine repressor, C-terminal domain	PF02863	MAG_98_3	0	0	0	0	0	0	0	0	0	0	0	1	0	0	0	0	0	0	0	0	0	0	0	1.94143
c_000000049977	18877	19735	f	NAD+ kinase [EC:2.7.1.23]	K00858	ND	ND	ATP-NAD kinase	PF01513	MAG_98_3	0	0	0	1	0	0	0	0	3	0	0	0	0	0	0	0.756835	0	0	0	0	1.87118	0	0	0
c_000000009206	5862	6363	f	NA	NA	NA	NA	GtrA-like protein	PF04138	MAG_102_1	0	0	0	0	0	0	0	0	0	3	0	0	0	0	0	0	0	0	0	0	0	3.84288	0	0
c_000000049977	18028	18868	f	23S rRNA (cytidine1920-2'-O)/16S rRNA (cytidine1409-2'-O)-methyltransferase [EC:2.1.1.226 2.1.1.227]	K06442	ND	ND	FtsJ-like methyltransferase	PF01728	MAG_98_3	0	0	0	2	0	0	0	0	1	0	0	0	0	0	0	1.73517	0	0	0	0	0.696484	0	0	0
c_000000049977	16170	18081	f	1-deoxy-D-xylulose-5-phosphate synthase [EC:2.2.1.7]	K01662	C5 isoprenoid biosynthesis, non-mevalonate pathway	M00096	1-deoxy-D-xylulose-5-phosphate synthase	PF13292	MAG_98_3	0	0	0	1	0	0	0	0	1	0	0	0	0	0	0	0.315302	0	0	0	0	0.244806	0	0	0
c_000000009206	6392	7148	r	NA	NA	NA	NA	DUF218 domain	PF02698	MAG_102_1	0	0	0	0	0	0	0	0	0	8	0	0	0	0	0	0	0	0	0	0	0	5.19634	0	0
c_000000049977	14012	14906	f	geranylgeranyl diphosphate synthase, type II [EC:2.5.1.1 2.5.1.10 2.5.1.29]	K13789	C10-C20 isoprenoid biosynthesis, bacteria!!!C10-C20 isoprenoid biosynthesis, plants	M00364!!!M00366	Polyprenyl synthetase	PF00348	MAG_98_3	0	0	0	0	0	0	0	0	1	0	0	0	0	0	0	0	0	0	0	0	0.590412	0	0	0
c_000000049977	13742	14012	f	exodeoxyribonuclease VII small subunit [EC:3.1.11.6]	K03602	ND	ND	Exonuclease VII small subunit	PF02609	MAG_98_3	0	0	0	0	0	0	0	0	0	0	0	0	0	0	0	0	0	0	0	0	0	0	0	0
c_000000009206	7225	9316	f	NA	NA	NA	NA	Lysylphosphatidylglycerol synthase TM region	PF03706	MAG_102_1	4	4	1	2	0	0	0	0	1	18	2	1	1.43447	1.43443	0.387941	0.810025	0	0	0	0	0.305672	3.16958	0.736107	0.318857
c_000000049977	12523	13777	f	exodeoxyribonuclease VII large subunit [EC:3.1.11.6]	K03601	ND	ND	Exonuclease VII, large subunit	PF02601	MAG_98_3	0	0	0	1	0	0	0	2	1	1	0	1	0	0	0	0.489445	0	0	0	0.853753	0.38883	0.321494	0	0.381446
c_000000049977	10277	10700	f	transcription antitermination protein NusB	K03625	ND	ND	NusB family	PF01029	MAG_98_3	0	0	0	1	0	0	0	1	0	0	0	3	0	0	0	2.86865	0	0	0	2.31638	0	0	0	6.49637
c_000000009206	9386	11186	f	NA	NA	NA	NA	Protein kinase domain	PF00069	MAG_102_1	1	1	0	1	0	0	0	0	0	2	1	0	0.434493	0.434479	0	0.484435	0	0	0	0	0	0.423056	0.413292	0
c_000000049977	7681	8278	f	stage III sporulation protein AG	K06396	ND	ND	ND	ND	MAG_98_3	0	0	0	0	0	0	0	0	0	0	0	0	0	0	0	0	0	0	0	0	0	0	0	0
c_000000049977	5872	7060	f	stage III sporulation protein AE	K06394	ND	ND	Stage III sporulation protein AE (spore_III_AE)	PF09546	MAG_98_3	0	0	0	0	0	0	0	0	0	0	0	0	0	0	0	0	0	0	0	0	0	0	0	0
c_000000009206	11303	12065	r	NA	NA	NA	NA	Endonuclease/Exonuclease/phosphatase family	PF03372	MAG_102_1	0	0	0	1	0	0	0	0	0	9	0	0	0	0	0	1.36331	0	0	0	0	0	5.73857	0	0
c_000000049977	3709	4708	f	stage III sporulation protein AA	K06390	ND	ND	ND	ND	MAG_98_3	0	0	0	0	0	0	0	0	0	0	0	0	0	0	0	0	0	0	0	0	0	0	0	0
c_000000049977	3160	3568	f	ND	ND	ND	ND	ND	ND	MAG_98_3	0	0	0	0	0	0	0	1	3	0	0	0	0	0	0	0	0	0	0	2.49641	7.32157	0	0	0
c_000000009206	12166	12880	f	NA	NA	NA	NA	GlcNAc-PI de-N-acetylase	PF02585	MAG_102_1	0	0	0	0	0	0	0	0	2	0	0	0	0	0	0	0	0	0	0	0	2.27226	0	0	0
c_000000049977	1444	2515	f	Xaa-Pro dipeptidase [EC:3.4.13.9]	K01271	ND	ND	Metallopeptidase family M24	PF00557	MAG_98_3	0	0	0	0	0	0	0	0	0	0	0	0	0	0	0	0	0	0	0	0	0	0	0	0
c_000000049977	984	1419	f	3-dehydroquinate dehydratase II [EC:4.2.1.10]	K03786	Shikimate pathway, phosphoenolpyruvate + erythrose-4P => chorismate	M00022	Dehydroquinase class II	PF01220	MAG_98_3	0	0	0	1	0	0	0	0	0	0	1	0	0	0	0	2.70779	0	0	0	0	0	0	3.3144	0
c_000000009206	12926	13712	r	uridine phosphorylase [EC:2.4.2.3]	K00757	NA	NA	Phosphorylase superfamily	PF01048	MAG_102_1	0	0	0	0	1	3	0	0	0	7	0	1	0	0	0	0	1	4	0	0	0	4.22977	0	1.05541
c_000000049977	372	927	f	shikimate kinase [EC:2.7.1.71]	K00891	Shikimate pathway, phosphoenolpyruvate + erythrose-4P => chorismate	M00022	Shikimate kinase	PF01202	MAG_98_3	0	0	0	0	0	0	0	0	0	0	0	0	0	0	0	0	0	0	0	0	0	0	0	0
c_000000038985	1974	3162	f	ND	ND	ND	ND	ND	ND	MAG_98_3	0	0	0	0	0	0	0	0	0	0	0	0	0	0	0	0	0	0	0	0	0	0	0	0
c_000000009206	13820	14657	r	purine-nucleoside phosphorylase [EC:2.4.2.1]	K03783	NA	NA	Phosphorylase superfamily	PF01048	MAG_102_1	0	0	0	1	0	0	0	0	0	2	0	0	0	0	0	1.23152	0	0	0	0	0	1.09872	0	0
c_000000038985	386	1931	f	ND	ND	ND	ND	Domain of unknown function (DUF3502)	PF12010	MAG_98_3	0	0	0	0	0	0	0	1	0	0	0	0	0	0	0	0	0	0	0	0.345012	0	0	0	0
c_000000018585	6919	7279	r	ND	ND	ND	ND	MazG-like family	PF12643	MAG_98_3	0	0	0	0	0	0	0	0	0	0	0	0	0	0	0	0	0	0	0	0	0	0	0	0
c_000000009206	14739	15507	r	NA	NA	NA	NA	Type II restriction endonuclease EcoO109I	PF14511	MAG_102_1	1	1	0	0	1	0	0	0	0	1	2	0	1.23541	1.23539	0	0	1	0	0	0	0	0.563363	1.66784	0
c_000000018585	3948	4869	r	2-dehydropantoate 2-reductase [EC:1.1.1.169]	K00077	Pantothenate biosynthesis, valine/L-aspartate => pantothenate!!!Pantothenate biosynthesis, 2-oxoisovalerate/spermine => pantothenate!!!Coenzyme A biosynthesis, archaea, 2-oxoisovalerate => 4-phosphopantoate => CoA	M00119!!!M00913!!!M00914	Ketopantoate reductase PanE/ApbA C terminal	PF08546	MAG_98_3	0	0	0	0	0	0	0	1	1	0	0	0	0	0	0	0	0	0	0	0.556074	0.496501	0	0	0
c_000000006897	53786	53861	f	ND	ND	ND	ND	Integrase core domain	PF13333	MAG_98_3	0	0	0	0	0	0	0	0	0	0	0	0	0	0	0	0	0	0	0	0	0	0	0	0
c_000000009206	15451	16348	r	site-specific DNA-methyltransferase (adenine-specific) [EC:2.1.1.72]	K00571	NA	NA	DNA methylase	PF01555	MAG_102_1	0	0	0	3	1	0	0	0	0	4	0	0	0	0	0	2.58337	1	0	0	0	0	1.8993	0	0
c_000000006897	53255	53594	f	preprotein translocase subunit YajC	K03210	ND	ND	Preprotein translocase subunit	PF02699	MAG_98_3	0	0	0	0	0	0	0	2	3	0	2	1	0	0	0	0	0	0	0	7.5875	11.1336	0	12.0581	3.54993
c_000000006897	52036	53185	f	queuine tRNA-ribosyltransferase [EC:2.4.2.29]	K00773	ND	ND	Queuine tRNA-ribosyltransferase	PF01702	MAG_98_3	0	0	0	0	0	0	0	0	0	0	0	0	0	0	0	0	0	0	0	0	0	0	0	0
c_000000009206	16449	17760	r	pyrimidine-nucleoside phosphorylase [EC:2.4.2.2]	K00756	NA	NA	Glycosyl transferase family, a/b domain	PF00591	MAG_102_1	0	0	0	0	0	0	0	0	1	5	0	0	0	0	0	0	0	0	0	0	0.530501	1.52934	0	0
c_000000006897	50998	52024	f	S-adenosylmethionine:tRNA ribosyltransferase-isomerase [EC:2.4.99.17]	K07568	ND	ND	Queuosine biosynthesis protein	PF02547	MAG_98_3	0	0	0	0	0	0	0	0	0	0	0	0	0	0	0	0	0	0	0	0	0	0	0	0
c_000000006897	49892	50918	f	holliday junction DNA helicase RuvB [EC:3.6.4.12]	K03551	ND	ND	Holliday junction DNA helicase RuvB P-loop domain	PF05496	MAG_98_3	0	0	0	0	0	0	0	1	0	0	0	1	0	0	0	0	0	0	0	0.461663	0	0	0	0.412384
c_000000009206	17851	19030	r	phosphopentomutase [EC:5.4.2.7]	K01839	NA	NA	Metalloenzyme superfamily	PF01676	MAG_102_1	0	0	0	0	0	0	0	0	0	13	0	0	0	0	0	0	0	0	0	0	0	4.5892	0	0
c_000000006897	48762	49257	f	crossover junction endodeoxyribonuclease RuvC [EC:3.1.22.4]	K01159	ND	ND	Crossover junction endodeoxyribonuclease RuvC	PF02075	MAG_98_3	1	1	0	0	0	0	0	0	2	0	0	1	2.54819	2.54817	0	0	0	0	0	0	2.43949	0	0	1.23573
c_000000006897	47438	48683	f	glutamate-5-semialdehyde dehydrogenase [EC:1.2.1.41]	K00147	Proline biosynthesis, glutamate => proline	M00015	Aldehyde dehydrogenase family	PF00171	MAG_98_3	1	1	0	2	0	0	0	1	1	0	1	1	0.695978	0.695961	0	0.820497	0	0	0	0.359833	0.306666	0	0.483498	0.320384
c_000000009206	19145	19424	r	ethanolamine utilization protein EutN	K04028	NA	NA	Ethanolamine utilisation protein EutN/carboxysome	PF03319	MAG_102_1	0	0	0	0	0	0	0	0	1	0	0	0	0	0	0	0	0	0	0	0	6.23689	0	0	0
c_000000006897	45896	46490	f	ND	ND	ND	ND	ND	ND	MAG_98_3	0	0	0	0	0	0	0	0	0	0	0	0	0	0	0	0	0	0	0	0	0	0	0	0
c_000000006897	44546	45272	f	translational activator of cytochrome c oxidase 1	K18189	ND	ND	Transcriptional regulator	PF01709	MAG_98_3	0	0	0	0	1	0	0	2	1	0	0	2	0	0	0	0	1	0	0	1.52147	0.68384	0	0	1.36353
c_000000009206	19420	19711	r	NA	NA	NA	NA	Ethanolamine utilisation protein EutN/carboxysome	PF03319	MAG_102_1	0	0	0	0	0	0	0	0	0	0	0	0	0	0	0	0	0	0	0	0	0	0	0	0
c_000000006897	40315	40525	f	dodecin	K09165	ND	ND	Dodecin	PF07311	MAG_98_3	0	0	0	0	0	0	0	0	0	0	0	0	0	0	0	0	0	0	0	0	0	0	0	0
c_000000006897	39724	40117	f	ND	ND	ND	ND	Stage V sporulation protein AB	PF13782	MAG_98_3	0	0	0	0	0	0	0	0	0	0	0	0	0	0	0	0	0	0	0	0	0	0	0	0
c_000000009206	19728	20361	r	NA	NA	NA	NA	BMC domain	PF00936	MAG_102_1	0	0	0	0	0	0	0	0	2	9	0	0	0	0	0	0	0	0	0	0	2.73925	7.57888	0	0
c_000000006897	39102	39705	f	stage V sporulation protein AA	K06403	ND	ND	ND	ND	MAG_98_3	0	0	0	0	0	0	0	0	0	0	0	0	0	0	0	0	0	0	0	0	0	0	0	0
c_000000006897	37910	38669	f	RNA polymerase sporulation-specific sigma factor	K03091	ND	ND	Sigma-70, region 4	PF04545	MAG_98_3	0	0	0	0	0	0	0	0	0	0	1	0	0	0	0	0	0	0	0	0	0	0	1.10991	0
c_000000009206	20360	21815	r	propionaldehyde dehydrogenase [EC:1.2.1.87]	K13922	NA	NA	Aldehyde dehydrogenase family	PF00171	MAG_102_1	0	0	0	0	0	0	0	0	1	7	0	0	0	0	0	0	0	0	0	0	0.464357	1.93485	0	0
c_000000006897	37461	37911	f	stage II sporulation protein AB (anti-sigma F factor) [EC:2.7.11.1]	K06379	ND	ND	Histidine kinase-like ATPase domain	PF13581	MAG_98_3	0	0	0	0	0	0	0	0	0	0	0	0	0	0	0	0	0	0	0	0	0	0	0	0
c_000000006897	37096	37462	f	stage II sporulation protein AA (anti-sigma F factor antagonist)	K06378	ND	ND	STAS domain	PF01740	MAG_98_3	0	0	0	0	0	0	0	0	0	0	0	0	0	0	0	0	0	0	0	0	0	0	0	0
c_000000009206	21879	22167	r	ethanolamine utilization protein EutN	K04028	NA	NA	Ethanolamine utilisation protein EutN/carboxysome	PF03319	MAG_102_1	0	0	0	0	0	0	0	0	0	0	0	0	0	0	0	0	0	0	0	0	0	0	0	0
c_000000006897	36746	36971	f	ND	ND	ND	ND	ND	ND	MAG_98_3	0	0	0	0	0	0	0	0	0	0	0	0	0	0	0	0	0	0	0	0	0	0	0	0
c_000000006897	30439	31126	f	ND	ND	ND	ND	Tetratricopeptide repeat	PF13424	MAG_98_3	0	0	0	0	0	0	0	0	0	0	2	0	0	0	0	0	0	0	0	0	0	0	2.64179	0
c_000000009206	22264	22567	r	NA	NA	NA	NA	BMC domain	PF00936	MAG_102_1	0	0	0	0	0	0	0	0	0	1	0	0	0	0	0	0	0	0	0	0	0	4.12569	0	0
c_000000006897	24487	26698	f	ND	ND	ND	ND	Protein export membrane protein	PF02355	MAG_98_3	0	0	0	0	0	0	0	1	0	0	0	0	0	0	0	0	0	0	0	0.211096	0	0	0	0
c_000000006897	21521	22259	f	ND	ND	ND	ND	L,D-transpeptidase catalytic domain	PF03734	MAG_98_3	0	0	0	0	0	0	0	0	0	0	0	0	0	0	0	0	0	0	0	0	0	0	0	0
c_000000009206	22621	23257	r	NA	NA	NA	NA	NA	NA	MAG_102_1	0	0	0	0	0	0	0	0	0	1	0	0	0	0	0	0	0	0	0	0	0	0.857551	0	0
c_000000006897	20544	21423	f	ND	ND	ND	ND	Periplasmic binding protein domain	PF13407	MAG_98_3	0	0	0	0	0	0	0	3	2	0	0	0	0	0	0	0	0	0	0	1.68427	0.969318	0	0	0
c_000000006897	19265	20438	f	tRNA uracil 4-sulfurtransferase [EC:2.8.1.4]	K03151	Thiamine biosynthesis, prokaryotes, AIR (+ DXP/tyrosine) => TMP/TPP!!!Thiamine biosynthesis, prokaryotes, AIR (+ DXP/glycine) => TMP/TPP	M00127!!!M00895	Thiamine biosynthesis protein (ThiI)	PF02568	MAG_98_3	0	0	0	1	0	0	0	0	1	0	0	0	0	0	0	0.475746	0	0	0	0	0.339596	0	0	0
c_000000009206	23269	24589	r	deoxyribose-phosphate aldolase [EC:4.1.2.4]	K01619	Pentose phosphate pathway (Pentose phosphate cycle)!!!Pentose phosphate pathway, non-oxidative phase, fructose 6P => ribose 5P!!!Reductive pentose phosphate cycle (Calvin cycle)!!!Reductive pentose phosphate cycle, glyceraldehyde-3P => ribulose-5P!!!Oxygenic photosynthesis in plants and cyanobacteria!!!Anoxygenic photosynthesis in purple bacteria	M00004!!!M00007!!!M00165!!!M00167!!!M00611!!!M00612	Ribose/Galactose Isomerase	PF02502	MAG_102_1	0	0	0	0	0	1	0	0	0	2	10	0	0	0	0	0	0	1	0	0	0	0.60115	6.28654	0
c_000000006897	18093	19251	f	cysteine desulfurase [EC:2.8.1.7]	K04487	ND	ND	Aminotransferase class-V	PF00266	MAG_98_3	0	0	0	1	0	0	0	0	0	0	1	0	0	0	0	0.457248	0	0	0	0	0	0	0.568302	0
c_000000006897	10254	11784	f	xylulokinase [EC:2.7.1.17]	K00854	Glucuronate pathway (uronate pathway)	M00014	FGGY family of carbohydrate kinases, N-terminal domain	PF00370	MAG_98_3	0	0	0	2	0	0	0	1	3	0	1	3	0	0	0	0.760411	0	0	0	0.307345	0.84673	0	0.395675	0.824981
c_000000009206	24733	25747	r	biotin synthase [EC:2.8.1.6]	K01012	Biotin biosynthesis, pimeloyl-ACP/CoA => biotin!!!Biotin biosynthesis, BioI pathway, long-chain-acyl-ACP => pimeloyl-ACP => biotin!!!Biotin biosynthesis, BioW pathway, pimelate => pimeloyl-CoA => biotin	M00123!!!M00573!!!M00577	Radical SAM superfamily	PF04055	MAG_102_1	0	0	0	2	0	0	0	0	1	8	1	0	0	0	0	1.90499	0	0	0	0	0.740457	3.36392	0.880759	0
c_000000006897	7789	10153	f	DNA mismatch repair protein MutS2	K07456	ND	ND	MutS domain V	PF00488	MAG_98_3	0	0	0	1	0	0	0	3	1	0	0	1	0	0	0	0.204681	0	0	0	0.537311	0.155787	0	0	0.158852
c_000000006897	4823	5138	f	cell division protein ZapA	K09888	ND	ND	Cell division protein ZapA	PF05164	MAG_98_3	5	5	0	32	0	0	0	7	6	0	1	2	35.226	35.2253	0	134.499	0	0	0	26.1508	20.7134	0	6.4593	6.90237
c_000000009206	26299	28525	f	primosomal protein N' (replication factor Y) (superfamily II helicase) [EC:3.6.4.-]	K04066	NA	NA	3??? DNA-binding domain (3???BD)	PF17764	MAG_102_1	0	0	0	0	0	0	0	0	0	4	0	0	0	0	0	0	0	0	0	0	0	0.656364	0	0
c_000000006897	1294	2314	f	phenylalanyl-tRNA synthetase alpha chain [EC:6.1.1.20]	K01889	ND	ND	tRNA synthetases class II core domain (F)	PF01409	MAG_98_3	0	0	0	0	0	0	0	0	1	0	1	0	0	0	0	0	0	0	0	0	0.440693	0	0.66422	0
c_000000057248	46592	47663	r	glucose-1-phosphate adenylyltransferase [EC:2.7.7.27]	K00975	Glycogen biosynthesis, glucose-1P => glycogen/starch!!!Trehalose biosynthesis, D-glucose 1P => trehalose	M00854!!!M00565	Nucleotidyl transferase	PF00483	MAG_98_3	0	0	0	1	0	0	0	1	0	0	1	1	0	0	0	0.50933	0	0	0	0.431149	0	0	0.554249	0.384169
c_000000009206	28569	30978	f	uncharacterized protein	K06915	NA	NA	NA	NA	MAG_102_1	0	0	0	1	0	0	0	0	2	13	1	0	0	0	0	0.353333	0	0	0	0	0.529128	1.96872	0.318896	0
c_000000057248	45481	46600	r	glucose-1-phosphate adenylyltransferase [EC:2.7.7.27]	K00975	Glycogen biosynthesis, glucose-1P => glycogen/starch!!!Trehalose biosynthesis, D-glucose 1P => trehalose	M00854!!!M00565	Nucleotidyl transferase	PF00483	MAG_98_3	0	0	0	2	0	0	0	0	2	0	0	0	0	0	0	0.963308	0	0	0	0	0.740492	0	0	0
c_000000057248	40211	43634	r	ATP-dependent helicase/nuclease subunit B [EC:3.1.-.- 3.6.4.12]	K16899	ND	ND	PD-(D/E)XK nuclease superfamily	PF12705	MAG_98_3	0	0	0	4	0	0	0	2	3	0	1	2	0	0	0	0.556718	0	0	0	0.236272	0.304451	0	0.150618	0.209563
c_000000009206	31073	32180	f	NA	NA	NA	NA	PLD-like domain	PF13091	MAG_102_1	0	0	0	0	0	0	0	1	0	2	0	0	0	0	0	0	0	0	0	0.728718	0	0.784087	0	0
c_000000057248	31070	32852	r	ATP-binding cassette, subfamily B, bacterial	K06147	ND	ND	ABC transporter transmembrane region	PF00664	MAG_98_3	0	0	0	0	0	0	0	0	0	0	1	0	0	0	0	0	0	0	0	0	0	0	0.307093	0
c_000000057248	29207	31049	r	ATP-binding cassette, subfamily B, bacterial	K06147	ND	ND	ABC transporter transmembrane region	PF00664	MAG_98_3	1	1	0	2	0	0	0	0	1	0	0	0	0.461367	0.461361	0	0.581416	0	0	0	0	0.209066	0	0	0
c_000000009206	32176	33454	r	GTPase	K03665	NA	NA	GTP-binding GTPase N-terminal	PF13167	MAG_102_1	1	1	0	2	1	0	0	0	0	4	0	0	0.639922	0.639904	0	1.44495	1	0	0	0	0	1.38999	0	0
c_000000057248	26520	27789	r	putative hemolysin	K03699	ND	ND	Cyclin M transmembrane N-terminal domain	PF01595	MAG_98_3	0	0	0	0	0	0	0	0	0	0	0	0	0	0	0	0	0	0	0	0	0	0	0	0
c_000000057248	24365	25136	r	putative tributyrin esterase [EC:3.1.1.-]	K03930	ND	ND	Putative esterase	PF00756	MAG_98_3	0	0	0	0	0	0	0	0	0	0	0	0	0	0	0	0	0	0	0	0	0	0	0	0
c_000000009206	33491	34283	r	NA	NA	NA	NA	NA	NA	MAG_102_1	0	0	0	0	0	0	0	0	0	3	0	0	0	0	0	0	0	0	0	0	0	1.5334	0	0
c_000000057248	22993	24373	f	ND	ND	ND	ND	Diguanylate cyclase, GGDEF domain	PF00990	MAG_98_3	0	0	0	0	0	0	0	0	3	0	1	0	0	0	0	0	0	0	0	0	0.890701	0	0.445475	0
c_000000057248	20356	21463	r	L-2-hydroxycarboxylate dehydrogenase (NAD+) [EC:1.1.1.337]	K05884	Coenzyme M biosynthesis	M00358	Malate/L-lactate dehydrogenase	PF02615	MAG_98_3	1	1	0	1	0	0	0	2	2	0	1	0	0.928634	0.928616	0	0.58774	0	0	0	0.962496	0.913345	0	0.649351	0
c_000000009912	1	160	r	NA	NA	NA	NA	NA	NA	MAG_102_1	0	0	0	0	0	0	0	0	0	0	0	0	0	0	0	0	0	0	0	0	0	0	0	0
c_000000057248	14199	14703	r	inorganic pyrophosphatase [EC:3.6.1.1]	K01507	ND	ND	Inorganic pyrophosphatase	PF00719	MAG_98_3	0	0	0	0	0	0	0	0	0	0	0	0	0	0	0	0	0	0	0	0	0	0	0	0
c_000000057248	7408	9778	r	alpha-L-rhamnosidase [EC:3.2.1.40]	K05989	ND	ND	Bacterial alpha-L-rhamnosidase 6 hairpin glycosidase domain	PF17389	MAG_98_3	0	0	0	7	0	0	0	2	2	0	2	4	0	0	0	1.55236	0	0	0	0.367905	0.327927	0	0.474236	0.656073
c_000000009912	169	3277	r	NA	NA	NA	NA	AcrB/AcrD/AcrF family	PF00873	MAG_102_1	0	0	0	0	0	0	0	0	0	2	0	0	0	0	0	0	0	0	0	0	0	0.231488	0	0
c_000000057248	6724	7054	f	ND	ND	ND	ND	Protein of unknown function (DUF1292)	PF06949	MAG_98_3	0	0	0	1	0	0	0	0	1	0	0	0	0	0	0	3.81381	0	0	0	0	3.17877	0	0	0
c_000000057248	6165	6543	f	ND	ND	ND	ND	ND	ND	MAG_98_3	0	0	0	0	0	0	0	0	0	0	0	0	0	0	0	0	0	0	0	0	0	0	0	0
c_000000009912	3292	4483	r	NA	NA	NA	NA	Barrel-sandwich domain of CusB or HlyD membrane-fusion	PF16576	MAG_102_1	0	0	0	0	0	0	0	0	0	1	0	0	0	0	0	0	0	0	0	0	0	0.340279	0	0
c_000000057248	2798	3194	r	ND	ND	ND	ND	NusG domain II	PF07009	MAG_98_3	1	1	0	0	0	0	0	0	0	0	0	0	3.6854	3.68536	0	0	0	0	0	0	0	0	0	0
c_000000057248	1276	2245	r	ND	ND	ND	ND	Polyprenyl synthetase	PF00348	MAG_98_3	0	0	0	3	0	0	0	1	3	0	0	0	0	0	0	1.73759	0	0	0	0.477794	1.19494	0	0	0
c_000000009912	4479	5865	r	NA	NA	NA	NA	Outer membrane efflux protein	PF02321	MAG_102_1	0	0	0	1	0	0	0	0	1	3	1	0	0	0	0	0.664633	0	0	0	0	0.492098	0.85572	0.591711	0
c_000000057248	513	1155	r	ND	ND	ND	ND	ND	ND	MAG_98_3	0	0	0	13	0	0	0	3	2	0	1	0	0	0	0	15.4898	0	0	0	3.10594	1.95822	0	1.55092	0
c_000000057248	0	489	r	ND	ND	ND	ND	Na+-transporting oxaloacetate decarboxylase beta subunit	PF03977	MAG_98_3	0	0	0	0	0	0	0	0	0	0	0	1	0	0	0	0	0	0	0	0	0	0	0	1.23841
c_000000009912	5891	6365	r	NA	NA	NA	NA	MarR family	PF12802	MAG_102_1	0	0	0	0	0	0	0	0	0	2	0	0	0	0	0	0	0	0	0	0	0	2.81131	0	0
c_000000025376	24644	25301	f	ND	ND	ND	ND	ND	ND	MAG_98_3	0	0	0	0	0	0	0	0	0	0	0	0	0	0	0	0	0	0	0	0	0	0	0	0
c_000000025376	24126	24633	f	ND	ND	ND	ND	ND	ND	MAG_98_3	0	0	0	0	0	0	0	0	0	0	0	0	0	0	0	0	0	0	0	0	0	0	0	0
c_000000010221	2	272	r	NA	NA	NA	NA	NA	NA	MAG_102_1	0	0	0	0	0	0	0	0	0	0	0	0	0	0	0	0	0	0	0	0	0	0	0	0
c_000000025376	22824	23025	r	ND	ND	ND	ND	ND	ND	MAG_98_3	0	0	0	0	0	0	0	0	0	0	0	0	0	0	0	0	0	0	0	0	0	0	0	0
c_000000025376	21190	21319	r	ND	ND	ND	ND	ND	ND	MAG_98_3	0	0	0	0	0	0	0	0	0	0	0	0	0	0	0	0	0	0	0	0	0	0	0	0
c_000000010221	622	3790	r	NA	NA	NA	NA	Protein of unknown function (DUF2723)	PF11028	MAG_102_1	5	5	0	5	0	0	0	0	7	12	5	0	1.55143	1.5514	0	1.39003	0	0	0	0	1.4353	1.38934	1.26443	0
c_000000025376	20827	21157	r	N-acetylmuramoyl-L-alanine amidase [EC:3.5.1.28]	K01449	ND	ND	Cell Wall Hydrolase	PF07486	MAG_98_3	0	0	0	0	0	0	0	0	0	0	0	0	0	0	0	0	0	0	0	0	0	0	0	0
c_000000025376	17145	17439	r	ND	ND	ND	ND	ND	ND	MAG_98_3	7	7	0	20	0	0	0	14	2	0	1	6	72.5853	72.5849	0	122.325	0	0	0	73.0203	10.1043	0	8.91621	29.5759
c_000000010221	3856	5053	r	NA	NA	NA	NA	NA	NA	MAG_102_1	1	1	0	0	0	0	0	0	1	9	0	0	0.703098	0.70308	0	0	0	0	0	0	0.584776	3.09124	0	0
c_000000025376	14371	14875	f	ND	ND	ND	ND	Uracil DNA glycosylase superfamily	PF03167	MAG_98_3	0	0	0	0	0	0	0	0	2	0	0	0	0	0	0	0	0	0	0	0	2.14255	0	0	0
c_000000025376	11848	12241	r	ND	ND	ND	ND	ND	ND	MAG_98_3	0	0	0	0	0	0	0	0	0	0	0	0	0	0	0	0	0	0	0	0	0	0	0	0
c_000000010221	5045	5603	r	NA	NA	NA	NA	NUDIX domain	PF00293	MAG_102_1	2	2	0	4	0	3	0	0	1	2	0	0	3.9207	3.9206	0	8.80557	0	7	0	0	1.69606	2.10445	0	0
c_000000025376	9888	10476	r	ND	ND	ND	ND	Rubrerythrin	PF02915	MAG_98_3	1	1	0	6	0	0	0	3	2	0	4	0	1.93209	1.93203	0	7.10533	0	0	0	3.02913	1.75689	0	5.52205	0
c_000000025376	9196	9799	f	ND	ND	ND	ND	Sir2 family	PF02146	MAG_98_3	0	0	0	0	0	0	0	0	0	0	1	0	0	0	0	0	0	0	0	0	0	0	1.56923	0
c_000000010221	5677	7828	r	NA	NA	NA	NA	Uncharacterised protein family UPF0052	PF01933	MAG_102_1	2	2	0	0	0	0	0	0	0	11	0	0	0.716893	0.716869	0	0	0	0	0	0	0	1.89021	0	0
c_000000025376	7793	9140	f	phosphoglucosamine mutase [EC:5.4.2.10]	K03431	UDP-N-acetyl-D-glucosamine biosynthesis, prokaryotes, glucose => UDP-GlcNAc	M00909	Phosphoglucomutase/phosphomannomutase, alpha/beta/alpha domain I	PF02878	MAG_98_3	2	2	0	8	0	0	0	1	0	0	2	2	1.33108	1.33106	0	3.30741	0	0	0	0.342282	0	0	0.887165	0.611241
c_000000025376	4590	5775	r	sodium transport system permease protein	K09696	ND	ND	ABC-2 family transporter protein	PF12698	MAG_98_3	0	0	0	1	0	0	0	1	0	0	0	0	0	0	0	0.468966	0	0	0	0.399824	0	0	0	0
c_000000010221	7847	9209	r	acetyl-CoA carboxylase, biotin carboxylase subunit [EC:6.4.1.2 6.3.4.14]	K01961	3-Hydroxypropionate bi-cycle!!!Fatty acid biosynthesis, initiation!!!Anoxygenic photosynthesis in green nonsulfur bacteria	M00376!!!M00082!!!M00613	Carbamoyl-phosphate synthase L chain, ATP binding domain	PF02786	MAG_102_1	2	2	0	5	0	2	0	0	0	12	1	1	1.26655	1.26652	0	3.41043	0	1	0	0	0	3.53549	0.616513	0.528908
c_000000025376	3263	4442	f	8-amino-7-oxononanoate synthase [EC:2.3.1.47]	K00652	Biotin biosynthesis, pimeloyl-ACP/CoA => biotin!!!Biotin biosynthesis, BioI pathway, long-chain-acyl-ACP => pimeloyl-ACP => biotin!!!Biotin biosynthesis, BioW pathway, pimelate => pimeloyl-CoA => biotin	M00123!!!M00573!!!M00577	Aminotransferase class I and II	PF00155	MAG_98_3	0	0	0	2	0	0	0	1	0	0	0	0	0	0	0	0.907195	0	0	0	0.373991	0	0	0	0
c_000000025376	2042	3134	f	ND	ND	ND	ND	Rhomboid family	PF01694	MAG_98_3	0	0	0	0	0	0	0	0	0	0	0	0	0	0	0	0	0	0	0	0	0	0	0	0
c_000000010221	9216	9696	r	acetyl-CoA carboxylase biotin carboxyl carrier protein	K02160	3-Hydroxypropionate bi-cycle!!!Fatty acid biosynthesis, initiation!!!Anoxygenic photosynthesis in green nonsulfur bacteria	M00376!!!M00082!!!M00613	Biotin-requiring enzyme	PF00364	MAG_102_1	0	0	0	1	0	0	0	0	0	1	0	0	0	0	0	2.61022	0	0	0	0	0	1.3693	0	0
c_000000025376	743	1079	r	ND	ND	ND	ND	Branched-chain amino acid transport protein (AzlD)	PF05437	MAG_98_3	0	0	0	0	0	0	0	0	0	0	0	0	0	0	0	0	0	0	0	0	0	0	0	0
c_000000025376	224	659	r	starvation-inducible DNA-binding protein	K04047	ND	ND	Ferritin-like domain	PF00210	MAG_98_3	5	5	0	62	0	0	0	12	43	0	12	5	22.7619	22.7618	0	167.883	0	0	0	26.767	91.9496	0	39.7728	10.2144
c_000000010221	10452	11004	f	DtxR family transcriptional regulator, Mn-dependent transcriptional regulator	K03709	NA	NA	Iron dependent repressor, metal binding and dimerisation domain	PF02742	MAG_102_1	0	0	0	1	1	0	0	0	0	3	0	1	0	0	0	2.38908	3	0	0	0	0	3.19237	0	1.90116
c_000000017240	61879	63103	f	ND	ND	ND	ND	Bacterial capsule synthesis protein PGA_cap	PF09587	MAG_98_3	0	0	0	1	0	0	0	1	0	0	1	0	0	0	0	0.467825	0	0	0	0.398733	0	0	0.533509	0
c_000000017240	59083	59827	f	glycerophosphoryl diester phosphodiesterase [EC:3.1.4.46]	K01126	ND	ND	Glycerophosphoryl diester phosphodiesterase family	PF03009	MAG_98_3	1	1	0	0	0	0	0	0	0	0	0	0	1.41916	1.41912	0	0	0	0	0	0	0	0	0	0
c_000000010221	11060	11234	f	ferrous iron transport protein A	K04758	NA	NA	FeoA domain	PF04023	MAG_102_1	0	0	0	0	0	0	0	0	0	0	0	0	0	0	0	0	0	0	0	0	0	0	0	0
c_000000017240	56466	57504	f	ND	ND	ND	ND	Sporulation and spore germination	PF10646	MAG_98_3	1	1	0	30	0	0	0	4	8	0	9	2	0.96401	0.96398	0	16.1069	0	0	0	1.94124	3.48349	0	6.28744	0.865865
c_000000017240	54955	56410	f	two-component system, OmpR family, sensor histidine kinase BaeS [EC:2.7.13.3]	K07642	ND	ND	Histidine kinase-, DNA gyrase B-, and HSP90-like ATPase	PF02518	MAG_98_3	0	0	0	2	0	0	0	2	3	0	0	3	0	0	0	0.765542	0	0	0	0.672414	0.902473	0	0	0.90106
c_000000010221	11230	11476	f	ferrous iron transport protein A	K04758	NA	NA	FeoA domain	PF04023	MAG_102_1	0	0	0	0	0	0	0	0	0	3	0	0	0	0	0	0	0	0	0	0	0	22.1636	0	0
c_000000017240	54270	54951	f	two-component system, OmpR family, response regulator	K02483	ND	ND	Response regulator receiver domain	PF00072	MAG_98_3	0	0	0	2	0	0	0	0	1	0	1	1	0	0	0	1.9302	0	0	0	0	0.795023	0	1.30115	0.782773
c_000000017240	51798	53220	r	serine-type D-Ala-D-Ala carboxypeptidase (penicillin-binding protein 5/6) [EC:3.4.16.4]	K07258	ND	ND	D-alanyl-D-alanine carboxypeptidase	PF00768	MAG_98_3	0	0	0	0	0	0	0	0	1	0	0	0	0	0	0	0	0	0	0	0	0.287605	0	0	0
c_000000010221	11537	13622	f	ferrous iron transport protein B	K04759	NA	NA	Ferrous iron transport protein B	PF02421	MAG_102_1	0	0	0	0	0	0	0	0	0	24	0	0	0	0	0	0	0	0	0	0	0	4.21564	0	0
c_000000017240	50646	51273	f	ND	ND	ND	ND	HD domain	PF01966	MAG_98_3	0	0	0	1	0	0	0	0	2	0	1	0	0	0	0	1.04727	0	0	0	0	1.62705	0	1.32841	0
c_000000017240	48568	48868	f	RNA-binding protein	K07574	ND	ND	CRS1 / YhbY (CRM) domain	PF01985	MAG_98_3	0	0	0	0	0	0	0	0	0	0	0	0	0	0	0	0	0	0	0	0	0	0	0	0
c_000000010221	13697	14720	f	NA	NA	NA	NA	NA	NA	MAG_102_1	6	6	0	0	0	0	0	0	0	6	0	0	4.50957	4.50942	0	0	0	0	0	0	0	2.51512	0	0
c_000000017240	47229	48498	f	GTPase [EC:3.6.5.-]	K03979	ND	ND	GTP1/OBG	PF01018	MAG_98_3	0	0	0	2	0	0	0	0	0	0	0	2	0	0	0	0.911668	0	0	0	0	0	0	0	0.663931
c_000000017240	46480	46816	f	uncharacterized protein	K07584	ND	ND	Cysteine protease Prp	PF04327	MAG_98_3	0	0	0	6	0	0	0	1	2	0	1	1	0	0	0	21.1423	0	0	0	2.89991	4.9466	0	4.36015	2.68303
c_000000010221	14926	15619	r	3-dehydroquinate dehydratase I [EC:4.2.1.10]	K03785	Shikimate pathway, phosphoenolpyruvate + erythrose-4P => chorismate	M00022	Type I 3-dehydroquinase	PF01487	MAG_102_1	1	1	0	0	0	0	0	1	0	4	1	0	1.24369	1.24366	0	0	0	0	0	1.42346	0	2.89853	1.47984	0
c_000000017240	44792	46004	f	ND	ND	ND	ND	Ribonuclease E/G family	PF10150	MAG_98_3	0	0	0	1	0	0	0	0	0	0	0	0	0	0	0	0.484718	0	0	0	0	0	0	0	0
c_000000017240	39720	40140	f	methylglyoxal synthase [EC:4.2.3.3]	K01734	ND	ND	MGS-like domain	PF02142	MAG_98_3	0	0	0	0	0	0	0	0	0	0	0	0	0	0	0	0	0	0	0	0	0	0	0	0
c_000000010221	15746	16127	r	NA	NA	NA	NA	NA	NA	MAG_102_1	2	2	0	2	0	0	0	3	0	0	1	0	10.605	10.6049	0	7.15393	0	0	0	8.70734	0	0	4.48972	0
c_000000017240	38555	39716	f	rod shape determining protein RodA	K05837	ND	ND	Cell cycle protein	PF01098	MAG_98_3	0	0	0	0	0	0	0	0	1	0	0	1	0	0	0	0	0	0	0	0	0.351359	0	0	0.36112
c_000000017240	37300	38113	f	septum site-determining protein MinD	K03609	ND	ND	CobQ/CobB/MinD/ParA nucleotide binding domain	PF01656	MAG_98_3	0	0	1	6	0	0	0	6	3	0	0	5	0	0	0.80157	4.37113	0	0	0	3.83946	1.67596	0	0	2.86921
c_000000010221	16270	16762	f	NA	NA	NA	NA	NfeD-like C-terminal, partner-binding	PF01957	MAG_102_1	0	0	0	0	0	0	0	0	1	3	0	0	0	0	0	0	0	0	0	0	1.98697	3.90588	0	0
c_000000017240	36588	37263	f	septum site-determining protein MinC	K03610	ND	ND	Septum formation inhibitor MinC, C-terminal domain	PF03775	MAG_98_3	0	0	0	4	0	0	0	2	1	0	1	2	0	0	0	4.22373	0	0	0	1.74654	0.796908	0	1.19671	1.57542
c_000000017240	34097	36518	f	penicillin-binding protein 2 [EC:3.4.16.4]	K05515	ND	ND	Penicillin binding protein transpeptidase domain	PF00905	MAG_98_3	0	0	0	2	0	0	0	0	2	0	0	1	0	0	0	0.413611	0	0	0	0	0.316876	0	0	0.15884
c_000000010221	16758	17901	f	NA	NA	NA	NA	NA	NA	MAG_102_1	0	0	0	0	0	0	0	0	0	2	0	0	0	0	0	0	0	0	0	0	0	0.71952	0	0
c_000000017240	30752	31349	f	septum formation protein	K06287	ND	ND	Maf-like protein	PF02545	MAG_98_3	0	0	0	1	0	0	0	3	1	0	0	1	0	0	0	1.11799	0	0	0	3.07396	0.940395	0	0	0.921327
c_000000017240	29108	29303	r	ND	ND	ND	ND	Small, acid-soluble spore proteins, alpha/beta type	PF00269	MAG_98_3	0	0	0	0	0	0	0	0	0	0	0	0	0	0	0	0	0	0	0	0	0	0	0	0
c_000000010221	17914	18934	f	NA	NA	NA	NA	SigmaW regulon antibacterial	PF12127	MAG_102_1	0	0	0	0	0	0	0	0	1	4	0	0	0	0	0	0	0	0	0	0	0.727723	1.67295	0	0
c_000000017240	27965	28346	r	ND	ND	ND	ND	Domain of unknown function (DUF4363)	PF14276	MAG_98_3	0	0	0	0	0	0	0	0	0	0	0	0	0	0	0	0	0	0	0	0	0	0	0	0
c_000000017240	19603	20833	f	carboxyl-terminal processing protease [EC:3.4.21.102]	K03797	ND	ND	Peptidase family S41	PF03572	MAG_98_3	0	0	0	5	0	0	0	1	2	1	2	1	0	0	0	2.17426	0	0	0	0.370532	0.630027	0.302282	0.962255	0.330228
c_000000010221	18933	19644	f	NA	NA	NA	NA	NA	NA	MAG_102_1	3	3	0	0	0	0	0	0	0	6	0	0	5.15979	5.15961	0	0	0	0	0	0	0	4.44481	0	0
c_000000017240	18558	19458	f	cell division transport system permease protein	K09811	ND	ND	FtsX extracellular domain	PF18075	MAG_98_3	0	0	0	0	0	0	0	0	0	0	0	0	0	0	0	0	0	0	0	0	0	0	0	0
c_000000017240	15533	16649	f	multiple sugar transport system ATP-binding protein	K10112	ND	ND	ABC transporter	PF00005	MAG_98_3	0	0	0	19	0	0	0	12	6	0	7	7	0	0	0	8.94535	0	0	0	4.95373	2.12093	0	3.8994	2.57263
c_000000010221	19960	21292	f	NA	NA	NA	NA	Phage integrase family	PF00589	MAG_102_1	0	0	0	0	0	0	0	0	0	4	0	0	0	0	0	0	0	0	0	0	0	1.20316	0	0
c_000000017240	13480	15064	r	stage V sporulation protein B	K06409	ND	ND	Polysaccharide biosynthesis protein	PF01943	MAG_98_3	0	0	0	0	0	0	0	1	0	0	0	0	0	0	0	0	0	0	0	0.28908	0	0	0	0
c_000000017240	11148	12270	f	ABC-2 type transport system permease protein	K01992	ND	ND	ABC-2 family transporter protein	PF12698	MAG_98_3	0	0	0	0	0	0	0	0	1	0	0	0	0	0	0	0	0	0	0	0	0.398569	0	0	0
c_000000010221	21278	21761	f	NA	NA	NA	NA	NA	NA	MAG_102_1	0	0	0	0	0	0	0	0	0	0	0	0	0	0	0	0	0	0	0	0	0	0	0	0
c_000000017240	10188	11127	f	ABC-2 type transport system ATP-binding protein	K01990	ND	ND	ABC transporter	PF00005	MAG_98_3	0	0	0	0	0	0	0	0	0	0	0	0	0	0	0	0	0	0	0	0	0	0	0	0
c_000000017240	6320	6950	r	ND	ND	ND	ND	DnaJ domain	PF00226	MAG_98_3	0	0	0	1	0	0	0	0	0	0	0	0	0	0	0	1.03722	0	0	0	0	0	0	0	0
c_000000010221	21821	22175	f	NA	NA	NA	NA	NA	NA	MAG_102_1	0	0	0	0	0	0	0	0	0	1	0	0	0	0	0	0	0	0	0	0	0	2.73861	0	0
c_000000017240	5797	6307	r	ND	ND	ND	ND	ND	ND	MAG_98_3	0	0	0	0	0	0	0	0	0	0	1	0	0	0	0	0	0	0	0	0	0	0	2.17657	0
c_000000017240	4264	5587	f	endoglucanase [EC:3.2.1.4]	K01179	ND	ND	Cellulase (glycosyl hydrolase family 5)	PF00150	MAG_98_3	0	0	0	3	0	0	0	1	4	0	1	2	0	0	0	1.18983	0	0	0	0.332734	1.12583	0	0.422637	0.592677
c_000000010221	22186	22528	f	NA	NA	NA	NA	NA	NA	MAG_102_1	0	0	0	0	0	0	0	0	0	1	0	0	0	0	0	0	0	0	0	0	0	2.99696	0	0
c_000000017240	2267	4166	f	ND	ND	ND	ND	Cellulase (glycosyl hydrolase family 5)	PF00150	MAG_98_3	0	0	0	9	0	0	0	6	4	0	0	5	0	0	0	2.41349	0	0	0	1.41835	0.833952	0	0	1.05169
c_000000002024	17224	18868	f	ND	ND	ND	ND	MutS domain V	PF00488	MAG_98_3	0	0	0	0	0	0	0	0	1	0	0	0	0	0	0	0	0	0	0	0	0.283691	0	0	0
c_000000010221	22524	23613	f	NA	NA	NA	NA	AAA domain	PF13481	MAG_102_1	0	0	0	0	0	0	0	0	0	8	0	0	0	0	0	0	0	0	0	0	0	3.12906	0	0
c_000000002024	16525	17005	f	23S rRNA (pseudouridine1915-N3)-methyltransferase [EC:2.1.1.177]	K00783	ND	ND	Predicted SPOUT methyltransferase	PF02590	MAG_98_3	0	0	0	0	0	0	0	0	0	0	0	0	0	0	0	0	0	0	0	0	0	0	0	0
c_000000002024	13991	15101	f	serine protease Do [EC:3.4.21.107]	K04771	ND	ND	Trypsin-like peptidase domain	PF13365	MAG_98_3	0	0	0	0	0	0	0	0	1	0	0	0	0	0	0	0	0	0	0	0	0.378506	0	0	0
c_000000010221	23753	24182	r	NA	NA	NA	NA	NA	NA	MAG_102_1	0	0	0	0	0	0	0	0	0	0	0	0	0	0	0	0	0	0	0	0	0	0	0	0
c_000000002024	10381	10906	r	fumarate hydratase subunit beta [EC:4.2.1.2]	K01678	Citrate cycle (TCA cycle, Krebs cycle)!!!Citrate cycle, second carbon oxidation, 2-oxoglutarate => oxaloacetate!!!Reductive citrate cycle (Arnon-Buchanan cycle)!!!Dicarboxylate-hydroxybutyrate cycle!!!Incomplete reductive citrate cycle, acetyl-CoA => oxoglutarate!!!Anoxygenic photosynthesis in green nonsulfur bacteria!!!Anoxygenic photosynthesis in green sulfur bacteria	M00009!!!M00011!!!M00173!!!M00374!!!M00620!!!M00613!!!M00614	Fumarase C-terminus	PF05683	MAG_98_3	0	0	0	0	0	0	0	0	0	0	0	0	0	0	0	0	0	0	0	0	0	0	0	0
c_000000002024	8515	10318	f	macrolide transport system ATP-binding/permease protein	K18231	ND	ND	ABC transporter	PF00005	MAG_98_3	0	0	0	1	0	0	0	0	1	0	0	1	0	0	0	0.296278	0	0	0	0	0.215646	0	0	0.216652
c_000000010221	24185	24518	r	NA	NA	NA	NA	NA	NA	MAG_102_1	0	0	0	0	0	0	0	0	0	0	0	0	0	0	0	0	0	0	0	0	0	0	0	0
c_000000002024	6773	8072	f	UDP-N-acetylglucosamine 1-carboxyvinyltransferase [EC:2.5.1.7]	K00790	ND	ND	EPSP synthase (3-phosphoshikimate 1-carboxyvinyltransferase)	PF00275	MAG_98_3	0	0	0	3	0	0	0	1	3	0	0	2	0	0	0	1.35978	0	0	0	0.366365	0.997756	0	0	0.654736
c_000000002024	3105	4626	f	ND	ND	ND	ND	Peptidase family M1 domain	PF01433	MAG_98_3	0	0	0	1	0	0	0	0	0	0	0	0	0	0	0	0.345369	0	0	0	0	0	0	0	0
c_000000010221	24714	24819	r	NA	NA	NA	NA	NA	NA	MAG_102_1	0	0	0	0	0	0	0	0	0	0	0	0	0	0	0	0	0	0	0	0	0	0	0	0
c_000000058975	22454	23072	f	ND	ND	ND	ND	Crp-like helix-turn-helix domain	PF13545	MAG_98_3	0	0	0	0	0	0	0	1	2	0	0	0	0	0	0	0	0	0	0	0.931443	1.63193	0	0	0
c_000000058975	20307	21294	f	ND	ND	ND	ND	Oxidoreductase family, NAD-binding Rossmann fold	PF01408	MAG_98_3	0	0	0	1	0	0	0	0	3	0	2	0	0	0	0	0.569376	0	0	0	0	1.28139	0	1.30796	0
c_000000010381	2	1871	r	NA	NA	NA	NA	Alpha amylase, catalytic domain	PF00128	MAG_102_1	1	1	0	0	1	0	1	0	3	13	1	0	0.537205	0.537195	0	0	1	0	1	0	1.05479	2.70563	0.44284	0
c_000000058975	18122	19169	f	FAD:protein FMN transferase [EC:2.7.1.180]	K03734	ND	ND	ApbE family	PF02424	MAG_98_3	0	0	0	3	0	0	0	1	0	0	0	0	0	0	0	1.53561	0	0	0	0.443987	0	0	0	0
c_000000058975	17078	17981	f	putative aldouronate transport system permease protein	K17320	ND	ND	Binding-protein-dependent transport system inner membrane component	PF00528	MAG_98_3	0	0	0	1	0	0	0	1	2	0	2	1	0	0	0	0.719182	0	0	0	0.625542	1.14471	0	1.78145	0.563984
c_000000010381	2120	3386	f	NA	NA	NA	NA	NA	NA	MAG_102_1	0	0	0	2	1	0	0	0	0	13	0	2	0	0	0	1.48763	1	0	0	0	0	4.22778	0	1.13986
c_000000058975	16102	17065	f	putative aldouronate transport system permease protein	K17319	ND	ND	Binding-protein-dependent transport system inner membrane component	PF00528	MAG_98_3	0	0	0	1	0	0	0	0	1	0	0	0	0	0	0	0.753431	0	0	0	0	0.581685	0	0	0
c_000000058975	14310	15999	f	putative aldouronate transport system substrate-binding protein	K17318	ND	ND	Bacterial extracellular solute-binding protein	PF01547	MAG_98_3	0	0	0	3	0	0	0	1	13	0	4	2	0	0	0	0.865202	0	0	0	0.255134	2.85892	0	1.37653	0.452681
c_000000010381	3391	4801	f	NA	NA	NA	NA	NA	NA	MAG_102_1	0	0	0	1	0	0	0	0	2	11	1	0	0	0	0	0.690465	0	0	0	0	0.950454	3.18709	0.6096	0
c_000000058975	10822	12616	f	two-component system, sensor histidine kinase YesM [EC:2.7.13.3]	K07718	ND	ND	Histidine kinase	PF06580	MAG_98_3	0	0	0	0	0	0	0	1	2	0	0	0	0	0	0	0	0	0	0	0.28492	0.526765	0	0	0
c_000000058975	7685	8111	f	ND	ND	ND	ND	ND	ND	MAG_98_3	0	0	0	0	0	0	0	0	1	0	0	0	0	0	0	0	0	0	0	0	1.75034	0	0	0
c_000000010381	5048	5993	r	ribosomal protein L11 methyltransferase [EC:2.1.1.-]	K02687	NA	NA	Ribosomal protein L11 methyltransferase (PrmA)	PF06325	MAG_102_1	0	0	0	0	0	0	0	0	0	3	0	0	0	0	0	0	0	0	0	0	0	1.4473	0	0
c_000000058975	323	1196	f	flagellar biosynthesis protein FlhG	K04562	ND	ND	CobQ/CobB/MinD/ParA nucleotide binding domain	PF01656	MAG_98_3	0	0	0	0	0	0	0	1	1	0	0	0	0	0	0	0	0	0	0	0.61229	0.550646	0	0	0
c_000000056143	55820	56333	f	lipoyl synthase [EC:2.8.1.8]	K03644	Lipoic acid biosynthesis, plants and bacteria, octanoyl-ACP => dihydrolipoyl-E2/H!!!Lipoic acid biosynthesis, eukaryotes, octanoyl-ACP => dihydrolipoyl-H!!!Lipoic acid biosynthesis, animals and bacteria, octanoyl-ACP => dihydrolipoyl-H => dihydrolipoyl-E2!!!Lipoic acid biosynthesis, octanoyl-CoA => dihydrolipoyl-E2	M00881!!!M00882!!!M00883!!!M00884	Radical SAM superfamily	PF04055	MAG_98_3	0	0	0	1	0	0	0	0	0	0	0	0	0	0	0	1.68448	0	0	0	0	0	0	0	0
c_000000010381	6048	6351	f	NA	NA	NA	NA	NA	NA	MAG_102_1	0	0	0	0	4	0	0	0	0	0	0	1	0	0	0	0	26	0	0	0	0	0	0	4.75924
c_000000056143	55130	55817	f	lipoyl(octanoyl) transferase [EC:2.3.1.181]	K03801	Lipoic acid biosynthesis, plants and bacteria, octanoyl-ACP => dihydrolipoyl-E2/H	M00881	Biotin/lipoate A/B protein ligase family	PF03099	MAG_98_3	0	0	0	0	0	0	0	0	0	0	0	0	0	0	0	0	0	0	0	0	0	0	0	0
c_000000056143	53889	54549	f	putative glutamine amidotransferase	K07010	ND	ND	Peptidase C26	PF07722	MAG_98_3	0	0	0	0	0	0	0	0	0	0	0	0	0	0	0	0	0	0	0	0	0	0	0	0
c_000000010381	6362	7079	f	NA	NA	NA	NA	NA	NA	MAG_102_1	0	0	1	0	0	0	0	0	1	2	0	1	0	0	1.63212	0	0	0	0	0	1.24849	1.46319	0	1.21905
c_000000056143	51783	52278	f	ND	ND	ND	ND	LURP-one-related	PF04525	MAG_98_3	0	0	0	1	0	0	0	0	0	0	0	0	0	0	0	1.84166	0	0	0	0	0	0	0	0
c_000000056143	50397	51714	f	ND	ND	ND	ND	Domain of unknown function (DUF4129)	PF13559	MAG_98_3	0	0	0	0	0	0	0	0	0	0	0	0	0	0	0	0	0	0	0	0	0	0	0	0
c_000000010381	7111	8569	r	acid phosphatase type 7	K22390	NA	NA	Calcineurin-like phosphoesterase	PF00149	MAG_102_1	0	0	0	0	0	1	0	0	0	5	3	0	0	0	0	0	0	1	0	0	0	1.35551	1.70248	0
c_000000056143	48312	49305	f	MoxR-like ATPase [EC:3.6.3.-]	K03924	ND	ND	ATPase family associated with various cellular activities (AAA)	PF07726	MAG_98_3	0	0	0	1	0	0	0	0	1	0	0	0	0	0	0	0.633101	0	0	0	0	0.47281	0	0	0
c_000000056143	47814	48129	f	ND	ND	ND	ND	ND	ND	MAG_98_3	0	0	0	0	0	0	0	0	0	0	0	0	0	0	0	0	0	0	0	0	0	0	0	0
c_000000010381	8532	10323	r	NA	NA	NA	NA	NA	NA	MAG_102_1	0	0	0	0	0	1	0	0	0	7	0	0	0	0	0	0	0	1	0	0	0	1.51977	0	0
c_000000056143	46392	47529	f	ND	ND	ND	ND	ND	ND	MAG_98_3	0	0	0	0	0	0	0	0	0	0	0	0	0	0	0	0	0	0	0	0	0	0	0	0
c_000000056143	43818	44715	r	diacylglycerol kinase (ATP) [EC:2.7.1.107]	K07029	ND	ND	Diacylglycerol kinase catalytic domain	PF00781	MAG_98_3	0	0	0	3	0	0	0	1	2	0	0	4	0	0	0	2.00663	0	0	0	0.584668	1.04913	0	0	2.08881
c_000000010381	10319	13535	r	NA	NA	NA	NA	SNF2 family N-terminal domain	PF00176	MAG_102_1	0	0	0	0	1	0	0	0	0	15	1	1	0	0	0	0	0	0	0	0	0	1.65493	0.231789	0.200181
c_000000056143	43315	43822	r	ND	ND	ND	ND	Protein of unknown function (DUF4446)	PF14584	MAG_98_3	0	0	0	2	0	0	0	1	0	0	0	0	0	0	0	3.13569	0	0	0	1.3751	0	0	0	0
c_000000056143	41001	42132	r	ND	ND	ND	ND	ND	ND	MAG_98_3	0	0	0	1	0	0	0	0	1	0	0	1	0	0	0	0.516605	0	0	0	0	0.412993	0	0	0.408754
c_000000010381	13684	14455	f	exodeoxyribonuclease III [EC:3.1.11.2]	K01142	NA	NA	Endonuclease/Exonuclease/phosphatase family	PF03372	MAG_102_1	0	0	0	0	0	0	0	0	0	4	0	0	0	0	0	0	0	0	0	0	0	2.56209	0	0
c_000000056143	39331	40186	f	ParB family transcriptional regulator, chromosome partitioning protein	K03497	ND	ND	ParB-like nuclease domain	PF02195	MAG_98_3	0	0	0	4	0	0	0	1	0	0	0	0	0	0	0	2.71863	0	0	0	0.589809	0	0	0	0
c_000000056143	38161	38428	r	Ca2+/H+ antiporter, TMEM165/GDT1 family	K23541	ND	ND	Uncharacterized protein family UPF0016	PF01169	MAG_98_3	0	0	0	0	0	0	0	0	0	0	0	0	0	0	0	0	0	0	0	0	0	0	0	0
c_000000010381	14451	15780	f	poly(A) polymerase [EC:2.7.7.19]	K00970	NA	NA	Poly A polymerase head domain	PF01743	MAG_102_1	1	1	0	0	0	0	0	0	0	15	0	0	0.627007	0.626988	0	0	0	0	0	0	0	4.57426	0	0
c_000000056143	34454	36347	f	tRNA uridine 5-carboxymethylaminomethyl modification enzyme	K03495	ND	ND	Glucose inhibited division protein A	PF01134	MAG_98_3	1	1	0	0	0	0	0	0	0	0	2	1	0.449764	0.449755	0	0	0	0	0	0	0	0	0.603463	0.204433
c_000000056143	33069	34446	f	tRNA modification GTPase [EC:3.6.-.-]	K03650	ND	ND	MnmE helical domain	PF12631	MAG_98_3	0	0	0	1	0	0	0	1	1	0	0	1	0	0	0	0.382392	0	0	0	0.328413	0.286613	0	0	0.292385
c_000000010381	15776	16673	f	NA	NA	NA	NA	NA	NA	MAG_102_1	0	0	0	0	0	0	0	0	1	6	0	0	0	0	0	0	0	0	0	0	0.797758	2.99898	0	0
c_000000056143	31482	32268	f	YidC/Oxa1 family membrane protein insertase	K03217	ND	ND	60Kd inner membrane protein	PF02096	MAG_98_3	0	0	0	1	0	0	0	1	2	0	0	1	0	0	0	0.875661	0	0	0	0.768459	1.42343	0	0	0.691448
c_000000056143	30657	30792	f	large subunit ribosomal protein L34	K02914	ND	ND	Ribosomal protein L34	PF00468	MAG_98_3	0	0	0	0	0	0	0	0	0	0	0	0	0	0	0	0	0	0	0	0	0	0	0	0
c_000000010381	16667	17720	r	S-adenosylmethionine:tRNA ribosyltransferase-isomerase [EC:2.4.99.17]	K07568	NA	NA	Queuosine biosynthesis protein	PF02547	MAG_102_1	0	0	0	0	0	0	0	0	0	1	0	0	0	0	0	0	0	0	0	0	0	0.407637	0	0
c_000000056143	28778	30110	r	chromosomal replication initiator protein	K02313	ND	ND	Bacterial dnaA protein	PF00308	MAG_98_3	0	0	0	0	0	0	0	0	0	0	1	0	0	0	0	0	0	0	0	0	0	0	0.485045	0
c_000000056143	27286	27496	r	ribosome-associated protein	K14761	ND	ND	S4 domain	PF13275	MAG_98_3	0	0	0	0	0	0	0	0	0	0	0	0	0	0	0	0	0	0	0	0	0	0	0	0
c_000000010381	17716	18796	r	serine-type D-Ala-D-Ala carboxypeptidase (penicillin-binding protein 5/6) [EC:3.4.16.4]	K07258	NA	NA	D-alanyl-D-alanine carboxypeptidase	PF00768	MAG_102_1	0	0	0	1	0	0	0	0	0	2	0	0	0	0	0	0.864954	0	0	0	0	0	0.777163	0	0
c_000000056143	26153	27278	r	DNA replication and repair protein RecF	K03629	ND	ND	RecF/RecN/SMC N terminal domain	PF02463	MAG_98_3	1	1	0	0	0	0	0	0	0	0	0	0	1.09564	1.09562	0	0	0	0	0	0	0	0	0	0
c_000000056143	25756	26071	r	ND	ND	ND	ND	Domain of unknown function (DUF370)	PF04025	MAG_98_3	0	0	0	0	0	0	0	0	0	0	1	0	0	0	0	0	0	0	0	0	0	0	7.36106	0
c_000000010381	18879	19950	r	NA	NA	NA	NA	Glycosyl transferases group 1	PF13692	MAG_102_1	0	0	1	2	0	0	0	0	0	5	3	0	0	0	0.902923	1.91588	0	0	0	0	0	2.03764	2.6411	0
c_000000056143	21155	23852	r	DNA gyrase subunit A [EC:5.6.2.2]	K02469	ND	ND	DNA gyrase/topoisomerase IV, subunit A	PF00521	MAG_98_3	0	0	0	0	0	0	0	2	3	0	2	0	0	0	0	0	0	0	0	0.315783	0.410513	0	0.411453	0
c_000000056143	20036	21104	r	branched-chain amino acid aminotransferase [EC:2.6.1.42]	K00826	Valine/isoleucine biosynthesis, pyruvate => valine / 2-oxobutanoate => isoleucine!!!Isoleucine biosynthesis, threonine => 2-oxobutanoate => isoleucine!!!Leucine degradation, leucine => acetoacetate + acetyl-CoA!!!Pantothenate biosynthesis, valine/L-aspartate => pantothenate	M00019!!!M00570!!!M00036!!!M00119	Amino-transferase class IV	PF01063	MAG_98_3	0	0	0	2	0	0	0	3	2	0	0	2	0	0	0	1.00582	0	0	0	1.33243	0.77071	0	0	0.793063
c_000000010381	20088	22368	f	NA	NA	NA	NA	NA	NA	MAG_102_1	1	1	0	1	0	0	0	0	0	19	0	0	0.365964	0.365951	0	0.408781	0	0	0	0	0	3.16564	0	0
c_000000056143	16454	19904	r	ND	ND	ND	ND	DEAD/DEAH box helicase	PF00270	MAG_98_3	1	1	0	0	0	0	0	1	2	0	0	0	0.237519	0.237514	0	0	0	0	0	0.119905	0.209631	0	0	0
c_000000056143	15934	16468	r	ND	ND	ND	ND	ND	ND	MAG_98_3	0	0	0	1	0	0	0	0	0	0	0	0	0	0	0	1.49215	0	0	0	0	0	0	0	0
c_000000010460	6	576	f	peptide deformylase [EC:3.5.1.88]	K01462	NA	NA	Polypeptide deformylase	PF01327	MAG_102_1	1	1	0	0	0	0	1	0	1	7	3	0	2.04138	2.04134	0	0	0	0	3	0	1.59409	7.10035	6.35806	0
c_000000056143	11525	13283	f	ATP-binding cassette, subfamily B, multidrug efflux pump	K18889	ND	ND	ABC transporter transmembrane region	PF00664	MAG_98_3	1	1	0	1	0	0	0	0	0	0	0	0	0.494203	0.494193	0	0.287728	0	0	0	0	0	0	0	0
c_000000056143	10170	11238	f	UDP-N-acetylglucosamine--N-acetylmuramyl-(pentapeptide) pyrophosphoryl-undecaprenol N-acetylglucosamine transferase [EC:2.4.1.227]	K02563	ND	ND	Glycosyltransferase family 28 N-terminal domain	PF03033	MAG_98_3	0	0	0	0	0	0	0	0	0	0	0	0	0	0	0	0	0	0	0	0	0	0	0	0
c_000000010460	609	984	r	NA	NA	NA	NA	NA	NA	MAG_102_1	1	1	1	1	0	0	0	0	0	1	0	0	3.77385	3.77374	4.78601	3.71454	0	0	0	0	0	2.38856	0	0
c_000000056143	7085	8786	f	arginyl-tRNA synthetase [EC:6.1.1.19]	K01887	ND	ND	tRNA synthetases class I (R)	PF00750	MAG_98_3	0	0	0	2	0	0	0	1	1	0	0	1	0	0	0	0.583311	0	0	0	0.258226	0.225628	0	0	0.229343
c_000000056143	3361	4372	r	LacI family transcriptional regulator	K02529	ND	ND	Periplasmic binding protein-like domain	PF13377	MAG_98_3	2	2	0	10	0	0	0	1	1	0	3	0	1.89043	1.89039	0	5.75375	0	0	0	0.487038	0.433417	0	1.95345	0
c_000000010460	1206	2529	f	NA	NA	NA	NA	Phosphoglucomutase/phosphomannomutase, alpha/beta/alpha domain I	PF02878	MAG_102_1	4	4	0	0	0	0	0	0	0	7	0	0	2.62268	2.62263	0	0	0	0	0	0	0	2.13504	0	0
c_000000056143	2009	3218	f	2,3-bisphosphoglycerate-independent phosphoglycerate mutase [EC:5.4.2.12]	K15635	Glycolysis (Embden-Meyerhof pathway), glucose => pyruvate!!!Glycolysis, core module involving three-carbon compounds!!!Gluconeogenesis, oxaloacetate => fructose-6P	M00001!!!M00002!!!M00003	2,3-bisphosphoglycerate-independent phosphoglycerate mutase	PF10143	MAG_98_3	0	0	0	1	0	0	0	0	0	0	0	0	0	0	0	0.450742	0	0	0	0	0	0	0	0
c_000000056143	295	1753	r	glutamyl-tRNA synthetase [EC:6.1.1.17]	K01885	Heme biosynthesis, plants and bacteria, glutamate => heme	M00121	tRNA synthetases class I (E and Q), catalytic domain	PF00749	MAG_98_3	0	0	0	1	0	0	0	2	0	0	0	1	0	0	0	0.347111	0	0	0	0.583409	0	0	0	0.259873
c_000000010460	2841	4422	f	glycyl-tRNA synthetase [EC:6.1.1.14]	K01880	NA	NA	Anticodon binding domain	PF03129	MAG_102_1	0	0	0	0	0	0	0	0	1	11	0	0	0	0	0	0	0	0	0	0	0.411598	2.69558	0	0
c_000000015751	0	366	f	ND	ND	ND	ND	ND	ND	MAG_98_3	0	0	0	0	0	0	0	0	0	0	0	0	0	0	0	0	0	0	0	0	0	0	0	0
c_000000038454	7398	7917	r	dihydrofolate reductase [EC:1.5.1.3]	K00287	Tetrahydrofolate biosynthesis, GTP => THF!!!Tetrahydrofolate biosynthesis, mediated by ribA and trpF, GTP => THF	M00126!!!M00840	Dihydrofolate reductase	PF00186	MAG_98_3	0	0	0	1	0	0	0	0	0	0	0	0	0	0	0	2.17049	0	0	0	0	0	0	0	0
c_000000010460	4440	5055	f	NA	NA	NA	NA	NA	NA	MAG_102_1	1	1	0	0	0	0	0	0	0	0	0	0	1.65566	1.6556	0	0	0	0	0	0	0	0	0	0
c_000000038454	5007	7335	f	ND	ND	ND	ND	ND	ND	MAG_98_3	0	0	0	1	0	0	0	0	1	0	0	0	0	0	0	0.35056	0	0	0	0	0.243978	0	0	0
c_000000038454	4082	4976	f	ABC-2 type transport system ATP-binding protein	K01990	ND	ND	ABC transporter	PF00005	MAG_98_3	0	0	0	1	0	0	0	0	0	0	0	0	0	0	0	0.830485	0	0	0	0	0	0	0	0
c_000000010460	5051	5612	r	23S rRNA (adenine2503-C2)-methyltransferase [EC:2.1.1.192]	K06941	NA	NA	Radical SAM superfamily	PF04055	MAG_102_1	0	0	0	0	0	0	0	0	0	0	0	0	0	0	0	0	0	0	0	0	0	0	0	0
c_000000038454	1911	3477	r	ND	ND	ND	ND	Domain of unknown function (DUF3502)	PF12010	MAG_98_3	0	0	0	3	0	0	0	2	1	0	1	0	0	0	0	1.51691	0	0	0	0.82372	0.367154	0	0.538003	0
c_000000038454	665	1853	r	ND	ND	ND	ND	ND	ND	MAG_98_3	0	0	0	2	0	0	0	1	0	0	0	1	0	0	0	1.38229	0	0	0	0.567575	0	0	0	0.498826
c_000000010877	2	281	f	NA	NA	NA	NA	[2Fe-2S] binding domain	PF01799	MAG_102_1	3	3	0	0	0	0	2	0	0	0	0	0	32.7375	32.7373	0	0	0	0	21	0	0	0	0	0
c_000000038454	257	581	r	ND	ND	ND	ND	ND	ND	MAG_98_3	0	0	0	0	0	0	0	0	0	0	0	0	0	0	0	0	0	0	0	0	0	0	0	0
c_000000021438	39194	39827	f	ND	ND	ND	ND	Glycosyl transferase family 2	PF00535	MAG_98_3	0	0	0	1	0	0	0	0	1	0	0	0	0	0	0	1.3384	0	0	0	0	1.08183	0	0	0
c_000000010877	465	2157	r	NA	NA	NA	NA	NA	NA	MAG_102_1	1	1	0	4	0	0	0	0	1	7	0	0	0.655193	0.655179	0	2.2585	0	0	0	0	0.417314	1.64766	0	0
c_000000021438	38109	39141	f	regulator of sigma E protease [EC:3.4.24.-]	K11749	ND	ND	Peptidase family M50	PF02163	MAG_98_3	0	0	0	0	0	0	0	0	2	0	0	0	0	0	0	0	0	0	0	0	1.01568	0	0	0
c_000000021438	36065	36956	f	phosphatidate cytidylyltransferase [EC:2.7.7.41]	K00981	Phosphatidylethanolamine (PE) biosynthesis, PA => PS => PE	M00093	Cytidylyltransferase family	PF01148	MAG_98_3	0	0	0	0	0	0	0	0	1	0	0	0	0	0	0	0	0	0	0	0	0.675074	0	0	0
c_000000010877	2274	3342	f	NA	NA	NA	NA	NA	NA	MAG_102_1	4	4	0	1	0	0	0	0	0	1	1	0	3.57827	3.57818	0	0.901395	0	0	0	0	0	0.401629	0.845024	0
c_000000021438	35332	36097	f	undecaprenyl diphosphate synthase [EC:2.5.1.31]	K00806	ND	ND	Putative undecaprenyl diphosphate synthase	PF01255	MAG_98_3	0	0	0	0	0	0	0	1	0	0	0	0	0	0	0	0	0	0	0	0.865373	0	0	0	0
c_000000021438	34355	34913	f	ribosome recycling factor	K02838	ND	ND	Ribosome recycling factor	PF01765	MAG_98_3	0	0	0	0	0	0	0	1	1	0	0	0	0	0	0	0	0	0	0	1.52971	1.42641	0	0	0
c_000000011008	196	1177	f	polyisoprenyl-phosphate glycosyltransferase [EC:2.4.-.-]	K20534	NA	NA	Glycosyl transferase family 2	PF00535	MAG_102_1	0	0	1	1	0	0	0	0	1	2	0	0	0	0	1.12385	1.02223	0	0	0	0	0.742835	0.913955	0	0
c_000000021438	31321	31810	f	chemotaxis protein CheD [EC:3.5.1.44]	K03411	ND	ND	CheD chemotactic sensory transduction	PF03975	MAG_98_3	0	0	0	0	0	0	0	1	2	0	0	0	0	0	0	0	0	0	0	1.83916	3.52069	0	0	0
c_000000021438	30239	30701	f	ND	ND	ND	ND	CheW-like domain	PF01584	MAG_98_3	1	1	0	2	0	0	0	0	0	0	0	1	4.55239	4.55236	0	5.07896	0	0	0	0	0	0	0	1.88499
c_000000011008	1173	1920	f	NA	NA	NA	NA	Methyltransferase domain	PF13489	MAG_102_1	0	0	0	0	0	0	0	0	0	4	0	0	0	0	0	0	0	0	0	0	0	2.67502	0	0
c_000000021438	25884	26829	f	ND	ND	ND	ND	Aldo/keto reductase family	PF00248	MAG_98_3	0	0	0	4	0	0	0	1	3	0	1	1	0	0	0	3.0437	0	0	0	0.645959	1.82421	0	0.91207	0.584395
c_000000021438	24526	25477	f	uncharacterized protein	K09762	ND	ND	WhiA C-terminal HTH domain	PF02650	MAG_98_3	0	0	0	0	0	0	0	0	0	0	0	0	0	0	0	0	0	0	0	0	0	0	0	0
c_000000011008	1916	3458	f	NA	NA	NA	NA	NA	NA	MAG_102_1	0	0	0	0	1	0	0	0	1	8	0	0	0	0	0	0	1	0	0	0	0.448628	2.07962	0	0
c_000000021438	23502	24495	f	ND	ND	ND	ND	Uncharacterised protein family UPF0052	PF01933	MAG_98_3	0	0	0	0	0	0	0	0	1	0	0	0	0	0	0	0	0	0	0	0	0.527201	0	0	0
c_000000021438	20906	21821	f	UDP-N-acetylmuramate dehydrogenase [EC:1.3.1.98]	K00075	ND	ND	UDP-N-acetylenolpyruvoylglucosamine reductase, C-terminal domain	PF02873	MAG_98_3	0	0	0	0	0	0	0	1	0	0	0	3	0	0	0	0	0	0	0	0.64394	0	0	0	1.73436
c_000000011008	3563	5312	r	phosphate:Na+ symporter	K03324	NA	NA	Na+/Pi-cotransporter	PF02690	MAG_102_1	2	2	0	2	0	0	0	0	0	33	0	0	0.992545	0.992526	0	1.01955	0	0	0	0	0	7.26349	0	0
c_000000021438	17778	18591	f	5-amino-6-(5-phospho-D-ribitylamino)uracil phosphatase [EC:3.1.3.104]	K21064	Riboflavin biosynthesis, plants and bacteria, GTP => riboflavin/FMN/FAD	M00125	haloacid dehalogenase-like hydrolase	PF08282	MAG_98_3	0	0	0	4	0	0	0	0	1	0	0	0	0	0	0	4.39789	0	0	0	0	0.820483	0	0	0
c_000000021438	17580	17760	f	phage shock protein C	K03973	ND	ND	PspC domain	PF04024	MAG_98_3	0	0	0	0	0	0	0	1	0	0	0	0	0	0	0	0	0	0	0	32.1204	0	0	0	0
c_000000011008	5495	6323	f	diadenylate cyclase [EC:2.7.7.85]	K18672	NA	NA	DisA bacterial checkpoint controller nucleotide-binding	PF02457	MAG_102_1	0	0	0	0	0	0	0	0	0	1	0	0	0	0	0	0	0	0	0	0	0	0.56297	0	0
c_000000021438	14411	15452	f	uncharacterized protein	K07035	ND	ND	Phosphotransferase system, EIIC	PF13303	MAG_98_3	0	0	0	0	0	0	0	0	2	0	0	0	0	0	0	0	0	0	0	0	0.830939	0	0	0
c_000000021438	11524	12904	f	ND	ND	ND	ND	Cell cycle protein	PF01098	MAG_98_3	0	0	0	0	0	0	0	0	1	0	0	0	0	0	0	0	0	0	0	0	0.37654	0	0	0
c_000000011008	6297	7245	f	NA	NA	NA	NA	YbbR-like protein	PF07949	MAG_102_1	0	0	0	0	0	0	0	0	0	7	1	0	0	0	0	0	0	0	0	0	0	3.28434	0.987711	0
c_000000021438	11053	11341	r	ND	ND	ND	ND	ND	ND	MAG_98_3	0	0	0	0	0	0	0	0	0	0	0	0	0	0	0	0	0	0	0	0	0	0	0	0
c_000000021438	0	7683	f	cyclic beta-1,2-glucan synthetase [EC:2.4.1.-]	K13688	ND	ND	Glycosyl hydrolase 36 superfamily, catalytic domain	PF17167	MAG_98_3	0	0	0	1	0	0	0	1	2	0	0	0	0	0	0	0.067876	0	0	0	0.059356	0.106401	0	0	0
c_000000011008	7329	7848	f	NA	NA	NA	NA	Tetratricopeptide repeat	PF14559	MAG_102_1	0	0	0	0	0	0	0	0	0	4	0	0	0	0	0	0	0	0	0	0	0	4.8256	0	0
c_000000016806	7859	8438	f	ND	ND	ND	ND	LysM domain	PF01476	MAG_98_3	0	0	0	0	0	0	0	0	0	0	0	0	0	0	0	0	0	0	0	0	0	0	0	0
c_000000016806	6832	7567	f	ND	ND	ND	ND	ND	ND	MAG_98_3	0	0	0	0	0	0	0	0	0	0	0	0	0	0	0	0	0	0	0	0	0	0	0	0
c_000000011008	7808	8516	f	NA	NA	NA	NA	NA	NA	MAG_102_1	0	0	0	0	0	0	0	0	0	3	0	0	0	0	0	0	0	0	0	0	0	2.11638	0	0
c_000000016806	5698	6613	r	ND	ND	ND	ND	Phosphotransferase enzyme family	PF01636	MAG_98_3	0	0	0	0	0	0	0	0	0	0	0	0	0	0	0	0	0	0	0	0	0	0	0	0
c_000000016806	3403	4978	f	ND	ND	ND	ND	Mur ligase middle domain	PF08245	MAG_98_3	2	2	0	1	0	0	0	0	0	0	0	0	1.09422	1.0942	0	0.327928	0	0	0	0	0	0	0	0
c_000000011008	8549	9149	r	tRNA (guanine-N7-)-methyltransferase [EC:2.1.1.33]	K03439	NA	NA	Putative methyltransferase	PF02390	MAG_102_1	0	0	0	0	0	0	0	0	0	3	0	0	0	0	0	0	0	0	0	0	0	2.86453	0	0
c_000000016806	2179	3367	f	D-aspartate ligase [EC:6.3.1.12]	K17810	ND	ND	D-ala D-ala ligase C-terminus	PF07478	MAG_98_3	0	0	0	0	0	0	0	0	0	0	0	0	0	0	0	0	0	0	0	0	0	0	0	0
c_000000016806	699	1557	r	ND	ND	ND	ND	ABC transporter	PF00005	MAG_98_3	0	0	0	0	0	0	0	0	0	0	0	0	0	0	0	0	0	0	0	0	0	0	0	0
c_000000011008	9155	10037	r	NA	NA	NA	NA	Fumarylacetoacetate (FAA) hydrolase family	PF01557	MAG_102_1	0	0	0	0	0	0	0	0	1	1	0	0	0	0	0	0	0	0	0	0	0.871446	0.524926	0	0
c_000000022613	15432	15528	r	ND	ND	ND	ND	ND	ND	MAG_98_3	0	0	0	0	0	0	0	0	0	0	0	0	0	0	0	0	0	0	0	0	0	0	0	0
c_000000022613	14459	15320	f	pyruvate formate lyase activating enzyme [EC:1.97.1.4]	K04069	ND	ND	Radical SAM superfamily	PF04055	MAG_98_3	0	0	0	1	0	0	0	1	1	0	0	1	0	0	0	0.686969	0	0	0	0.605516	0.534165	0	0	0.542705
c_000000011008	10033	11113	r	ribonuclease HIII [EC:3.1.26.4]	K03471	NA	NA	Ribonuclease HII	PF01351	MAG_102_1	2	2	0	5	1	2	0	0	0	7	0	0	1.52041	1.52037	0	4.27505	1	2	0	0	0	2.71729	0	0
c_000000022613	12371	13001	f	ND	ND	ND	ND	Domain of unknown function (DUF1836)	PF08876	MAG_98_3	0	0	0	0	0	0	0	1	0	0	0	1	0	0	0	0	0	0	0	0.932944	0	0	0	0.841078
c_000000022613	9149	9980	f	rhamnulose-1-phosphate aldolase [EC:4.1.2.19]	K01629	ND	ND	Class II Aldolase and Adducin N-terminal domain	PF00596	MAG_98_3	0	0	0	0	0	0	0	1	1	0	0	0	0	0	0	0	0	0	0	0.653183	0.614185	0	0	0
c_000000011008	11200	11512	f	NA	NA	NA	NA	BON domain	PF04972	MAG_102_1	0	0	0	0	0	0	0	0	0	1	0	1	0	0	0	0	0	0	0	0	0	3.82737	0	4.4193
c_000000022613	5683	5878	f	ND	ND	ND	ND	ND	ND	MAG_98_3	0	0	0	0	0	0	0	0	0	0	0	0	0	0	0	0	0	0	0	0	0	0	0	0
c_000000022613	3330	3756	f	HTH-type transcriptional regulator, competence development regulator	K22299	ND	ND	Helix-turn-helix domain	PF13560	MAG_98_3	1	1	0	1	0	0	0	2	3	0	0	3	3.96312	3.96311	0	2.81824	0	0	0	4.18945	6.70233	0	0	5.81889
c_000000011008	11527	12214	r	superoxide dismutase, Fe-Mn family [EC:1.15.1.1]	K04564	NA	NA	Iron/manganese superoxide dismutases, C-terminal domain	PF02777	MAG_102_1	2	2	1	4	1	0	1	0	1	3	0	1	3.78128	3.78123	1.76743	6.92869	2	0	2	0	1.2913	2.30677	0	1.29188
c_000000022613	2598	3141	r	ND	ND	ND	ND	ND	ND	MAG_98_3	0	0	0	0	0	0	0	0	0	0	0	0	0	0	0	0	0	0	0	0	0	0	0	0
c_000000015485	32009	33146	r	cell division protein FtsW	K03588	ND	ND	Cell cycle protein	PF01098	MAG_98_3	0	0	0	0	0	0	0	0	0	0	0	0	0	0	0	0	0	0	0	0	0	0	0	0
c_000000011008	12311	12731	r	NA	NA	NA	NA	Prokaryotic diacylglycerol kinase	PF01219	MAG_102_1	0	0	0	0	0	0	0	0	0	1	0	0	0	0	0	0	0	0	0	0	0	1.82574	0	0
c_000000015485	29758	30523	r	cell division protein FtsQ	K03589	ND	ND	POTRA domain, FtsQ-type	PF08478	MAG_98_3	8	8	0	17	0	0	0	7	5	0	1	4	14.7407	14.7403	0	16.8857	0	0	0	5.95475	3.96857	0	1.22426	3.06767
c_000000015485	29048	29762	r	ND	ND	ND	ND	Bacterial protein of unknown function (DUF881)	PF05949	MAG_98_3	0	0	0	3	0	0	0	0	1	0	0	0	0	0	0	2.80286	0	0	0	0	0.730395	0	0	0
c_000000011008	12744	15177	r	tRNA 2-thiouridine synthesizing protein A [EC:2.8.1.-]	K04085	NA	NA	Pyridine nucleotide-disulphide oxidoreductase	PF07992	MAG_102_1	0	0	0	0	0	0	0	1	0	8	1	0	0	0	0	0	0	0	0	0.296781	0	1.18478	0.310646	0
c_000000015485	27925	28294	r	ND	ND	ND	ND	Protein of unknown function (DUF1290)	PF06947	MAG_98_3	1	1	0	0	0	0	0	0	0	0	0	0	4.84501	4.84487	0	0	0	0	0	0	0	0	0	0
c_000000015485	26632	27820	r	cell division protein FtsA	K03590	ND	ND	Cell division protein FtsA	PF14450	MAG_98_3	0	0	0	2	0	0	0	0	2	0	5	2	0	0	0	0.912817	0	0	0	0	0.676209	0	2.62702	0.70223
c_000000011008	15295	16471	r	NA	NA	NA	NA	Metallo-beta-lactamase superfamily	PF00753	MAG_102_1	0	0	0	1	0	2	1	0	1	11	0	0	0	0	0	0.845539	0	2	1	0	0.607593	4.01754	0	0
c_000000015485	25520	26594	r	cell division protein FtsZ	K03531	ND	ND	Tubulin/FtsZ family, GTPase domain	PF00091	MAG_98_3	0	0	0	7	0	0	0	5	6	0	0	5	0	0	0	3.79573	0	0	0	2.20532	2.31373	0	0	1.97415
c_000000015485	22766	23540	r	RNA polymerase sporulation-specific sigma factor	K03091	ND	ND	Sigma-70 region 2	PF04542	MAG_98_3	0	0	0	0	0	0	0	0	0	0	0	1	0	0	0	0	0	0	0	0	0	0	0	0.624046
c_000000011008	16689	19014	f	NA	NA	NA	NA	Molybdopterin-binding domain of aldehyde dehydrogenase	PF02738	MAG_102_1	0	0	0	0	0	0	1	0	1	15	0	0	0	0	0	0	0	0	0	0	0.258838	2.33756	0	0
c_000000015485	20847	21702	r	polyphenol oxidase [EC:1.10.3.-]	K05810	ND	ND	Multi-copper polyphenol oxidoreductase laccase	PF02578	MAG_98_3	0	0	0	0	0	0	0	0	0	0	0	0	0	0	0	0	0	0	0	0	0	0	0	0
c_000000015485	18909	20046	r	stage II sporulation protein P	K06385	ND	ND	Stage II sporulation protein P (SpoIIP)	PF07454	MAG_98_3	0	0	0	0	0	0	0	0	0	0	0	0	0	0	0	0	0	0	0	0	0	0	0	0
c_000000011008	19010	19877	f	NA	NA	NA	NA	FAD binding domain in molybdopterin dehydrogenase	PF00941	MAG_102_1	1	1	1	1	0	0	0	0	0	10	0	0	0.933835	0.933811	0.975986	1.26046	0	0	0	0	0	5.24269	0	0
c_000000015485	17953	18436	r	ND	ND	ND	ND	Protein of unknown function (DUF3189)	PF11385	MAG_98_3	0	0	0	0	0	0	0	0	0	0	0	0	0	0	0	0	0	0	0	0	0	0	0	0
c_000000015485	14523	15117	r	acyl phosphate:glycerol-3-phosphate acyltransferase [EC:2.3.1.275]	K08591	ND	ND	Glycerol-3-phosphate acyltransferase	PF02660	MAG_98_3	0	0	0	0	0	0	0	0	0	0	1	0	0	0	0	0	0	0	0	0	0	0	1.39463	0
c_000000011008	19886	20225	f	NA	NA	NA	NA	[2Fe-2S] binding domain	PF01799	MAG_102_1	1	1	0	0	0	0	0	0	0	5	0	0	4.31296	4.31288	0	0	0	0	0	0	0	15.4213	0	0
c_000000015485	13474	14527	r	glycerol-3-phosphate dehydrogenase (NAD(P)+) [EC:1.1.1.94]	K00057	ND	ND	NAD-dependent glycerol-3-phosphate dehydrogenase C-terminus	PF07479	MAG_98_3	0	0	0	2	0	0	0	0	1	0	0	2	0	0	0	1.05704	0	0	0	0	0.377659	0	0	0.790651
c_000000015485	11858	13337	r	stage IV sporulation protein A	K06398	ND	ND	Stage IV sporulation protein A (spore_IV_A)	PF09547	MAG_98_3	0	0	0	2	0	0	0	0	1	0	0	1	0	0	0	0.738084	0	0	0	0	0.276584	0	0	0.28092
c_000000011540	360	1308	f	NA	NA	NA	NA	NA	NA	MAG_102_1	1	1	0	1	0	0	0	0	0	17	0	0	1.05347	1.05344	0	1.11864	0	0	0	0	0	8.11984	0	0
c_000000015485	8601	8724	f	ND	ND	ND	ND	ND	ND	MAG_98_3	0	0	0	0	0	0	0	0	0	0	0	0	0	0	0	0	0	0	0	0	0	0	0	0
c_000000015485	7299	8517	r	ATP phosphoribosyltransferase regulatory subunit	K02502	Histidine biosynthesis, PRPP => histidine	M00026	Histidyl-tRNA synthetase	PF13393	MAG_98_3	0	0	0	0	0	0	0	0	4	0	0	0	0	0	0	0	0	0	0	0	1.42087	0	0	0
c_000000011540	1312	1843	f	NA	NA	NA	NA	Nitroreductase family	PF00881	MAG_102_1	1	1	0	2	0	1	0	0	0	2	0	0	1.69095	1.69091	0	5.16061	0	2	0	0	0	2.27023	0	0
c_000000015485	6651	7284	r	ATP phosphoribosyltransferase [EC:2.4.2.17]	K00765	Histidine biosynthesis, PRPP => histidine	M00026	ATP phosphoribosyltransferase	PF01634	MAG_98_3	0	0	0	0	0	0	0	1	0	0	0	1	0	0	0	0	0	0	0	0.897771	0	0	0	0.807883
c_000000015485	4276	5353	r	histidinol-phosphate aminotransferase [EC:2.6.1.9]	K00817	Histidine biosynthesis, PRPP => histidine	M00026	Aminotransferase class I and II	PF00155	MAG_98_3	2	2	0	0	0	0	0	0	0	0	0	1	1.74289	1.74285	0	0	0	0	0	0	0	0	0	0.397456
c_000000011540	1864	3919	f	excinuclease ABC subunit B	K03702	NA	NA	UvrB interaction domain	PF17757	MAG_102_1	0	0	0	1	0	0	0	0	0	14	0	0	0	0	0	0.42935	0	0	0	0	0	2.57779	0	0
c_000000015485	3686	4277	r	imidazoleglycerol-phosphate dehydratase [EC:4.2.1.19]	K01693	Histidine biosynthesis, PRPP => histidine	M00026	Imidazoleglycerol-phosphate dehydratase	PF00475	MAG_98_3	1	1	0	1	0	0	0	1	3	0	0	0	1.91556	1.91555	0	1.24322	0	0	0	1.0014	2.65581	0	0	0
c_000000015485	1464	2127	r	phosphoribosyl-AMP cyclohydrolase / phosphoribosyl-ATP pyrophosphohydrolase [EC:3.5.4.19 3.6.1.31]	K11755	Histidine biosynthesis, PRPP => histidine	M00026	Phosphoribosyl-AMP cyclohydrolase	PF01502	MAG_98_3	0	0	0	0	0	0	0	0	0	0	0	0	0	0	0	0	0	0	0	0	0	0	0	0
c_000000011540	3934	4801	f	nicotinate-nucleotide pyrophosphorylase (carboxylating) [EC:2.4.2.19]	K00767	NAD biosynthesis, aspartate => quinolinate => NAD!!!NAD biosynthesis, tryptophan => quinolinate => NAD	M00115!!!M00912	Quinolinate phosphoribosyl transferase, C-terminal domain	PF01729	MAG_102_1	0	0	0	0	0	0	0	0	0	5	0	0	0	0	0	0	0	0	0	0	0	2.66815	0	0
c_000000015485	2	443	r	ND	ND	ND	ND	Domain of unknown function (DUF4349)	PF14257	MAG_98_3	0	0	0	1	0	0	0	2	3	0	2	2	0	0	0	2.50945	0	0	0	4.17306	6.15674	0	6.42691	3.91087
c_000000063676	2101	3541	r	ND	ND	ND	ND	Bacterial Ig-like domain (group 2)	PF02368	MAG_98_3	0	0	0	0	0	0	0	0	0	0	0	0	0	0	0	0	0	0	0	0	0	0	0	0
c_000000011540	4811	5414	f	BirA family transcriptional regulator, biotin operon repressor / biotin---[acetyl-CoA-carboxylase] ligase [EC:6.3.4.15]	K03524	NA	NA	Biotin/lipoate A/B protein ligase family	PF03099	MAG_102_1	0	0	0	0	0	0	0	0	0	2	0	0	0	0	0	0	0	0	0	0	0	1.87013	0	0
c_000000063676	315	1557	r	ND	ND	ND	ND	ND	ND	MAG_98_3	0	0	0	0	0	0	0	0	0	0	0	0	0	0	0	0	0	0	0	0	0	0	0	0
c_000000040540	26803	27445	f	RNA polymerase sporulation-specific sigma factor	K03091	ND	ND	Sigma-70 region 2	PF04542	MAG_98_3	0	0	0	0	0	0	0	0	0	0	0	0	0	0	0	0	0	0	0	0	0	0	0	0
c_000000011540	5410	6151	f	type III pantothenate kinase [EC:2.7.1.33]	K03525	Coenzyme A biosynthesis, pantothenate => CoA	M00120	Type III pantothenate kinase	PF03309	MAG_102_1	0	0	0	0	0	0	0	0	0	0	0	0	0	0	0	0	0	0	0	0	0	0	0	0
c_000000040540	26152	26674	f	uncharacterized protein	K06962	ND	ND	YacP-like NYN domain	PF05991	MAG_98_3	0	0	0	2	0	0	0	0	2	0	2	0	0	0	0	3.0281	0	0	0	0	2.1338	0	3.28561	0
c_000000040540	23460	24651	f	ND	ND	ND	ND	AI-2E family transporter	PF01594	MAG_98_3	0	0	0	0	0	0	0	0	2	0	0	0	0	0	0	0	0	0	0	0	0.834232	0	0	0
c_000000011540	6172	6436	r	NA	NA	NA	NA	NA	NA	MAG_102_1	0	0	0	0	0	0	0	0	0	0	0	0	0	0	0	0	0	0	0	0	0	0	0	0
c_000000040540	20904	21654	f	ND	ND	ND	ND	ABC transporter	PF00005	MAG_98_3	0	0	0	1	0	0	0	1	2	0	0	0	0	0	0	0.837991	0	0	0	0.721945	1.25647	0	0	0
c_000000040540	18339	19530	f	ND	ND	ND	ND	L,D-transpeptidase catalytic domain	PF03734	MAG_98_3	0	0	0	0	0	0	0	1	0	0	0	1	0	0	0	0	0	0	0	0.452357	0	0	0	0.408361
c_000000011540	6480	8148	r	NA	NA	NA	NA	Phosphoribulokinase / Uridine kinase family	PF00485	MAG_102_1	0	0	0	0	1	0	0	0	0	15	0	0	0	0	0	0	1	0	0	0	0	3.5335	0	0
c_000000040540	14060	15836	f	putative aldouronate transport system substrate-binding protein	K17318	ND	ND	ND	ND	MAG_98_3	0	0	0	3	0	0	0	10	4	0	8	3	0	0	0	0.834831	0	0	0	2.36646	0.800411	0	2.4234	0.630953
c_000000040540	11524	12976	f	putative aldouronate transport system permease protein	K17319	ND	ND	Binding-protein-dependent transport system inner membrane component	PF00528	MAG_98_3	0	0	0	0	0	0	0	3	2	0	2	2	0	0	0	0	0	0	0	0.910345	0.521116	0	0.817712	0.538951
c_000000011540	8241	8826	r	NA	NA	NA	NA	NA	NA	MAG_102_1	0	0	0	0	0	0	0	0	0	9	0	0	0	0	0	0	0	0	0	0	0	8.73091	0	0
c_000000040540	10776	11007	r	ND	ND	ND	ND	ND	ND	MAG_98_3	0	0	0	0	0	0	0	0	0	0	0	0	0	0	0	0	0	0	0	0	0	0	0	0
c_000000040540	9225	9627	r	ND	ND	ND	ND	Hemerythrin HHE cation binding domain	PF01814	MAG_98_3	3	3	0	37	0	0	0	5	10	0	3	2	14.2118	14.2117	0	117.559	0	0	0	12.8825	25.2279	0	11.796	4.81212
c_000000011540	8827	9670	r	prephenate dehydratase [EC:4.2.1.51]	K04518	Phenylalanine biosynthesis, chorismate => phenylpyruvate => phenylalanine	M00024	Prephenate dehydratase	PF00800	MAG_102_1	0	0	0	0	0	0	0	0	0	3	0	0	0	0	0	0	0	0	0	0	0	1.84511	0	0
c_000000040540	7136	8114	f	ND	ND	ND	ND	Serine aminopeptidase, S33	PF12146	MAG_98_3	0	0	0	0	0	0	0	0	0	0	0	0	0	0	0	0	0	0	0	0	0	0	0	0
c_000000040540	5308	6682	r	tryptophan synthase beta chain [EC:4.2.1.20]	K06001	Tryptophan biosynthesis, chorismate => tryptophan	M00023	Pyridoxal-phosphate dependent enzyme	PF00291	MAG_98_3	0	0	0	0	0	0	0	0	0	0	0	0	0	0	0	0	0	0	0	0	0	0	0	0
c_000000011540	9666	10854	r	3-deoxy-7-phosphoheptulonate synthase [EC:2.5.1.54]	K03856	Shikimate pathway, phosphoenolpyruvate + erythrose-4P => chorismate	M00022	DAHP synthetase I family	PF00793	MAG_102_1	0	0	0	0	1	0	0	0	0	7	0	0	0	0	0	0	1	0	0	0	0	2.35004	0	0
c_000000040540	4541	5159	f	ND	ND	ND	ND	Putative zincin peptidase	PF11667	MAG_98_3	0	0	0	0	0	0	0	0	1	0	0	1	0	0	0	0	0	0	0	0	0.928027	0	0	0.904184
c_000000040540	70	211	f	ND	ND	ND	ND	ND	ND	MAG_98_3	0	0	0	0	0	0	0	0	1	0	0	0	0	0	0	0	0	0	0	0	149.685	0	0	0
c_000000011540	10920	11088	f	NA	NA	NA	NA	NA	NA	MAG_102_1	0	0	0	0	0	0	0	0	0	0	0	0	0	0	0	0	0	0	0	0	0	0	0	0
c_000000040540	0	81	f	ND	ND	ND	ND	ND	ND	MAG_98_3	0	0	0	0	0	0	0	0	0	0	0	0	0	0	0	0	0	0	0	0	0	0	0	0
c_000000024412	6031	8956	f	presequence protease [EC:3.4.24.-]	K06972	ND	ND	Peptidase M16C associated	PF08367	MAG_98_3	2	2	0	0	0	0	0	0	5	0	1	0	0.568302	0.568287	0	0	0	0	0	0	0.627231	0	0.193925	0
c_000000011540	11084	12662	f	D-3-phosphoglycerate dehydrogenase / 2-oxoglutarate reductase [EC:1.1.1.95 1.1.1.399]	K00058	Serine biosynthesis, glycerate-3P => serine	M00020	D-isomer specific 2-hydroxyacid dehydrogenase, NAD binding domain	PF02826	MAG_102_1	0	0	1	0	0	0	0	0	1	0	0	1	0	0	0.601402	0	0	0	0	0	0.419334	0	0	0.43804
c_000000024412	2230	3292	r	scyllo-inositol 2-dehydrogenase (NADP+) [EC:1.1.1.371]	K16044	ND	ND	Oxidoreductase family, NAD-binding Rossmann fold	PF01408	MAG_98_3	0	0	0	0	0	0	0	0	1	0	0	0	0	0	0	0	0	0	0	0	0.3778	0	0	0
c_000000024412	1668	2025	r	ND	ND	ND	ND	Phage integrase, N-terminal SAM-like domain	PF13495	MAG_98_3	0	0	0	0	0	0	0	0	1	0	0	0	0	0	0	0	0	0	0	0	3.27778	0	0	0
c_000000011540	12673	13477	f	undecaprenyl-diphosphatase [EC:3.6.1.27]	K06153	NA	NA	Bacitracin resistance protein BacA	PF02673	MAG_102_1	0	0	0	1	0	0	0	0	0	1	0	0	0	0	0	1.32197	0	0	0	0	0	0.598064	0	0
c_000000024412	291	717	r	ND	ND	ND	ND	ND	ND	MAG_98_3	0	0	0	0	0	0	0	0	0	0	0	0	0	0	0	0	0	0	0	0	0	0	0	0
c_000000024148	122057	124685	r	stage II sporulation protein D	K06381	ND	ND	Stage II sporulation protein	PF08486	MAG_98_3	1	1	1	12	0	0	0	5	10	0	1	5	0.323291	0.323284	0.205669	2.34983	0	0	0	0.836713	1.45417	0	0.215365	0.745269
c_000000011540	13485	14250	r	NA	NA	NA	NA	Protein of unknown function (DUF2877)	PF11392	MAG_102_1	1	1	0	1	0	0	0	0	0	5	0	0	1.40755	1.40749	0	1.53577	0	0	0	0	0	3.27509	0	0
c_000000024148	121250	121925	r	ND	ND	ND	ND	Domain of unknown function (DUF4956)	PF16316	MAG_98_3	0	0	0	0	0	0	0	0	1	0	0	0	0	0	0	0	0	0	0	0	0.700393	0	0	0
c_000000024148	117723	120402	r	ND	ND	ND	ND	CotH kinase protein	PF08757	MAG_98_3	0	0	0	2	0	0	0	1	1	0	0	1	0	0	0	0.370628	0	0	0	0.15664	0.135768	0	0	0.139061
c_000000011540	14320	14551	f	NA	NA	NA	NA	NA	NA	MAG_102_1	0	0	0	0	0	0	0	0	0	0	0	0	0	0	0	0	0	0	0	0	0	0	0	0
c_000000024148	114077	114818	r	tRNA1Val (adenine37-N6)-methyltransferase [EC:2.1.1.223]	K15460	ND	ND	Methyltransferase domain	PF13847	MAG_98_3	0	0	0	5	0	0	0	1	2	0	3	0	0	0	0	4.75426	0	0	0	0.748437	1.39809	0	2.99436	0
c_000000024148	112700	112946	f	AbrB family transcriptional regulator, transcriptional pleiotropic regulator of transition state genes	K06284	ND	ND	Antidote-toxin recognition MazE, bacterial antitoxin	PF04014	MAG_98_3	0	0	0	4	0	0	0	3	4	0	7	4	0	0	0	39.604	0	0	0	25.8615	34.3157	0	107.168	32.7483
c_000000011540	14511	15525	r	NA	NA	NA	NA	Serine dehydratase alpha chain	PF03313	MAG_102_1	1	1	0	1	0	0	0	0	0	8	0	0	1.04454	1.0445	0	1.07198	0	0	0	0	0	3.5841	0	0
c_000000024148	111923	112499	r	spore maturation protein A	K06373	ND	ND	Nucleoside recognition	PF07670	MAG_98_3	0	0	0	14	0	0	0	8	12	0	13	1	0	0	0	17.4562	0	0	0	8.39111	11.1578	0	18.9164	0.948101
c_000000024148	110506	111229	r	2-phosphosulfolactate phosphatase [EC:3.1.3.71]	K05979	Coenzyme M biosynthesis	M00358	2-phosphosulpholactate phosphatase	PF04029	MAG_98_3	0	0	0	2	0	0	0	1	1	0	0	0	0	0	0	1.7145	0	0	0	0.775021	0.699973	0	0	0
c_000000011540	15521	15923	r	uncharacterized protein	K06933	NA	NA	Protein of unknown function DUF134	PF02001	MAG_102_1	0	0	0	0	0	0	0	0	0	0	0	0	0	0	0	0	0	0	0	0	0	0	0	0
c_000000024148	109285	110461	r	ND	ND	ND	ND	Acetyltransferase (GNAT) family	PF00583	MAG_98_3	0	0	0	2	0	0	0	0	0	0	0	2	0	0	0	0.9384	0	0	0	0	0	0	0	0.714657
c_000000024148	104905	105970	r	ND	ND	ND	ND	G5 domain	PF07501	MAG_98_3	2	2	0	1	0	0	0	6	3	0	0	1	1.91431	1.91428	0	0.578877	0	0	0	2.8898	1.32152	0	0	0.430688
c_000000011540	16056	16791	f	uncharacterized protein	K09138	NA	NA	Putative heavy-metal chelation	PF04016	MAG_102_1	0	0	0	0	0	0	0	0	0	6	1	0	0	0	0	0	0	0	0	0	0	3.95102	1.37756	0
c_000000024148	103917	104775	r	16S rRNA (adenine1518-N6/adenine1519-N6)-dimethyltransferase [EC:2.1.1.182]	K02528	ND	ND	Ribosomal RNA adenine dimethylase	PF00398	MAG_98_3	0	0	0	0	0	0	0	0	1	0	0	0	0	0	0	0	0	0	0	0	0.615227	0	0	0
c_000000024148	102441	103746	r	ND	ND	ND	ND	ND	ND	MAG_98_3	0	0	0	0	0	0	0	0	1	0	0	0	0	0	0	0	0	0	0	0	0.30522	0	0	0
c_000000011540	16800	17445	r	NA	NA	NA	NA	NA	NA	MAG_102_1	0	0	0	0	0	0	0	0	0	6	0	0	0	0	0	0	0	0	0	0	0	4.87473	0	0
c_000000024148	101435	102215	r	two-component system, response regulator, stage 0 sporulation protein A	K07699	ND	ND	Sporulation initiation factor Spo0A C terminal	PF08769	MAG_98_3	0	0	0	0	0	0	0	0	0	0	0	0	0	0	0	0	0	0	0	0	0	0	0	0
c_000000024148	99563	100961	r	ND	ND	ND	ND	Phosphoglucomutase/phosphomannomutase, alpha/beta/alpha domain I	PF02878	MAG_98_3	0	0	0	0	0	0	0	0	0	0	0	0	0	0	0	0	0	0	0	0	0	0	0	0
c_000000011540	17542	18112	r	NA	NA	NA	NA	AAA domain	PF13476	MAG_102_1	0	0	0	0	0	0	0	0	0	3	0	0	0	0	0	0	0	0	0	0	0	3.20747	0	0
c_000000024148	98964	99390	r	ND	ND	ND	ND	ND	ND	MAG_98_3	0	0	0	0	0	0	0	2	2	0	0	0	0	0	0	0	0	0	0	4.48545	4.41664	0	0	0
c_000000024148	98643	98910	r	ND	ND	ND	ND	Biofilm formation stimulator VEG	PF06257	MAG_98_3	0	0	0	0	0	0	0	0	0	0	0	1	0	0	0	0	0	0	0	0	0	0	0	5.95054
c_000000011540	18105	18936	r	NA	NA	NA	NA	NA	NA	MAG_102_1	0	0	0	0	0	0	0	0	0	0	0	0	0	0	0	0	0	0	0	0	0	0	0	0
c_000000024148	96945	98514	r	ND	ND	ND	ND	LysM domain	PF01476	MAG_98_3	0	0	0	1	0	0	0	0	1	0	0	0	0	0	0	0.314632	0	0	0	0	0.225271	0	0	0
c_000000024148	95100	95862	r	ND	ND	ND	ND	MobA-like NTP transferase domain	PF12804	MAG_98_3	0	0	0	0	0	0	0	0	0	0	0	0	0	0	0	0	0	0	0	0	0	0	0	0
c_000000011540	19084	19417	r	NA	NA	NA	NA	Family of unknown function (DUF5320)	PF17253	MAG_102_1	0	0	0	0	0	0	0	0	0	0	0	0	0	0	0	0	0	0	0	0	0	0	0	0
c_000000024148	91481	92228	r	uncharacterized protein	K09740	ND	ND	ND	ND	MAG_98_3	0	0	0	1	0	0	0	0	0	0	0	0	0	0	0	1.0337	0	0	0	0	0	0	0	0
c_000000024148	89234	90578	r	spore germination protein	K06313	ND	ND	YpeB sporulation	PF14620	MAG_98_3	0	0	0	0	0	0	0	0	0	0	0	0	0	0	0	0	0	0	0	0	0	0	0	0
c_000000011540	19559	20459	r	quinolinate synthase [EC:2.5.1.72]	K03517	NAD biosynthesis, aspartate => quinolinate => NAD	M00115	Quinolinate synthetase A protein	PF02445	MAG_102_1	0	0	0	0	0	0	0	0	0	1	0	0	0	0	0	0	0	0	0	0	0	0.502318	0	0
c_000000024148	88972	89152	r	small acid-soluble spore protein F (minor alpha/beta-type SASP)	K06423	ND	ND	Small, acid-soluble spore proteins, alpha/beta type	PF00269	MAG_98_3	0	0	0	0	0	0	0	0	0	0	0	0	0	0	0	0	0	0	0	0	0	0	0	0
c_000000024148	87466	87883	r	ND	ND	ND	ND	Domain of unknown function (DUF1934)	PF09148	MAG_98_3	0	0	0	6	0	0	0	0	3	0	0	0	0	0	0	17.5506	0	0	0	0	6.98015	0	0	0
c_000000011540	20464	22723	r	NA	NA	NA	NA	Transketolase, pyrimidine binding domain	PF02779	MAG_102_1	0	0	0	0	0	0	0	0	2	22	0	0	0	0	0	0	0	0	0	0	0.527931	3.55867	0	0
c_000000024148	85351	87028	r	transcription termination factor Rho	K03628	ND	ND	Rho termination factor, RNA-binding domain	PF07497	MAG_98_3	4	4	0	8	0	0	0	4	5	0	1	3	2.11587	2.11584	0	2.60012	0	0	0	1.0717	1.18416	0	0.344882	0.717385
c_000000024148	84902	85112	r	large subunit ribosomal protein L31	K02909	ND	ND	Ribosomal protein L31	PF01197	MAG_98_3	0	0	0	0	0	0	0	0	0	0	0	0	0	0	0	0	0	0	0	0	0	0	0	0
c_000000011540	22836	24306	r	peptidyl-prolyl cis-trans isomerase C [EC:5.2.1.8]	K03769	NA	NA	PPIC-type PPIASE domain	PF00639	MAG_102_1	1	1	1	1	0	0	0	0	1	3	1	0	0.657078	0.657062	0.613766	0.623551	0	0	0	0	0.437268	0.817189	0.574642	0
c_000000024148	82986	83844	r	release factor glutamine methyltransferase [EC:2.1.1.297]	K02493	ND	ND	PrmC N-terminal domain	PF17827	MAG_98_3	0	0	0	0	0	0	0	0	2	0	0	1	0	0	0	0	0	0	0	0	1.05931	0	0	0.534709
c_000000024148	81914	82979	r	peptide chain release factor 1	K02835	ND	ND	PCRF domain	PF03462	MAG_98_3	0	0	0	0	0	0	0	0	0	0	0	1	0	0	0	0	0	0	0	0	0	0	0	0.428056
c_000000011540	24428	24995	r	spoIIIJ-associated protein	K06346	NA	NA	R3H domain	PF01424	MAG_102_1	0	0	0	0	0	0	0	0	0	3	0	0	0	0	0	0	0	0	0	0	0	3.07847	0	0
c_000000024148	80889	81636	r	zinc transporter, ZIP family	K07238	ND	ND	ZIP Zinc transporter	PF02535	MAG_98_3	0	0	0	0	0	0	0	0	0	0	0	0	0	0	0	0	0	0	0	0	0	0	0	0
c_000000024148	78418	79156	r	ribose 5-phosphate isomerase A [EC:5.3.1.6]	K01807	Pentose phosphate pathway (Pentose phosphate cycle)!!!Pentose phosphate pathway, non-oxidative phase, fructose 6P => ribose 5P!!!Pentose phosphate pathway, archaea, fructose 6P => ribose 5P!!!Reductive pentose phosphate cycle (Calvin cycle)!!!Reductive pentose phosphate cycle, glyceraldehyde-3P => ribulose-5P!!!Oxygenic photosynthesis in plants and cyanobacteria!!!Anoxygenic photosynthesis in pur…	M00004!!!M00007!!!M00580!!!M00165!!!M00167!!!M00611!!!M00612	Ribose 5-phosphate isomerase A (phosphoriboisomerase A)	PF06026	MAG_98_3	0	0	0	0	0	0	0	1	0	0	2	0	0	0	0	0	0	0	0	0.69571	0	0	1.86161	0
c_000000011540	25091	25631	f	NA	NA	NA	NA	NA	NA	MAG_102_1	0	0	0	0	0	0	0	0	0	0	0	0	0	0	0	0	0	0	0	0	0	0	0	0
c_000000024148	77320	77698	r	V/A-type H+/Na+-transporting ATPase subunit G/H	K02107	V/A-type ATPase, prokaryotes	M00159	ND	ND	MAG_98_3	0	0	0	1	0	0	0	0	2	0	0	1	0	0	0	2.82884	0	0	0	0	4.07555	0	0	2.10699
c_000000024148	74890	75364	r	V/A-type H+/Na+-transporting ATPase subunit K	K02124	V/A-type ATPase, prokaryotes	M00159	ATP synthase subunit C	PF00137	MAG_98_3	0	0	0	1	0	0	0	1	3	0	0	2	0	0	0	1.67654	0	0	0	1.44106	3.79561	0	0	2.6213
c_000000011540	25627	26500	f	1,4-dihydroxy-2-naphthoate polyprenyltransferase [EC:2.5.1.74]	K02548	Menaquinone biosynthesis, chorismate (+ polyprenyl-PP) => menaquinol	M00116	UbiA prenyltransferase family	PF01040	MAG_102_1	0	0	0	0	0	0	0	0	0	5	0	0	0	0	0	0	0	0	0	0	0	2.62315	0	0
c_000000024148	74269	74878	r	V/A-type H+/Na+-transporting ATPase subunit E	K02121	V/A-type ATPase, prokaryotes	M00159	ATP synthase (E/31 kDa) subunit	PF01991	MAG_98_3	0	0	0	0	0	0	0	0	0	0	1	0	0	0	0	0	0	0	0	0	0	0	1.4989	0
c_000000024148	73216	74215	r	V/A-type H+/Na+-transporting ATPase subunit C	K02119	V/A-type ATPase, prokaryotes	M00159	ATP synthase (C/AC39) subunit	PF01992	MAG_98_3	0	0	0	0	0	0	0	0	0	0	0	1	0	0	0	0	0	0	0	0	0	0	0	0.460837
c_000000011540	26512	27658	f	succinyl-diaminopimelate desuccinylase [EC:3.5.1.18]	K01439	Ornithine biosynthesis, glutamate => ornithine!!!Arginine biosynthesis, glutamate => acetylcitrulline => arginine	M00028!!!M00845	Peptidase family M20/M25/M40	PF01546	MAG_102_1	0	0	0	0	0	0	0	0	0	9	0	0	0	0	0	0	0	0	0	0	0	3.21328	0	0
c_000000024148	71120	72893	r	V/A-type H+/Na+-transporting ATPase subunit A [EC:7.1.2.2 7.2.2.1]	K02117	V/A-type ATPase, prokaryotes	M00159	ATP synthase alpha/beta family, nucleotide-binding domain	PF00006	MAG_98_3	0	0	0	2	0	0	0	1	3	0	1	4	0	0	0	0.657454	0	0	0	0.260029	0.721796	0	0.331268	0.931369
c_000000024148	69745	71128	r	V/A-type H+/Na+-transporting ATPase subunit B	K02118	V/A-type ATPase, prokaryotes	M00159	ATP synthase alpha/beta family, nucleotide-binding domain	PF00006	MAG_98_3	1	1	0	2	0	0	0	0	1	0	0	0	0.699926	0.699919	0	0.921968	0	0	0	0	0.344456	0	0	0
c_000000011540	28070	28244	f	NA	NA	NA	NA	NA	NA	MAG_102_1	1	1	0	0	0	0	0	1	0	2	0	0	84.8399	84.8395	0	0	0	0	0	40.1505	0	57.7597	0	0
c_000000024148	69101	69713	r	V/A-type H+/Na+-transporting ATPase subunit D	K02120	V/A-type ATPase, prokaryotes	M00159	ATP synthase subunit D	PF01813	MAG_98_3	2	2	0	1	0	0	0	0	1	0	0	0	3.36762	3.36759	0	1.08254	0	0	0	0	0.736496	0	0	0
c_000000024148	68415	68982	f	ND	ND	ND	ND	Protein of unknown function (DUF436)	PF04260	MAG_98_3	0	0	0	0	0	0	0	0	0	0	0	0	0	0	0	0	0	0	0	0	0	0	0	0
c_000000030577	0	81	f	NA	NA	NA	NA	NA	NA	MAG_102_1	0	0	0	0	0	0	0	0	0	0	0	0	0	0	0	0	0	0	0	0	0	0	0	0
c_000000024148	67711	68230	r	ND	ND	ND	ND	NADPH-dependent FMN reductase	PF03358	MAG_98_3	0	0	0	0	0	0	0	0	0	0	0	0	0	0	0	0	0	0	0	0	0	0	0	0
c_000000024148	66996	67671	r	ND	ND	ND	ND	Flavodoxin-like fold	PF02525	MAG_98_3	0	0	0	0	0	0	0	0	0	0	0	0	0	0	0	0	0	0	0	0	0	0	0	0
c_000000030577	896	3995	f	preprotein translocase subunit SecA [EC:7.4.2.8]	K03070	NA	NA	SecA DEAD-like domain	PF07517	MAG_102_1	15	15	0	11	1	5	0	3	2	32	0	1	4.09383	4.09373	0	2.95626	0	1	0	0.676182	0.335356	3.76682	0	0.204397
c_000000024148	61888	62557	r	ND	ND	ND	ND	Bacterial regulatory proteins, tetR family	PF00440	MAG_98_3	0	0	0	0	0	0	0	0	0	0	0	0	0	0	0	0	0	0	0	0	0	0	0	0
c_000000024148	54342	55839	r	L-arabinose isomerase [EC:5.3.1.4]	K01804	ND	ND	L-arabinose isomerase	PF02610	MAG_98_3	0	0	0	2	0	0	0	1	1	0	1	1	0	0	0	0.738264	0	0	0	0.304882	0.272133	0	0.394386	0.271924
c_000000030577	3937	5545	f	poly(A) polymerase [EC:2.7.7.19]	K00970	NA	NA	Poly A polymerase head domain	PF01743	MAG_102_1	0	0	0	2	1	1	0	1	1	17	0	0	0	0	0	1.09739	1	1	0	0.472665	0.371569	4.0068	0	0
c_000000024148	45598	48298	f	aconitate hydratase [EC:4.2.1.3]	K01681	Citrate cycle (TCA cycle, Krebs cycle)!!!Citrate cycle, first carbon oxidation, oxaloacetate => 2-oxoglutarate!!!Glyoxylate cycle!!!Methylaspartate cycle!!!Reductive citrate cycle (Arnon-Buchanan cycle)!!!Anoxygenic photosynthesis in green sulfur bacteria	M00009!!!M00010!!!M00012!!!M00740!!!M00173!!!M00614	Aconitase family (aconitate hydratase)	PF00330	MAG_98_3	3	3	0	1	0	0	0	1	1	0	0	1	0.901719	0.901703	0	0.18633	0	0	0	0.154153	0.134435	0	0	0.137074
c_000000024148	40857	42222	r	UDP-N-acetylglucosamine 1-carboxyvinyltransferase [EC:2.5.1.7]	K00790	ND	ND	EPSP synthase (3-phosphoshikimate 1-carboxyvinyltransferase)	PF00275	MAG_98_3	0	0	0	0	0	0	0	0	0	0	0	0	0	0	0	0	0	0	0	0	0	0	0	0
c_000000030577	5556	6555	f	ADP-L-glycero-D-manno-heptose 6-epimerase [EC:5.1.3.20]	K03274	ADP-L-glycero-D-manno-heptose biosynthesis	M00064	NAD dependent epimerase/dehydratase family	PF01370	MAG_102_1	6	6	0	6	1	1	0	0	0	7	2	2	5.41296	5.41282	0	5.86706	1	1	0	0	0	3.05932	1.84136	1.52487
c_000000024148	38769	39669	r	ND	ND	ND	ND	Peptidase family M23	PF01551	MAG_98_3	0	0	0	0	0	0	0	0	0	0	0	0	0	0	0	0	0	0	0	0	0	0	0	0
c_000000024148	34873	35134	r	stage V sporulation protein G	K06412	ND	ND	SpoVG	PF04026	MAG_98_3	1	1	0	0	0	0	0	0	0	0	1	0	12.0103	12.0108	0	0	0	0	0	0	0	0	9.35186	0
c_000000030577	6570	7410	f	2-dehydro-3-deoxyphosphooctonate aldolase (KDO 8-P synthase) [EC:2.5.1.55]	K01627	CMP-KDO biosynthesis	M00063	DAHP synthetase I family	PF00793	MAG_102_1	0	0	0	0	0	0	0	1	2	7	0	0	0	0	0	0	0	0	0	1.06365	1.63719	3.84354	0	0
c_000000024148	33696	34833	r	bifunctional UDP-N-acetylglucosamine pyrophosphorylase / glucosamine-1-phosphate N-acetyltransferase [EC:2.7.7.23 2.3.1.157]	K04042	UDP-N-acetyl-D-glucosamine biosynthesis, prokaryotes, glucose => UDP-GlcNAc	M00909	MobA-like NTP transferase domain	PF12804	MAG_98_3	0	0	0	4	0	0	0	0	1	0	0	0	0	0	0	1.93935	0	0	0	0	0.363336	0	0	0
c_000000024148	32076	32637	r	peptidyl-tRNA hydrolase, PTH1 family [EC:3.1.1.29]	K01056	ND	ND	Peptidyl-tRNA hydrolase	PF01195	MAG_98_3	1	1	0	0	0	0	0	0	0	0	0	0	2.03633	2.03631	0	0	0	0	0	0	0	0	0	0
c_000000030577	7396	7870	f	NA	NA	NA	NA	Lipopolysaccharide-assembly, LptC-related	PF06835	MAG_102_1	0	0	0	1	1	0	0	0	0	0	0	0	0	0	0	2.61022	3	0	0	0	0	0	0	0
c_000000024148	28159	31678	r	transcription-repair coupling factor (superfamily II helicase) [EC:3.6.4.-]	K03723	ND	ND	CarD-like/TRCF domain	PF02559	MAG_98_3	0	0	0	0	0	0	0	0	1	0	0	3	0	0	0	0	0	0	0	0	0.102306	0	0	0.310762
c_000000024148	23718	24102	r	uncharacterized protein	K06933	ND	ND	Protein of unknown function DUF134	PF02001	MAG_98_3	0	0	0	2	0	0	0	0	1	0	0	0	0	0	0	5.79239	0	0	0	0	2.08662	0	0	0
c_000000030577	7872	8400	f	lipopolysaccharide export system protein LptA	K09774	NA	NA	OstA-like protein	PF03968	MAG_102_1	0	0	0	1	1	1	0	1	1	5	1	0	0	0	0	2.44055	3	2	0	2.0504	1.8447	5.89704	2.4664	0
c_000000024148	23313	23676	r	ND	ND	ND	ND	Dinitrogenase iron-molybdenum cofactor	PF02579	MAG_98_3	0	0	0	0	0	0	0	0	0	0	0	0	0	0	0	0	0	0	0	0	0	0	0	0
c_000000024148	22436	23312	r	ND	ND	ND	ND	CobQ/CobB/MinD/ParA nucleotide binding domain	PF01656	MAG_98_3	0	0	0	1	0	0	0	0	0	0	0	0	0	0	0	0.698826	0	0	0	0	0	0	0	0
c_000000030577	8459	9206	f	lipopolysaccharide export system ATP-binding protein [EC:3.6.3.-]	K06861	NA	NA	ABC transporter	PF00005	MAG_102_1	3	3	0	4	0	0	0	0	0	4	1	2	3.34467	3.34459	0	5.68431	0	0	0	0	0	2.57247	1.34787	2.27786
c_000000024148	20755	21574	r	7,8-dihydropterin-6-yl-methyl-4-(beta-D-ribofuranosyl)aminobenzene 5'-phosphate synthase [EC:2.5.1.105]	K06897	ND	ND	Metallo-beta-lactamase superfamily	PF00753	MAG_98_3	1	1	0	2	0	0	0	0	0	0	1	2	1.22462	1.22461	0	1.58514	0	0	0	0	0	0	0.832609	1.14278
c_000000024148	19751	20594	r	ATP-binding protein involved in chromosome partitioning	K03593	ND	ND	NUBPL iron-transfer P-loop NTPase	PF10609	MAG_98_3	0	0	0	0	0	0	0	2	2	0	0	0	0	0	0	0	0	0	0	1.14085	0.945204	0	0	0
c_000000030577	9258	9603	f	NA	NA	NA	NA	Sigma 54 modulation protein / S30EA ribosomal protein	PF02482	MAG_102_1	1	1	0	2	0	0	0	3	3	3	1	0	6.666	6.66596	0	9.05419	0	0	0	10.9501	10.6918	8.82439	5.75501	0
c_000000024148	19391	19751	r	ND	ND	ND	ND	Dinitrogenase iron-molybdenum cofactor	PF02579	MAG_98_3	0	0	0	0	0	0	0	0	0	0	0	0	0	0	0	0	0	0	0	0	0	0	0	0
c_000000024148	17913	19095	r	ND	ND	ND	ND	PPIC-type PPIASE domain	PF13616	MAG_98_3	0	0	0	2	0	0	0	2	4	0	0	2	0	0	0	0.941571	0	0	0	0.832701	1.47978	0	0	0.740613
c_000000030577	9656	10613	f	HPr kinase/phosphorylase [EC:2.7.11.- 2.7.4.-]	K06023	NA	NA	HPr Serine kinase C-terminal domain	PF07475	MAG_102_1	1	1	0	0	1	0	0	1	1	6	1	0	0.899084	0.899058	0	0	1	0	0	0.857467	0.755205	2.72802	0.95374	0
c_000000024148	17246	17804	r	AbrB family transcriptional regulator, stage V sporulation protein T	K04769	ND	ND	Stage V sporulation protein T C-terminal, transcription factor	PF15714	MAG_98_3	0	0	0	1	0	0	0	1	2	0	2	1	0	0	0	1.26424	0	0	0	1.07138	1.84719	0	2.95884	0.968582
c_000000024148	15453	15927	r	ND	ND	ND	ND	Binding-protein-dependent transport system inner membrane component	PF00528	MAG_98_3	0	0	0	0	0	0	0	0	0	0	0	0	0	0	0	0	0	0	0	0	0	0	0	0
c_000000030577	10619	10919	f	phosphocarrier protein HPr	K02784	NA	NA	PTS HPr component phosphorylation site	PF00381	MAG_102_1	0	0	0	0	0	0	0	0	1	0	0	0	0	0	0	0	0	0	0	0	5.10291	0	0	0
c_000000024148	14653	15439	r	polar amino acid transport system ATP-binding protein [EC:7.4.2.1]	K02028	ND	ND	ABC transporter	PF00005	MAG_98_3	0	0	0	1	0	0	0	0	0	0	0	1	0	0	0	0.819965	0	0	0	0	0	0	0	0.619392
c_000000024148	11298	12750	r	tetrapyrrole methylase family protein / MazG family protein	K02499	ND	ND	MazG nucleotide pyrophosphohydrolase domain	PF03819	MAG_98_3	0	0	0	1	0	0	0	1	0	0	0	0	0	0	0	0.370538	0	0	0	0.301555	0	0	0	0
c_000000030577	10926	12696	f	phosphoenolpyruvate-protein phosphotransferase (PTS system enzyme I) [EC:2.7.3.9]	K08483	NA	NA	PEP-utilising enzyme, TIM barrel domain	PF02896	MAG_102_1	3	3	0	0	0	0	0	0	3	4	2	0	1.31347	1.31343	0	0	0	0	0	0	1.09701	0.857947	0.877701	0
c_000000024148	9255	10305	r	stage II sporulation protein D	K06381	ND	ND	Stage II sporulation protein	PF08486	MAG_98_3	0	0	0	0	0	0	0	1	0	0	0	0	0	0	0	0	0	0	0	0.52489	0	0	0	0
c_000000024148	8645	8945	r	ND	ND	ND	ND	YabP family	PF07873	MAG_98_3	0	0	0	0	0	0	0	0	0	0	0	0	0	0	0	0	0	0	0	0	0	0	0	0
c_000000030577	12747	13941	f	S-adenosylmethionine synthetase [EC:2.5.1.6]	K00789	Cysteine biosynthesis, methionine => cysteine!!!Methionine salvage pathway!!!Methionine degradation!!!Ethylene biosynthesis, methionine => ethylene	M00609!!!M00034!!!M00035!!!M00368	S-adenosylmethionine synthetase, C-terminal domain	PF02773	MAG_102_1	1	1	5	3	0	0	1	0	2	3	1	1	0.7526	0.752581	3.91512	2.38069	0	0	1	0	1.18183	1.04034	0.728978	0.615109
c_000000024148	8144	8630	r	ND	ND	ND	ND	Spore cortex protein YabQ (Spore_YabQ)	PF09578	MAG_98_3	0	0	0	0	0	0	0	0	0	0	0	0	0	0	0	0	0	0	0	0	0	0	0	0
c_000000024148	7731	8040	r	ND	ND	ND	ND	Septum formation initiator	PF04977	MAG_98_3	0	0	0	7	0	0	0	3	3	0	0	4	0	0	0	32.5657	0	0	0	11.9956	10.9669	0	0	14.8561
c_000000030577	14026	15121	r	uncharacterized protein	K07079	NA	NA	Aldo/keto reductase family	PF00248	MAG_102_1	0	0	0	1	0	0	0	0	1	13	0	0	0	0	0	0.911697	0	0	0	0	0.479987	5.06876	0	0
c_000000024148	7301	7712	r	S1 RNA binding domain protein	K07571	ND	ND	S1 RNA binding domain	PF00575	MAG_98_3	0	0	0	1	0	0	0	1	0	0	0	1	0	0	0	2.31286	0	0	0	2.04628	0	0	0	1.8782
c_000000024148	1	2053	r	cell division protease FtsH [EC:3.4.24.-]	K03798	ND	ND	Peptidase family M41	PF01434	MAG_98_3	1	1	0	12	0	0	0	4	2	0	4	1	0.42588	0.425875	0	3.17504	0	0	0	0.864116	0.388967	0	1.101	0.19249
c_000000030577	15233	18029	f	NA	NA	NA	NA	Tetratricopeptide repeat	PF13174	MAG_102_1	7	7	0	12	0	6	0	2	5	16	1	2	2.76429	2.76426	0	3.86634	0	2	0	0.506428	1.14938	2.14745	0.289073	0.469756
c_000000034755	22539	23187	f	caffeoyl-CoA O-methyltransferase [EC:2.1.1.104]	K00588	Monolignol biosynthesis, phenylalanine/tyrosine => monolignol	M00039	O-methyltransferase	PF01596	MAG_98_3	0	0	0	0	0	0	0	0	0	0	1	0	0	0	0	0	0	0	0	0	0	0	1.70932	0
c_000000034755	21314	22463	f	UPF0755 protein	K07082	ND	ND	YceG-like family	PF02618	MAG_98_3	0	0	0	1	0	0	0	0	1	0	0	0	0	0	0	0.682523	0	0	0	0	0.507047	0	0	0
c_000000030577	18055	18844	f	NA	NA	NA	NA	Outer membrane lipoprotein	PF13525	MAG_102_1	1	1	0	2	0	0	0	0	0	1	1	0	1.13136	1.13133	0	2.61568	0	0	0	0	0	0.597472	1.25298	0
c_000000034755	19504	21169	f	ribonuclease J [EC:3.1.-.-]	K12574	ND	ND	Ribonuclease J C-terminal domain	PF17770	MAG_98_3	0	0	0	0	0	0	0	1	1	0	0	0	0	0	0	0	0	0	0	0.319301	0.296764	0	0	0
c_000000034755	16968	19404	f	mannose-1-phosphate guanylyltransferase / phosphomannomutase [EC:2.7.7.13 5.4.2.8]	K16881	ND	ND	Nucleotidyl transferase	PF00483	MAG_98_3	0	0	0	0	0	0	0	0	1	0	0	1	0	0	0	0	0	0	0	0	0.19074	0	0	0.185243
c_000000030577	18878	19658	f	biopolymer transport protein ExbB	K03561	NA	NA	MotA/TolQ/ExbB proton channel family	PF01618	MAG_102_1	1	1	1	1	2	0	0	0	0	6	1	0	1.52401	1.52397	1.53552	1.40085	3	0	0	0	0	3.78976	1.32862	0
c_000000034755	16496	16832	r	ND	ND	ND	ND	Starch/carbohydrate-binding module (family 53)	PF16760	MAG_98_3	0	0	0	0	0	0	0	0	0	0	0	0	0	0	0	0	0	0	0	0	0	0	0	0
c_000000034755	16032	16464	f	Fur family transcriptional regulator, ferric uptake regulator	K03711	ND	ND	Ferric uptake regulator family	PF01475	MAG_98_3	0	0	0	0	0	0	0	0	0	0	0	0	0	0	0	0	0	0	0	0	0	0	0	0
c_000000030577	19690	20116	f	biopolymer transport protein ExbD	K03559	NA	NA	Biopolymer transport protein ExbD/TolR	PF02472	MAG_102_1	3	3	0	1	1	0	2	0	3	0	0	0	9.56294	9.56278	0	2.82667	3	0	7	0	6.70233	0	0	0
c_000000034755	12650	13952	f	methylenetetrahydrofolate--tRNA-(uracil-5-)-methyltransferase [EC:2.1.1.74]	K04094	ND	ND	Glucose inhibited division protein A	PF01134	MAG_98_3	1	1	0	1	0	0	0	0	0	0	1	0	0.90036	0.900341	0	0.481478	0	0	0	0	0	0	0.578799	0
c_000000034755	10553	12650	f	DNA topoisomerase I [EC:5.6.2.1]	K03168	ND	ND	DNA topoisomerase	PF01131	MAG_98_3	0	0	0	3	0	0	0	0	1	0	1	1	0	0	0	0.786537	0	0	0	0	0.212948	0	0.327002	0.207359
c_000000030577	20128	20542	f	biopolymer transport protein ExbD	K03559	NA	NA	Biopolymer transport protein ExbD/TolR	PF02472	MAG_102_1	0	0	0	0	0	0	0	1	0	0	2	0	0	0	0	0	0	0	0	2.42114	0	0	7.36106	0
c_000000034755	9438	10542	f	DNA processing protein	K04096	ND	ND	DNA recombination-mediator protein A	PF02481	MAG_98_3	0	0	0	0	0	0	0	0	0	0	2	0	0	0	0	0	0	0	0	0	0	0	1.37689	0
c_000000034755	7904	9344	f	glycine dehydrogenase subunit 2 [EC:1.4.4.2]	K00283	ND	ND	Glycine cleavage system P-protein	PF02347	MAG_98_3	0	0	0	2	0	0	0	2	0	0	1	0	0	0	0	0.812847	0	0	0	0.706363	0	0	0.486479	0
c_000000030577	20577	22059	f	NA	NA	NA	NA	Prenyltransferase and squalene oxidase repeat	PF00432	MAG_102_1	0	0	0	1	2	0	0	0	2	3	0	0	0	0	0	0.598298	1	0	0	0	0.89725	0.803321	0	0
c_000000034755	6176	6560	f	glycine cleavage system H protein	K02437	Photorespiration	M00532	Glycine cleavage H-protein	PF01597	MAG_98_3	0	0	0	1	0	0	0	0	1	0	0	1	0	0	0	3.29429	0	0	0	0	2.69318	0	0	2.58758
c_000000034755	5064	6165	f	aminomethyltransferase [EC:2.1.2.10]	K00605	Photorespiration	M00532	Aminomethyltransferase folate-binding domain	PF01571	MAG_98_3	0	0	0	1	0	0	0	0	1	0	0	0	0	0	0	0.578136	0	0	0	0	0.451082	0	0	0
c_000000030577	22301	23453	f	queuine tRNA-ribosyltransferase [EC:2.4.2.29]	K00773	NA	NA	Queuine tRNA-ribosyltransferase	PF01702	MAG_102_1	3	3	1	1	1	0	0	1	4	13	2	0	2.10883	2.10876	0.735586	0.829849	1	0	0	0.714408	2.33221	4.66489	1.44616	0
c_000000034755	4426	4963	f	ND	ND	ND	ND	Acetyltransferase (GNAT) family	PF00583	MAG_98_3	0	0	0	0	0	0	0	0	0	0	0	0	0	0	0	0	0	0	0	0	0	0	0	0
c_000000034755	4093	4288	r	ND	ND	ND	ND	ND	ND	MAG_98_3	0	0	0	0	0	0	0	0	0	0	0	0	0	0	0	0	0	0	0	0	0	0	0	0
c_000000030577	23475	23826	f	preprotein translocase subunit YajC	K03210	NA	NA	Preprotein translocase subunit	PF02699	MAG_102_1	1	1	0	2	2	2	0	0	0	1	1	1	6.39205	6.39202	0	8.64878	9	11	0	0	0	2.81131	5.50479	3.28099
c_000000034755	3226	3985	f	leader peptidase (prepilin peptidase) / N-methyltransferase [EC:3.4.23.43 2.1.1.-]	K02654	ND	ND	Bacterial Peptidase A24 N-terminal domain	PF06750	MAG_98_3	0	0	0	0	0	0	0	1	0	0	0	0	0	0	0	0	0	0	0	0.864986	0	0	0	0
c_000000034755	2390	3230	f	shikimate dehydrogenase [EC:1.1.1.25]	K00014	Shikimate pathway, phosphoenolpyruvate + erythrose-4P => chorismate	M00022	Shikimate dehydrogenase substrate binding domain	PF08501	MAG_98_3	0	0	0	2	0	0	0	0	3	0	0	0	0	0	0	1.8486	0	0	0	0	2.14352	0	0	0
c_000000030577	23896	26332	f	SecD/SecF fusion protein	K12257	NA	NA	Protein export membrane protein	PF02355	MAG_102_1	0	0	2	4	1	0	0	0	3	11	3	0	0	0	0.698213	1.43489	0	0	0	0	0.783773	1.67468	0.965246	0
c_000000034755	1143	1758	f	ND	ND	ND	ND	Fimbrial assembly protein (PilN)	PF05137	MAG_98_3	0	0	0	4	0	0	0	1	4	0	1	1	0	0	0	9.49383	0	0	0	1.88212	5.86305	0	2.38318	1.62171
c_000000025179	13010	13184	f	ND	ND	ND	ND	Spo0E like sporulation regulatory protein	PF09388	MAG_98_3	0	0	0	0	0	0	0	0	0	0	0	0	0	0	0	0	0	0	0	0	0	0	0	0
c_000000030577	26335	28069	f	single-stranded-DNA-specific exonuclease [EC:3.1.-.-]	K07462	NA	NA	RecJ OB domain	PF17768	MAG_102_1	0	0	0	0	0	0	0	1	0	4	1	0	0	0	0	0	0	0	0	0.426155	0	0.866847	0.454758	0
c_000000025179	11398	12847	f	6-phosphogluconate dehydrogenase [EC:1.1.1.44 1.1.1.343]	K00033	Pentose phosphate pathway (Pentose phosphate cycle)!!!Pentose phosphate pathway, oxidative phase, glucose 6P => ribulose 5P	M00004!!!M00006	6-phosphogluconate dehydrogenase, C-terminal domain	PF00393	MAG_98_3	0	0	0	12	0	0	0	1	3	0	4	4	0	0	0	4.99733	0	0	0	0.328461	0.920092	0	1.6867	1.17755
c_000000025179	10494	11382	f	ND	ND	ND	ND	Haloacid dehalogenase-like hydrolase	PF13419	MAG_98_3	0	0	0	5	0	0	0	0	4	0	1	0	0	0	0	3.38348	0	0	0	0	1.93425	0	0.723554	0
c_000000030577	28101	29244	r	NA	NA	NA	NA	Glycosyl transferases group 1	PF00534	MAG_102_1	0	0	0	0	0	0	0	0	0	3	0	0	0	0	0	0	0	0	0	0	0	1.10321	0	0
c_000000025179	6950	8252	f	ND	ND	ND	ND	Lactate racemase N-terminal domain	PF09861	MAG_98_3	0	0	0	1	0	0	0	0	1	0	0	0	0	0	0	0.445995	0	0	0	0	0.321338	0	0	0
c_000000025179	4456	5287	f	ND	ND	ND	ND	Uncharacterised 5xTM membrane BCR, YitT family COG1284	PF02588	MAG_98_3	0	0	0	0	0	0	0	0	0	0	0	0	0	0	0	0	0	0	0	0	0	0	0	0
c_000000030577	29248	30364	r	NA	NA	NA	NA	Radical SAM superfamily	PF04055	MAG_102_1	0	0	0	0	0	0	0	0	1	2	2	0	0	0	0	0	0	0	0	0	0.578618	0.746667	1.48405	0
c_000000025179	4004	4358	f	mRNA interferase MazF [EC:3.1.-.-]	K07171	ND	ND	PemK-like, MazF-like toxin of type II toxin-antitoxin system	PF02452	MAG_98_3	0	0	0	0	0	0	0	0	0	0	0	0	0	0	0	0	0	0	0	0	0	0	0	0
c_000000025179	3732	4008	f	CopG family transcriptional regulator / antitoxin EndoAI	K07723	ND	ND	Ribbon-helix-helix protein, copG family	PF01402	MAG_98_3	0	0	0	0	0	0	0	0	0	0	0	0	0	0	0	0	0	0	0	0	0	0	0	0
c_000000030577	30492	31035	r	NA	NA	NA	NA	Outer membrane protein beta-barrel domain	PF13505	MAG_102_1	0	0	0	0	0	0	0	0	0	1	0	0	0	0	0	0	0	0	0	0	0	1.13741	0	0
c_000000025179	2011	3685	f	ADP-dependent NAD(P)H-hydrate dehydratase / NAD(P)H-hydrate epimerase [EC:4.2.1.136 5.1.99.6]	K23997	ND	ND	Carbohydrate kinase	PF01256	MAG_98_3	0	0	0	0	0	0	0	0	0	0	0	1	0	0	0	0	0	0	0	0	0	0	0	0.257925
c_000000025179	1369	1738	f	holo-[acyl-carrier protein] synthase [EC:2.7.8.7]	K00997	ND	ND	4'-phosphopantetheinyl transferase superfamily	PF01648	MAG_98_3	0	0	0	0	0	0	0	0	0	0	0	0	0	0	0	0	0	0	0	0	0	0	0	0
c_000000030577	31051	32542	r	adenine-specific DNA-methyltransferase [EC:2.1.1.72]	K07317	NA	NA	N-6 DNA Methylase	PF02384	MAG_102_1	1	1	0	0	0	0	0	0	0	14	0	0	0.813631	0.813616	0	0	0	0	0	0	0	3.78663	0	0
c_000000019827	16614	17073	r	ND	ND	ND	ND	ND	ND	MAG_98_3	0	0	0	0	0	0	0	0	1	0	0	0	0	0	0	0	0	0	0	0	1.98697	0	0	0
c_000000019827	15639	15810	r	ND	ND	ND	ND	ND	ND	MAG_98_3	0	0	0	0	0	0	0	0	0	0	0	0	0	0	0	0	0	0	0	0	0	0	0	0
c_000000030577	32650	33634	r	NA	NA	NA	NA	AccI restriction endonuclease	PF09545	MAG_102_1	0	0	0	0	0	4	0	0	0	7	0	0	0	0	0	0	0	3	0	0	0	3.09528	0	0
c_000000019827	15419	15656	r	ND	ND	ND	ND	ND	ND	MAG_98_3	0	0	0	0	0	0	0	0	0	0	0	0	0	0	0	0	0	0	0	0	0	0	0	0
c_000000019827	14979	15423	r	ND	ND	ND	ND	ND	ND	MAG_98_3	0	0	0	0	0	0	0	0	0	0	0	0	0	0	0	0	0	0	0	0	0	0	0	0
c_000000030577	33988	35299	f	spermidine/putrescine transport system ATP-binding protein [EC:7.6.2.11]	K11072	NA	NA	ABC transporter	PF00005	MAG_102_1	1	1	0	1	0	0	0	0	0	4	0	0	0.953259	0.953241	0	0.772113	0	0	0	0	0	1.28757	0	0
c_000000019827	12771	13470	r	ND	ND	ND	ND	short chain dehydrogenase	PF00106	MAG_98_3	0	0	0	0	0	0	0	0	0	0	0	1	0	0	0	0	0	0	0	0	0	0	0	0.719212
c_000000019827	10853	11861	r	ND	ND	ND	ND	GHMP kinases C terminal	PF08544	MAG_98_3	0	0	0	0	0	0	0	0	0	0	0	0	0	0	0	0	0	0	0	0	0	0	0	0
c_000000030577	35298	36177	f	spermidine/putrescine transport system permease protein	K11071	NA	NA	Binding-protein-dependent transport system inner membrane component	PF00528	MAG_102_1	0	0	0	0	0	0	0	0	0	2	0	0	0	0	0	0	0	0	0	0	0	1.07516	0	0
c_000000019827	10513	10852	f	ND	ND	ND	ND	ND	ND	MAG_98_3	0	0	0	0	0	0	0	0	0	0	0	0	0	0	0	0	0	0	0	0	0	0	0	0
c_000000019827	8010	9435	f	ND	ND	ND	ND	Iron only hydrogenase large subunit, C-terminal domain	PF02906	MAG_98_3	0	0	0	0	0	0	0	0	0	0	0	0	0	0	0	0	0	0	0	0	0	0	0	0
c_000000030577	36181	36964	f	spermidine/putrescine transport system permease protein	K11070	NA	NA	Binding-protein-dependent transport system inner membrane component	PF00528	MAG_102_1	0	0	0	0	0	0	0	0	0	5	0	0	0	0	0	0	0	0	0	0	0	3.16046	0	0
c_000000019827	6812	7985	f	ND	ND	ND	ND	Stage II sporulation protein E (SpoIIE)	PF07228	MAG_98_3	0	0	0	1	0	0	0	0	0	0	1	1	0	0	0	0.491719	0	0	0	0	0	0	0.536121	0.363595
c_000000019827	5146	6820	f	ND	ND	ND	ND	Iron only hydrogenase large subunit, C-terminal domain	PF02906	MAG_98_3	0	0	0	1	0	0	0	1	1	0	3	0	0	0	0	0.326037	0	0	0	0.273794	0.24193	0	1.06874	0
c_000000030577	36989	38030	f	NA	NA	NA	NA	Bacterial extracellular solute-binding protein	PF13416	MAG_102_1	2	2	0	0	0	0	0	0	0	7	0	0	2.07484	2.07482	0	0	0	0	0	0	0	2.95422	0	0
c_000000019827	1485	4095	f	acetaldehyde dehydrogenase / alcohol dehydrogenase [EC:1.2.1.10 1.1.1.1]	K04072	ND	ND	Iron-containing alcohol dehydrogenase	PF00465	MAG_98_3	1	1	0	6	0	0	0	0	4	0	1	0	0.335237	0.335233	0	1.24847	0	0	0	0	0.618063	0	0.216956	0
c_000000019827	281	1256	f	ND	ND	ND	ND	Bacterial regulatory helix-turn-helix protein, lysR family	PF00126	MAG_98_3	2	2	0	0	0	0	0	0	0	0	0	0	2.16964	2.16959	0	0	0	0	0	0	0	0	0	0
c_000000030577	38287	39184	f	D-alanine-D-alanine ligase [EC:6.3.2.4]	K01921	NA	NA	D-ala D-ala ligase C-terminus	PF07478	MAG_102_1	1	1	0	0	0	0	0	0	0	2	0	0	0.85691	0.856887	0	0	0	0	0	0	0	0.990469	0	0
c_000000004995	22776	23448	r	ND	ND	ND	ND	ND	ND	MAG_98_3	0	0	0	0	0	0	0	0	0	0	0	0	0	0	0	0	0	0	0	0	0	0	0	0
c_000000004995	22364	22661	f	ND	ND	ND	ND	ND	ND	MAG_98_3	0	0	0	0	0	0	0	0	0	0	0	0	0	0	0	0	0	0	0	0	0	0	0	0
c_000000030577	39208	39820	f	FMN-dependent NADH-azoreductase [EC:1.7.1.17]	K01118	NA	NA	Flavodoxin-like fold	PF02525	MAG_102_1	0	0	0	0	0	0	0	0	1	6	0	0	0	0	0	0	0	0	0	0	1.46909	5.53841	0	0
c_000000004995	21201	22269	f	ND	ND	ND	ND	Bacterial extracellular solute-binding protein	PF13416	MAG_98_3	0	0	0	14	0	0	0	1	8	0	3	2	0	0	0	7.8052	0	0	0	0.496389	3.63707	0	2.13866	0.889732
c_000000004995	20412	21189	f	spermidine/putrescine transport system permease protein	K11070	ND	ND	Binding-protein-dependent transport system inner membrane component	PF00528	MAG_98_3	0	0	0	5	0	0	0	2	4	0	0	2	0	0	0	4.9649	0	0	0	1.68618	3.16455	0	0	1.51841
c_000000030577	39852	40530	f	NA	NA	NA	NA	NA	NA	MAG_102_1	0	0	0	0	0	0	0	0	0	5	0	0	0	0	0	0	0	0	0	0	0	3.79722	0	0
c_000000004995	18471	19566	f	spermidine/putrescine transport system ATP-binding protein [EC:7.6.2.11]	K11072	ND	ND	ABC transporter	PF00005	MAG_98_3	0	0	2	7	0	0	0	1	5	0	2	0	0	0	1.30803	3.91363	0	0	0	0.478967	2.1398	0	1.31014	0
c_000000004995	13755	13905	r	ND	ND	ND	ND	ND	ND	MAG_98_3	0	0	0	0	0	0	0	0	0	0	0	0	0	0	0	0	0	0	0	0	0	0	0	0
c_000000030577	40806	42462	f	DNA polymerase III subunit gamma/tau [EC:2.7.7.7]	K02343	NA	NA	DNA polymerase III, delta subunit	PF13177	MAG_102_1	0	0	4	1	0	0	0	1	1	3	0	1	0	0	1.9974	0.530967	0	0	0	0.458486	0.389207	0.692049	0	0.418547
c_000000004995	8559	10650	r	ND	ND	ND	ND	EAL domain	PF00563	MAG_98_3	0	0	0	5	0	0	0	2	5	0	1	1	0	0	0	1.54619	0	0	0	0.515904	1.15645	0	0.341058	0.227287
c_000000004995	7935	8382	f	ND	ND	ND	ND	MatE	PF01554	MAG_98_3	0	0	0	0	0	0	0	0	0	0	0	0	0	0	0	0	0	0	0	0	0	0	0	0
c_000000030577	42471	42789	f	uncharacterized protein	K09747	NA	NA	YbaB/EbfC DNA-binding family	PF02575	MAG_102_1	0	0	0	1	0	0	0	0	0	0	0	0	0	0	0	5.51874	0	0	0	0	0	0	0	0
c_000000004995	5364	5814	f	ND	ND	ND	ND	ADP-ribosylglycohydrolase	PF03747	MAG_98_3	0	0	0	0	0	0	0	1	0	0	0	0	0	0	0	0	0	0	0	1.94844	0	0	0	0
c_000000004995	4163	4691	f	ND	ND	ND	ND	Helix-turn-helix	PF01381	MAG_98_3	0	0	0	0	0	0	0	0	0	0	0	0	0	0	0	0	0	0	0	0	0	0	0	0
c_000000030577	42795	43389	f	recombination protein RecR	K06187	NA	NA	Toprim domain	PF13662	MAG_102_1	0	0	1	0	0	0	0	0	0	5	0	0	0	0	2.00241	0	0	0	0	0	0	4.65978	0	0
c_000000004995	511	2020	r	catalase [EC:1.11.1.6]	K03781	Photorespiration	M00532	Catalase	PF00199	MAG_98_3	0	0	0	4	0	0	0	2	1	0	0	1	0	0	0	1.60864	0	0	0	0.650859	0.30477	0	0	0.2919
c_000000076898	5081	5267	f	ND	ND	ND	ND	ND	ND	MAG_98_3	0	0	0	0	0	0	0	0	0	0	0	0	0	0	0	0	0	0	0	0	0	0	0	0
c_000000030577	43470	44748	r	enolase [EC:4.2.1.11]	K01689	Glycolysis (Embden-Meyerhof pathway), glucose => pyruvate!!!Glycolysis, core module involving three-carbon compounds!!!Gluconeogenesis, oxaloacetate => fructose-6P!!!Formaldehyde assimilation, serine pathway	M00001!!!M00002!!!M00003!!!M00346	Enolase, C-terminal TIM barrel domain	PF00113	MAG_102_1	0	0	0	0	0	0	0	0	1	3	1	0	0	0	0	0	0	0	0	0	0.534562	0.946036	0.661159	0
c_000000076898	4512	4935	f	arsenate reductase (thioredoxin) [EC:1.20.4.4]	K03741	ND	ND	Low molecular weight phosphotyrosine protein phosphatase	PF01451	MAG_98_3	0	0	0	0	0	0	0	0	0	0	0	0	0	0	0	0	0	0	0	0	0	0	0	0
c_000000076898	1519	2260	f	ND	ND	ND	ND	Nucleotidyl transferase	PF00483	MAG_98_3	0	0	0	2	0	0	0	0	0	0	1	0	0	0	0	1.82905	0	0	0	0	0	0	1.1422	0
c_000000030577	44932	47152	r	hydrogenase maturation protein HypF	K04656	NA	NA	Telomere recombination	PF01300	MAG_102_1	0	0	0	0	0	0	0	0	1	5	0	0	0	0	0	0	0	0	0	0	0.240456	0.831649	0	0
c_000000076898	2	239	r	thioredoxin 1	K03671	ND	ND	Thioredoxin	PF00085	MAG_98_3	1	1	0	10	0	0	0	7	3	0	2	2	18.8148	18.816	0	111.942	0	0	0	60.5402	24.4492	0	26.9897	16.1509
c_000000031370	12780	13536	r	MerR family transcriptional regulator, thiopeptide resistance regulator	K21744	ND	ND	TipAS antibiotic-recognition domain	PF07739	MAG_98_3	0	0	0	0	0	0	0	0	0	0	0	0	0	0	0	0	0	0	0	0	0	0	0	0
c_000000030577	47750	48119	r	NA	NA	NA	NA	NA	NA	MAG_102_1	0	0	0	0	0	0	0	0	0	3	0	0	0	0	0	0	0	0	0	0	0	7.44558	0	0
c_000000031370	10791	11214	r	ND	ND	ND	ND	ND	ND	MAG_98_3	0	0	0	0	0	0	0	0	0	0	0	0	0	0	0	0	0	0	0	0	0	0	0	0
c_000000031370	9720	10545	r	putative acetyltransferase [EC:2.3.1.-]	K03824	ND	ND	Acetyltransferase (GNAT) family	PF00583	MAG_98_3	0	0	0	0	0	0	0	0	0	0	0	0	0	0	0	0	0	0	0	0	0	0	0	0
c_000000030577	48137	48800	r	NA	NA	NA	NA	NA	NA	MAG_102_1	0	0	0	0	0	0	0	0	0	7	0	0	0	0	0	0	0	0	0	0	0	5.46386	0	0
c_000000031370	6160	7636	r	ND	ND	ND	ND	Bacterial regulatory proteins, luxR family	PF00196	MAG_98_3	0	0	0	2	0	0	0	0	1	0	2	1	0	0	0	0.743655	0	0	0	0	0.287602	0	0.876686	0.288674
c_000000031370	5744	6011	r	ND	ND	ND	ND	ND	ND	MAG_98_3	6	6	0	17	0	0	0	1	2	0	0	0	86.1452	86.1447	0	137.639	0	0	0	6.84697	13.3786	0	0	0
c_000000011586	1	1051	r	NA	NA	NA	NA	Pyruvate flavodoxin/ferredoxin oxidoreductase, thiamine diP-bdg	PF01855	MAG_102_1	0	0	0	0	0	0	0	0	1	10	1	0	0	0	0	0	0	0	0	0	0.528894	4.08933	0.754095	0
c_000000031370	3002	3677	r	ND	ND	ND	ND	ND	ND	MAG_98_3	3	3	0	16	0	0	0	0	2	0	0	0	5.32436	5.32426	0	16.3426	0	0	0	0	1.60044	0	0	0
c_000000026378	20942	21341	r	ND	ND	ND	ND	ND	ND	MAG_98_3	0	0	0	0	0	0	0	0	0	0	0	0	0	0	0	0	0	0	0	0	0	0	0	0
c_000000011586	1183	2596	f	3-isopropylmalate/(R)-2-methylmalate dehydratase large subunit [EC:4.2.1.33 4.2.1.35]	K01703	Isoleucine biosynthesis, pyruvate => 2-oxobutanoate!!!Leucine biosynthesis, 2-oxoisovalerate => 2-oxoisocaproate	M00535!!!M00432	Aconitase family (aconitate hydratase)	PF00330	MAG_102_1	0	0	0	2	0	2	0	0	0	6	2	0	0	0	0	1.30612	0	1	0	0	0	1.65844	1.13139	0
c_000000026378	19123	19942	r	NitT/TauT family transport system permease protein	K02050	ND	ND	Binding-protein-dependent transport system inner membrane component	PF00528	MAG_98_3	0	0	0	0	0	0	0	0	0	0	0	0	0	0	0	0	0	0	0	0	0	0	0	0
c_000000026378	18047	18998	f	ND	ND	ND	ND	Predicted membrane protein (DUF2207)	PF09972	MAG_98_3	1	1	0	0	0	0	0	0	3	0	0	1	1.40312	1.4031	0	0	0	0	0	0	1.78553	0	0	0.573418
c_000000011586	2597	3230	f	3-isopropylmalate/(R)-2-methylmalate dehydratase small subunit [EC:4.2.1.33 4.2.1.35]	K01704	Isoleucine biosynthesis, pyruvate => 2-oxobutanoate!!!Leucine biosynthesis, 2-oxoisovalerate => 2-oxoisocaproate	M00535!!!M00432	Aconitase C-terminal domain	PF00694	MAG_102_1	0	0	0	0	0	0	0	0	0	6	0	0	0	0	0	0	0	0	0	0	0	5.19523	0	0
c_000000026378	16486	17737	r	tRNA nucleotidyltransferase (CCA-adding enzyme) [EC:2.7.7.72 3.1.3.- 3.1.4.-]	K00974	ND	ND	Poly A polymerase head domain	PF01743	MAG_98_3	0	0	0	0	0	0	0	0	0	0	0	0	0	0	0	0	0	0	0	0	0	0	0	0
c_000000026378	15601	16417	r	ND	ND	ND	ND	Protein of unknown function (DUF1189)	PF06691	MAG_98_3	0	0	0	0	0	0	0	0	0	0	0	1	0	0	0	0	0	0	0	0	0	0	0	0.724251
c_000000011586	3268	4015	f	16S rRNA (uracil1498-N3)-methyltransferase [EC:2.1.1.193]	K09761	NA	NA	RNA methyltransferase	PF04452	MAG_102_1	0	0	0	0	0	0	0	0	0	2	1	0	0	0	0	0	0	0	0	0	0	1.33013	1.33709	0
c_000000026378	15096	15576	f	peptide-methionine (S)-S-oxide reductase [EC:1.8.4.11]	K07304	ND	ND	Peptide methionine sulfoxide reductase	PF01625	MAG_98_3	1	1	0	1	0	0	0	0	1	0	2	0	3.32531	3.32525	0	1.8941	0	0	0	0	1.53017	0	5.02833	0
c_000000026378	14027	15062	f	ND	ND	ND	ND	ND	ND	MAG_98_3	0	0	0	0	0	0	0	0	0	0	0	0	0	0	0	0	0	0	0	0	0	0	0	0
c_000000011586	4029	5532	r	glycerol kinase [EC:2.7.1.30]	K00864	NA	NA	FGGY family of carbohydrate kinases, N-terminal domain	PF00370	MAG_102_1	0	0	0	1	0	0	0	0	1	11	0	0	0	0	0	0.63082	0	0	0	0	0.386071	2.86206	0	0
c_000000026378	10974	11853	f	molecular chaperone Hsp33	K04083	ND	ND	Hsp33 protein	PF01430	MAG_98_3	0	0	0	1	0	0	0	1	0	0	3	0	0	0	0	0.643938	0	0	0	0.558886	0	0	2.26971	0
c_000000026378	10694	10895	f	cold shock protein	K03704	ND	ND	'Cold-shock' DNA-binding domain	PF00313	MAG_98_3	0	0	0	0	0	0	0	0	0	0	1	1	0	0	0	0	0	0	0	0	0	0	30.1453	17.0409
c_000000011586	5546	6368	r	rhomboid protease GluP [EC:3.4.21.105]	K19225	NA	NA	Rhomboid family	PF01694	MAG_102_1	0	0	0	0	0	0	0	1	0	5	0	0	0	0	0	0	0	0	0	1.07463	0	2.87193	0	0
c_000000026378	5256	6480	r	4-hydroxy-tetrahydrodipicolinate reductase [EC:1.17.1.8]	K00215	Lysine biosynthesis, succinyl-DAP pathway, aspartate => lysine!!!Lysine biosynthesis, acetyl-DAP pathway, aspartate => lysine!!!Lysine biosynthesis, DAP dehydrogenase pathway, aspartate => lysine!!!Lysine biosynthesis, DAP aminotransferase pathway, aspartate => lysine	M00016!!!M00525!!!M00526!!!M00527	Dihydrodipicolinate reductase, C-terminus	PF05173	MAG_98_3	2	2	0	1	0	0	0	1	0	0	3	0	1.69677	1.69673	0	0.463062	0	0	0	0.41409	0	0	1.77545	0
c_000000026378	2803	5062	r	methyl-accepting chemotaxis protein	K03406	ND	ND	Methyl-accepting chemotaxis protein (MCP) signalling domain	PF00015	MAG_98_3	2	2	0	4	0	0	0	4	7	0	1	2	0.88535	0.885331	0	0.961877	0	0	0	0.840585	1.32247	0	0.288444	0.374311
c_000000011586	6494	7484	f	peptide/nickel transport system ATP-binding protein	K02031	NA	NA	ABC transporter	PF00005	MAG_102_1	0	0	0	0	0	0	0	0	0	2	0	1	0	0	0	0	0	0	0	0	0	0.87541	0	0.786341
c_000000026378	1891	2092	r	ND	ND	ND	ND	ND	ND	MAG_98_3	0	0	0	0	0	0	0	0	0	0	0	0	0	0	0	0	0	0	0	0	0	0	0	0
c_000000026378	513	1845	f	adenine/guanine/hypoxanthine permease	K06901	ND	ND	Permease family	PF00860	MAG_98_3	0	0	0	0	0	0	0	3	4	0	2	0	0	0	0	0	0	0	0	1.16097	1.40812	0	1.06768	0
c_000000011586	7480	8842	f	ribosomal protein S12 methylthiotransferase [EC:2.8.4.4]	K14441	NA	NA	Radical SAM superfamily	PF04055	MAG_102_1	2	2	0	1	0	0	0	1	0	10	0	0	1.39516	1.39513	0	0.70468	0	0	0	0.584178	0	2.99136	0	0
c_000000026378	189	474	f	ND	ND	ND	ND	ND	ND	MAG_98_3	0	0	0	0	0	0	0	0	0	0	0	0	0	0	0	0	0	0	0	0	0	0	0	0
c_000000017378	13523	13640	f	ND	ND	ND	ND	ND	ND	MAG_98_3	0	0	0	0	0	0	0	0	0	0	0	0	0	0	0	0	0	0	0	0	0	0	0	0
c_000000011586	9090	10005	f	NA	NA	NA	NA	NA	NA	MAG_102_1	0	0	1	0	0	0	0	0	0	6	0	0	0	0	1.17437	0	0	0	0	0	0	2.97602	0	0
c_000000017378	13213	13489	f	ND	ND	ND	ND	ND	ND	MAG_98_3	0	0	0	1	0	0	0	0	0	0	0	0	0	0	0	7.92467	0	0	0	0	0	0	0	0
c_000000017378	11676	12543	f	ND	ND	ND	ND	Protein of unknown function (DUF1002)	PF06207	MAG_98_3	0	0	0	0	0	0	0	0	1	0	0	0	0	0	0	0	0	0	0	0	0.592589	0	0	0
c_000000011586	10087	12214	f	K(+)-stimulated pyrophosphate-energized sodium pump	K15987	NA	NA	Inorganic H+ pyrophosphatase	PF03030	MAG_102_1	2	2	1	3	0	0	0	0	0	8	8	0	0.726573	0.726557	0.391735	1.19714	0	0	0	0	0	1.38853	2.9267	0
c_000000017378	8004	8403	r	ND	ND	ND	ND	ND	ND	MAG_98_3	0	0	0	0	0	0	0	0	0	0	0	0	0	0	0	0	0	0	0	0	0	0	0	0
c_000000017378	6515	7880	f	DNA repair protein RadA/Sms	K04485	ND	ND	AAA domain	PF13481	MAG_98_3	0	0	0	2	0	0	0	0	0	0	0	0	0	0	0	0.965009	0	0	0	0	0	0	0	0
c_000000011586	12256	13285	r	glucosamine-6-phosphate deaminase [EC:3.5.99.6]	K02564	NA	NA	Glucosamine-6-phosphate isomerases/6-phosphogluconolactonase	PF01182	MAG_102_1	1	1	0	0	0	0	0	0	0	6	0	0	0.904608	0.904588	0	0	0	0	0	0	0	2.53129	0	0
c_000000017378	2736	3774	f	protein arginine kinase [EC:2.7.14.1]	K19405	ND	ND	ATP:guanido phosphotransferase, C-terminal catalytic domain	PF00217	MAG_98_3	0	0	0	5	0	0	0	0	2	0	3	0	0	0	0	2.79606	0	0	0	0	0.799126	0	1.75718	0
c_000000017378	931	1585	f	regulatory protein	K03565	ND	ND	RecX family	PF02631	MAG_98_3	0	0	0	0	0	0	0	0	0	0	0	0	0	0	0	0	0	0	0	0	0	0	0	0
c_000000011586	13296	14694	r	threonine synthase [EC:4.2.3.1]	K01733	Threonine biosynthesis, aspartate => homoserine => threonine	M00018	Threonine synthase N terminus	PF14821	MAG_102_1	0	0	0	0	0	0	0	0	0	9	0	0	0	0	0	0	0	0	0	0	0	2.57933	0	0
c_000000007226	17134	18190	f	ND	ND	ND	ND	Protein of unknown function (DUF3048) N-terminal domain	PF11258	MAG_98_3	0	0	0	0	0	0	0	0	1	0	0	0	0	0	0	0	0	0	0	0	0.415669	0	0	0
c_000000007226	11291	12521	r	ND	ND	ND	ND	Putative modulator of DNA gyrase	PF01523	MAG_98_3	0	0	0	2	0	0	0	1	0	0	0	2	0	0	0	0.88871	0	0	0	0.386235	0	0	0	0.688547
c_000000011586	14751	15696	r	cation:H+ antiporter	K07301	NA	NA	Sodium/calcium exchanger protein	PF01699	MAG_102_1	0	0	0	0	0	0	0	0	1	5	0	0	0	0	0	0	0	0	0	0	0.793414	2.35107	0	0
c_000000007226	7521	10476	r	ribonucleoside-diphosphate reductase alpha chain [EC:1.17.4.1]	K00525	Pyrimidine deoxyribonuleotide biosynthesis, CDP/CTP => dCDP/dCTP,dTDP/dTTP	M00053	Ribonucleotide reductase, barrel domain	PF02867	MAG_98_3	0	0	0	1	0	0	0	0	4	0	5	1	0	0	0	0.161474	0	0	0	0	0.467377	0	0.866025	0.12159
c_000000007226	4193	5084	r	ND	ND	ND	ND	ND	ND	MAG_98_3	0	0	0	0	0	0	0	0	0	0	0	1	0	0	0	0	0	0	0	0	0	0	0	0.613235
c_000000011586	15883	16285	r	fluoride exporter	K06199	NA	NA	CrcB-like protein, Camphor Resistance (CrcB)	PF02537	MAG_102_1	0	0	0	0	0	0	0	0	0	0	0	0	0	0	0	0	0	0	0	0	0	0	0	0
c_000000007226	2595	4113	r	xylan 1,4-beta-xylosidase [EC:3.2.1.37]	K01198	ND	ND	Glycosyl hydrolases family 43	PF04616	MAG_98_3	0	0	0	0	0	0	0	1	0	0	1	0	0	0	0	0	0	0	0	0.314425	0	0	0.406643	0
c_000000007226	971	2540	r	putative ATP-dependent endonuclease of the OLD family	K07459	ND	ND	AAA ATPase domain	PF13175	MAG_98_3	0	0	0	1	0	0	0	0	1	0	0	0	0	0	0	0.379324	0	0	0	0	0.298755	0	0	0
c_000000011586	16438	17392	r	fructose-bisphosphate aldolase, class II [EC:4.1.2.13]	K01624	Glycolysis (Embden-Meyerhof pathway), glucose => pyruvate!!!Gluconeogenesis, oxaloacetate => fructose-6P!!!Reductive pentose phosphate cycle (Calvin cycle)!!!Reductive pentose phosphate cycle, glyceraldehyde-3P => ribulose-5P!!!Formaldehyde assimilation, ribulose monophosphate pathway!!!Formaldehyde assimilation, xylulose monophosphate pathway!!!Oxygenic photosynthesis in plants and cyanobacteria…	M00001!!!M00003!!!M00165!!!M00167!!!M00345!!!M00344!!!M00611!!!M00612	Fructose-bisphosphate aldolase class-II	PF01116	MAG_102_1	1	1	0	0	1	0	0	0	0	1	1	0	1.03198	1.03196	0	0	1	0	0	0	0	0.468524	0.994423	0
c_000000004586	14850	15672	f	D-methionine transport system substrate-binding protein	K02073	ND	ND	NLPA lipoprotein	PF03180	MAG_98_3	0	0	0	0	0	0	0	0	0	0	0	0	0	0	0	0	0	0	0	0	0	0	0	0
c_000000004586	14112	14781	f	D-methionine transport system permease protein	K02072	ND	ND	Binding-protein-dependent transport system inner membrane component	PF00528	MAG_98_3	0	0	0	0	0	0	0	0	1	0	0	0	0	0	0	0	0	0	0	0	0.803364	0	0	0
c_000000011586	17411	19127	r	peptidyl-prolyl cis-trans isomerase D [EC:5.2.1.8]	K03770	NA	NA	SurA N-terminal domain	PF13624	MAG_102_1	0	0	1	0	0	0	0	0	0	4	0	0	0	0	0.469703	0	0	0	0	0	0	0.898369	0	0
c_000000004586	13101	14109	f	D-methionine transport system ATP-binding protein	K02071	ND	ND	ABC transporter	PF00005	MAG_98_3	0	0	0	0	0	0	0	0	1	0	0	0	0	0	0	0	0	0	0	0	0.411073	0	0	0
c_000000004586	9749	12200	r	P-type Cu+ transporter [EC:7.2.2.8]	K17686	ND	ND	E1-E2 ATPase	PF00122	MAG_98_3	1	1	0	2	0	0	0	1	0	0	1	1	0.331427	0.33142	0	0.391886	0	0	0	0.168786	0	0	0.218634	0.149756
c_000000011586	19221	20730	r	NA	NA	NA	NA	NA	NA	MAG_102_1	0	0	0	1	0	0	0	0	0	12	0	0	0	0	0	0.601254	0	0	0	0	0	3.1051	0	0
c_000000004586	6945	7455	f	ND	ND	ND	ND	ND	ND	MAG_98_3	0	0	0	0	0	0	0	0	1	0	0	0	0	0	0	0	0	0	0	0	1.16451	0	0	0
c_000000025441	1	124	f	ND	ND	ND	ND	ND	ND	MAG_98_3	0	0	0	0	0	0	0	0	0	0	0	0	0	0	0	0	0	0	0	0	0	0	0	0
c_000000011586	20753	21944	r	D-3-phosphoglycerate dehydrogenase / 2-oxoglutarate reductase [EC:1.1.1.95 1.1.1.399]	K00058	Serine biosynthesis, glycerate-3P => serine	M00020	D-isomer specific 2-hydroxyacid dehydrogenase, NAD binding domain	PF02826	MAG_102_1	2	2	0	0	0	0	0	1	1	1	2	1	1.3404	1.34037	0	0	0	0	0	0.684054	0.605526	0.344176	1.441	0.624754
c_000000010657	14698	17134	f	cellobiose phosphorylase [EC:2.4.1.20]	K00702	ND	ND	Glycosyl hydrolase 36 superfamily, catalytic domain	PF17167	MAG_98_3	0	0	0	10	0	0	0	5	2	0	1	2	0	0	0	2.05838	0	0	0	0.880672	0.306539	0	0.230453	0.313362
c_000000010657	13010	13244	r	ND	ND	ND	ND	Protein of unknown function (DUF2892)	PF11127	MAG_98_3	0	0	0	0	0	0	0	0	0	0	0	0	0	0	0	0	0	0	0	0	0	0	0	0
c_000000011838	365	3932	f	pyruvate-ferredoxin/flavodoxin oxidoreductase [EC:1.2.7.1 1.2.7.-]	K03737	Pyruvate oxidation, pyruvate => acetyl-CoA!!!Reductive citrate cycle (Arnon-Buchanan cycle)!!!Anoxygenic photosynthesis in green sulfur bacteria	M00307!!!M00173!!!M00614	Pyruvate flavodoxin/ferredoxin oxidoreductase, thiamine diP-bdg	PF01855	MAG_102_1	4	4	0	2	0	0	1	0	1	9	6	0	0.857703	0.857681	0	0.468973	0	0	0	0	0.170162	0.890035	1.22708	0
c_000000010657	12381	12813	r	ND	ND	ND	ND	ND	ND	MAG_98_3	0	0	0	0	0	0	0	0	0	0	0	0	0	0	0	0	0	0	0	0	0	0	0	0
c_000000010657	11812	12283	f	ND	ND	ND	ND	ND	ND	MAG_98_3	0	0	0	2	0	0	0	0	0	0	0	0	0	0	0	4.31645	0	0	0	0	0	0	0	0
c_000000011838	3999	4524	r	translation initiation factor IF-3	K02520	NA	NA	Translation initiation factor IF-3, C-terminal domain	PF00707	MAG_102_1	1	1	2	3	1	2	0	0	0	3	0	0	2.9006	2.90057	5.35367	7.83065	3	5	0	0	0	3.68729	0	0
c_000000010657	11133	11622	f	ND	ND	ND	ND	ND	ND	MAG_98_3	0	0	0	1	0	0	0	0	0	0	0	0	0	0	0	1.79466	0	0	0	0	0	0	0	0
c_000000010657	10122	11079	f	ND	ND	ND	ND	ND	ND	MAG_98_3	0	0	0	0	0	0	0	0	0	0	0	1	0	0	0	0	0	0	0	0	0	0	0	0.49119
c_000000011838	4638	6375	r	threonyl-tRNA synthetase [EC:6.1.1.3]	K01868	NA	NA	tRNA synthetase class II core domain (G, H, P, S and T)	PF00587	MAG_102_1	2	2	0	14	4	2	0	0	2	20	0	0	1.00782	1.0078	0	7.18984	2	1	0	0	0.761463	4.43821	0	0
c_000000010657	9745	10093	f	ND	ND	ND	ND	ND	ND	MAG_98_3	0	0	0	0	0	0	0	0	0	0	0	0	0	0	0	0	0	0	0	0	0	0	0	0
c_000000010657	6434	8108	r	ND	ND	ND	ND	Bacterial regulatory proteins, luxR family	PF00196	MAG_98_3	0	0	0	0	0	0	0	0	0	0	0	0	0	0	0	0	0	0	0	0	0	0	0	0
c_000000011838	7043	8342	r	NA	NA	NA	NA	NA	NA	MAG_102_1	12	12	0	16	8	8	3	3	9	5	8	1	7.94562	7.94545	0	11.1546	6	6	2	1.79591	4.739	1.55547	5.23339	0.545405
c_000000010657	5734	6427	f	sugar fermentation stimulation protein A	K06206	ND	ND	Sugar fermentation stimulation protein RE domain	PF03749	MAG_98_3	0	0	0	0	0	0	0	0	0	0	0	0	0	0	0	0	0	0	0	0	0	0	0	0
c_000000010657	4905	5586	f	ND	ND	ND	ND	Cyclic nucleotide-binding domain	PF00027	MAG_98_3	0	0	0	0	0	0	0	1	0	0	0	0	0	0	0	0	0	0	0	0.948838	0	0	0	0
c_000000011859	1	94	f	NA	NA	NA	NA	NA	NA	MAG_102_1	0	0	0	0	0	0	0	0	0	0	0	0	0	0	0	0	0	0	0	0	0	0	0	0
c_000000071808	30745	31387	r	ND	ND	ND	ND	LPXTG cell wall anchor motif	PF00746	MAG_95_3	0	0	0	0	0	0	0	0	0	0	0	0	0	0	0	0	0	0	0	0	0	0	0	0
c_000000071808	29639	30503	r	ND	ND	ND	ND	Uncharacterised protein, DegV family COG1307	PF02645	MAG_95_3	0	0	0	0	0	0	0	0	6	0	3	0	0	0	0	0	0	0	0	0	4.07948	0	3.12673	0
c_000000011859	86	2558	f	DNA gyrase subunit B [EC:5.6.2.2]	K02470	NA	NA	DNA gyrase B	PF00204	MAG_102_1	13	13	0	7	2	0	0	1	0	18	2	1	5.10764	5.10751	0	2.38902	1	0	0	0.270083	0	2.68492	0.620828	0.248492
c_000000071808	28244	29288	r	carbamoyl-phosphate synthase small subunit [EC:6.3.5.5]	K01956	Uridine monophosphate biosynthesis, glutamine (+ PRPP) => UMP	M00051	Carbamoyl-phosphate synthase small chain, CPSase domain	PF00988	MAG_95_3	0	0	0	0	0	0	0	0	0	0	0	0	0	0	0	0	0	0	0	0	0	0	0	0
c_000000071808	23741	24809	r	Xaa-Pro dipeptidase [EC:3.4.13.9]	K01271	ND	ND	Metallopeptidase family M24	PF00557	MAG_95_3	0	0	0	0	0	0	0	0	0	0	0	0	0	0	0	0	0	0	0	0	0	0	0	0
c_000000011859	2645	5246	f	DNA gyrase subunit A [EC:5.6.2.2]	K02469	NA	NA	DNA gyrase/topoisomerase IV, subunit A	PF00521	MAG_102_1	4	4	0	5	3	0	0	0	1	7	3	1	1.48965	1.48962	0	1.71125	1	0	0	0	0.250825	1.00341	0.929232	0.254439
c_000000071808	22677	23217	r	7,8-dihydropterin-6-yl-methyl-4-(beta-D-ribofuranosyl)aminobenzene 5'-phosphate synthase [EC:2.5.1.105]	K06897	ND	ND	Metallo-beta-lactamase superfamily	PF00753	MAG_95_3	0	0	0	0	0	0	0	0	1	0	0	1	0	0	0	0	0	0	0	0	1.55308	0	0	1.48184
c_000000071808	20790	21564	f	ND	ND	ND	ND	DUF218 domain	PF02698	MAG_95_3	0	0	0	0	0	0	0	0	0	0	0	0	0	0	0	0	0	0	0	0	0	0	0	0
c_000000011859	5242	6001	f	NA	NA	NA	NA	NA	NA	MAG_102_1	0	0	0	1	0	0	0	0	1	4	2	0	0	0	0	1.39752	0	0	0	0	1.06784	2.53731	2.65394	0
c_000000071808	19981	20491	r	ND	ND	ND	ND	ABC transporter	PF00005	MAG_95_3	0	0	0	0	0	0	0	0	0	0	1	0	0	0	0	0	0	0	0	0	0	0	2.57338	0
c_000000071808	17437	18391	r	UDP-glucose 4-epimerase [EC:5.1.3.2]	K01784	Galactose degradation, Leloir pathway, galactose => alpha-D-glucose-1P	M00632	NAD dependent epimerase/dehydratase family	PF01370	MAG_95_3	0	0	0	0	0	0	0	0	0	0	0	0	0	0	0	0	0	0	0	0	0	0	0	0
c_000000011859	6021	6909	f	methylenetetrahydrofolate dehydrogenase (NADP+) / methenyltetrahydrofolate cyclohydrolase [EC:1.5.1.5 3.5.4.9]	K01491	Reductive acetyl-CoA pathway (Wood-Ljungdahl pathway)!!!C1-unit interconversion, prokaryotes!!!Acetogen	M00377!!!M00140!!!M00618	Tetrahydrofolate dehydrogenase/cyclohydrolase, NAD(P)-binding domain	PF02882	MAG_102_1	0	0	0	0	0	0	0	0	0	2	2	0	0	0	0	0	0	0	0	0	0	1.01008	2.04283	0
c_000000071808	13415	14888	r	ND	ND	ND	ND	ND	ND	MAG_95_3	0	0	0	0	0	0	0	0	0	0	0	0	0	0	0	0	0	0	0	0	0	0	0	0
c_000000071808	10760	11657	r	ND	ND	ND	ND	Polysaccharide deacetylase	PF01522	MAG_95_3	0	0	0	0	0	0	0	0	0	0	0	0	0	0	0	0	0	0	0	0	0	0	0	0
c_000000011859	6905	8030	f	lipopolysaccharide export system permease protein	K07091	NA	NA	Lipopolysaccharide export system permease LptF/LptG	PF03739	MAG_102_1	0	0	0	0	0	0	0	0	0	3	0	0	0	0	0	0	0	0	0	0	0	1.16485	0	0
c_000000071808	7174	7339	r	ND	ND	ND	ND	Probable zinc-ribbon domain	PF13451	MAG_95_3	0	0	0	0	0	0	0	0	2	0	6	0	0	0	0	0	0	0	0	0	128.302	0	542.615	0
c_000000071808	4915	7096	r	DNA topoisomerase III [EC:5.6.2.1]	K03169	ND	ND	DNA topoisomerase	PF01131	MAG_95_3	0	0	0	0	0	0	0	1	3	0	2	1	0	0	0	0	0	0	0	0.226544	0.615738	0	0.624728	0.201886
c_000000011859	8026	8713	r	NA	NA	NA	NA	SNARE associated Golgi protein	PF09335	MAG_102_1	0	0	0	0	0	0	0	0	0	4	0	0	0	0	0	0	0	0	0	0	0	2.94594	0	0
c_000000071808	4164	4848	r	two-component system, OmpR family, response regulator	K02483	ND	ND	Response regulator receiver domain	PF00072	MAG_95_3	0	0	0	0	0	0	0	0	3	0	2	0	0	0	0	0	0	0	0	0	3.00954	0	2.97006	0
c_000000071808	1195	1795	r	manganese efflux pump family protein	K23242	ND	ND	Putative manganese efflux pump	PF02659	MAG_95_3	0	0	0	0	0	0	0	0	1	0	0	0	0	0	0	0	0	0	0	0	1.25638	0	0	0
c_000000011859	8709	10362	r	4-amino-4-deoxy-L-arabinose transferase [EC:2.4.2.43]	K07264	NA	NA	Dolichyl-phosphate-mannose-protein mannosyltransferase	PF13231	MAG_102_1	0	0	0	0	0	0	0	0	0	26	0	0	0	0	0	0	0	0	0	0	0	5.98764	0	0
c_000000071808	834	1089	r	antitoxin YefM	K19159	ND	ND	Antitoxin Phd_YefM, type II toxin-antitoxin system	PF02604	MAG_95_3	0	0	0	0	0	0	0	0	1	0	0	1	0	0	0	0	0	0	0	0	8.31586	0	0	7.87438
c_000000071808	584	842	r	toxin YoeB [EC:3.1.-.-]	K19158	ND	ND	YoeB-like toxin of bacterial type II toxin-antitoxin system	PF06769	MAG_95_3	0	0	0	0	0	0	0	0	1	0	0	0	0	0	0	0	0	0	0	0	7.87818	0	0	0
c_000000011859	10351	11116	r	NA	NA	NA	NA	Glycosyl transferase family 2	PF00535	MAG_102_1	0	0	0	0	0	0	0	0	0	2	0	0	0	0	0	0	0	0	0	0	0	1.24813	0	0
c_000000071808	1	529	f	methyl-accepting chemotaxis protein	K03406	ND	ND	Methyl-accepting chemotaxis protein (MCP) signalling domain	PF00015	MAG_95_3	0	0	0	0	0	0	0	0	1	0	0	0	0	0	0	0	0	0	0	0	1.54882	0	0	0
c_000000071280	9500	10094	r	holliday junction DNA helicase RuvA [EC:3.6.4.12]	K03550	ND	ND	RuvA N terminal domain	PF01330	MAG_95_3	0	0	0	0	0	0	0	0	0	0	0	0	0	0	0	0	0	0	0	0	0	0	0	0
c_000000011886	399	3129	r	NA	NA	NA	NA	Bacterial extracellular solute-binding protein	PF01547	MAG_102_1	0	0	0	0	0	0	0	0	2	18	0	0	0	0	0	0	0	0	0	0	0.26861	2.44727	0	0
c_000000071280	8452	9487	r	holliday junction DNA helicase RuvB [EC:3.6.4.12]	K03551	ND	ND	Holliday junction DNA helicase RuvB P-loop domain	PF05496	MAG_95_3	0	0	0	0	0	0	0	0	2	0	0	0	0	0	0	0	0	0	0	0	1.10711	0	0	0
c_000000071280	6231	7362	r	queuine tRNA-ribosyltransferase [EC:2.4.2.29]	K00773	ND	ND	Queuine tRNA-ribosyltransferase	PF01702	MAG_95_3	0	0	0	0	0	0	0	0	1	0	2	0	0	0	0	0	0	0	0	0	0.480571	0	1.45049	0
c_000000011910	273	1479	r	NA	NA	NA	NA	Glycosyl transferases group 1	PF00534	MAG_102_1	0	0	0	0	0	0	0	0	1	2	0	0	0	0	0	0	0	0	0	0	0.587201	0.672218	0	0
c_000000071280	5885	6188	r	preprotein translocase subunit YajC	K03210	ND	ND	Preprotein translocase subunit	PF02699	MAG_95_3	0	0	0	0	0	0	0	0	0	0	0	0	0	0	0	0	0	0	0	0	0	0	0	0
c_000000071280	5447	5816	r	ND	ND	ND	ND	Protein of unknown function (DUF3792)	PF12670	MAG_95_3	0	0	0	0	0	0	0	0	0	0	0	0	0	0	0	0	0	0	0	0	0	0	0	0
c_000000011910	1554	3330	r	NA	NA	NA	NA	NA	NA	MAG_102_1	0	0	0	1	0	0	0	0	1	5	0	0	0	0	0	0.552744	0	0	0	0	0.413133	1.12502	0	0
c_000000071280	2390	3647	r	preprotein translocase subunit SecD	K03072	ND	ND	Protein export membrane protein	PF02355	MAG_95_3	0	0	0	0	0	0	0	0	2	0	4	0	0	0	0	0	0	0	0	0	0.890385	0	2.63858	0
c_000000071280	503	1403	r	single-stranded-DNA-specific exonuclease [EC:3.1.-.-]	K07462	ND	ND	ND	ND	MAG_95_3	0	0	0	0	0	0	0	0	1	0	0	0	0	0	0	0	0	0	0	0	0.717459	0	0	0
c_000000011910	3617	4817	r	uncharacterized protein	K07133	NA	NA	AAA domain	PF13173	MAG_102_1	0	0	0	0	0	0	0	0	1	2	0	0	0	0	0	0	0	0	0	0	0.597746	0.715021	0	0
c_000000071280	0	426	r	adenine phosphoribosyltransferase [EC:2.4.2.7]	K00759	ND	ND	Phosphoribosyl transferase domain	PF00156	MAG_95_3	0	0	0	0	0	0	0	0	0	0	0	0	0	0	0	0	0	0	0	0	0	0	0	0
c_000000069768	4841	5054	r	ferrous iron transport protein A	K04758	ND	ND	FeoA domain	PF04023	MAG_95_3	0	0	0	0	0	0	0	0	0	0	0	0	0	0	0	0	0	0	0	0	0	0	0	0
c_000000011910	5197	6655	f	NA	NA	NA	NA	Domain of unknown function (DUF4465)	PF14717	MAG_102_1	0	0	0	1	0	0	0	0	0	4	0	0	0	0	0	0.642641	0	0	0	0	0	1.10766	0	0
c_000000069768	2295	2433	r	ND	ND	ND	ND	FeoB-associated Cys-rich membrane protein	PF12669	MAG_95_3	0	0	0	0	0	0	0	0	0	0	0	0	0	0	0	0	0	0	0	0	0	0	0	0
c_000000069768	2053	2200	r	ND	ND	ND	ND	ND	ND	MAG_95_3	0	0	0	0	0	0	0	0	0	0	0	0	0	0	0	0	0	0	0	0	0	0	0	0
c_000000011910	6651	7455	f	NA	NA	NA	NA	NA	NA	MAG_102_1	0	0	0	0	0	0	0	0	0	3	0	0	0	0	0	0	0	0	0	0	0	1.8432	0	0
c_000000069768	1109	1865	r	ND	ND	ND	ND	Mitochondrial biogenesis AIM24	PF01987	MAG_95_3	0	0	0	0	0	0	0	0	1	0	0	0	0	0	0	0	0	0	0	0	0.840511	0	0	0
c_000000069768	270	756	r	ND	ND	ND	ND	ND	ND	MAG_95_3	0	0	0	0	0	0	0	0	0	0	0	0	0	0	0	0	0	0	0	0	0	0	0	0
c_000000011910	7805	8267	f	NA	NA	NA	NA	Outer membrane protein beta-barrel domain	PF13505	MAG_102_1	9	9	0	13	0	3	0	5	0	3	0	4	22.5272	22.5267	0	33.9328	0	8	0	11.1529	0	4.45343	0	7.76845
c_000000068040	0	492	r	leucyl/phenylalanyl-tRNA---protein transferase [EC:2.3.2.6]	K00684	ND	ND	Leucyl/phenylalanyl-tRNA protein transferase	PF03588	MAG_95_3	0	0	0	0	0	0	0	0	0	0	0	0	0	0	0	0	0	0	0	0	0	0	0	0
c_000000067392	691	2524	r	ND	ND	ND	ND	AAA domain	PF13654	MAG_95_3	0	0	0	0	0	0	0	0	0	0	0	0	0	0	0	0	0	0	0	0	0	0	0	0
c_000000011910	8393	8555	f	NA	NA	NA	NA	NA	NA	MAG_102_1	1	1	0	1	0	0	0	0	0	0	0	0	155.54	155.539	0	96.578	0	0	0	0	0	0	0	0
c_000000066480	3239	4046	f	acetyl-CoA carboxylase carboxyl transferase subunit alpha [EC:6.4.1.2 2.1.3.15]	K01962	3-Hydroxypropionate bi-cycle!!!Fatty acid biosynthesis, initiation!!!Anoxygenic photosynthesis in green nonsulfur bacteria	M00376!!!M00082!!!M00613	Acetyl co-enzyme A carboxylase carboxyltransferase alpha subunit	PF03255	MAG_95_3	0	0	0	0	0	0	0	1	5	0	1	0	0	0	0	0	0	0	0	0.71257	3.19208	0	1.03152	0
c_000000066480	2374	3247	f	acetyl-CoA carboxylase carboxyl transferase subunit beta [EC:6.4.1.2 2.1.3.15]	K01963	3-Hydroxypropionate bi-cycle!!!Fatty acid biosynthesis, initiation!!!Anoxygenic photosynthesis in green nonsulfur bacteria	M00376!!!M00082!!!M00613	Carboxyl transferase domain	PF01039	MAG_95_3	0	0	0	0	0	0	0	0	13	0	6	0	0	0	0	0	0	0	0	0	9.14408	0	6.37108	0
c_000000011910	8551	9118	f	NA	NA	NA	NA	PEP-CTERM motif	PF07589	MAG_102_1	2	2	0	1	0	0	0	0	0	1	0	0	6.24751	6.24736	0	2.48243	0	0	0	0	0	1.07561	0	0
c_000000066480	1028	2378	f	acetyl-CoA carboxylase, biotin carboxylase subunit [EC:6.4.1.2 6.3.4.14]	K01961	3-Hydroxypropionate bi-cycle!!!Fatty acid biosynthesis, initiation!!!Anoxygenic photosynthesis in green nonsulfur bacteria	M00376!!!M00082!!!M00613	Carbamoyl-phosphate synthase L chain, ATP binding domain	PF02786	MAG_95_3	0	0	0	1	0	0	0	1	14	0	9	0	0	0	0	0.486067	0	0	0	0.414717	5.31757	0	5.15076	0
c_000000066480	592	1015	f	3-hydroxyacyl-[acyl-carrier-protein] dehydratase [EC:4.2.1.59]	K02372	Fatty acid biosynthesis, elongation!!!Pimeloyl-ACP biosynthesis, BioC-BioH pathway, malonyl-ACP => pimeloyl-ACP	M00083!!!M00572	FabA-like domain	PF07977	MAG_95_3	0	0	0	0	0	0	0	0	2	0	0	0	0	0	0	0	0	0	0	0	4.11841	0	0	0
c_000000011910	9006	9237	r	NA	NA	NA	NA	NA	NA	MAG_102_1	0	0	0	0	0	0	0	0	0	0	0	0	0	0	0	0	0	0	0	0	0	0	0	0
c_000000066480	102	579	f	acetyl-CoA carboxylase biotin carboxyl carrier protein	K02160	3-Hydroxypropionate bi-cycle!!!Fatty acid biosynthesis, initiation!!!Anoxygenic photosynthesis in green nonsulfur bacteria	M00376!!!M00082!!!M00613	Biotin-requiring enzyme	PF00364	MAG_95_3	0	0	0	0	0	0	0	0	1	0	3	0	0	0	0	0	0	0	0	0	1.5098	0	7.55143	0
c_000000066480	0	90	f	ND	ND	ND	ND	ND	ND	MAG_95_3	0	0	0	0	0	0	0	0	0	0	0	0	0	0	0	0	0	0	0	0	0	0	0	0
c_000000011910	9315	10254	r	NA	NA	NA	NA	NA	NA	MAG_102_1	0	0	0	0	0	0	0	0	0	22	0	0	0	0	0	0	0	0	0	0	0	10.3695	0	0
c_000000057768	2192	2885	f	ND	ND	ND	ND	ND	ND	MAG_95_3	0	0	0	0	0	0	0	0	0	0	0	0	0	0	0	0	0	0	0	0	0	0	0	0
c_000000057768	50	1169	r	polyisoprenyl-teichoic acid--peptidoglycan teichoic acid transferase [EC:2.7.8.-]	K01005	ND	ND	Cell envelope-related transcriptional attenuator domain	PF03816	MAG_95_3	0	0	0	0	0	0	0	0	0	0	1	0	0	0	0	0	0	0	0	0	0	0	0.803434	0
c_000000011910	10386	11241	r	arylformamidase [EC:3.5.1.9]	K07130	Tryptophan metabolism, tryptophan => kynurenine => 2-aminomuconate!!!NAD biosynthesis, tryptophan => quinolinate => NAD	M00038!!!M00912	Putative cyclase	PF04199	MAG_102_1	0	0	0	1	0	0	0	0	0	9	0	0	0	0	0	1.27512	0	0	0	0	0	5.00283	0	0
c_000000057576	7656	8142	r	niacin transporter	K16788	ND	ND	ND	ND	MAG_95_3	0	0	0	0	0	0	0	0	1	0	0	0	0	0	0	0	0	0	0	0	1.53804	0	0	0
c_000000057576	6815	7217	r	ND	ND	ND	ND	ND	ND	MAG_95_3	0	0	0	0	0	0	0	0	0	0	0	0	0	0	0	0	0	0	0	0	0	0	0	0
c_000000011910	11409	11823	r	NA	NA	NA	NA	23S rRNA-intervening sequence protein	PF05635	MAG_102_1	0	0	0	0	0	0	0	0	0	1	0	0	0	0	0	0	0	0	0	0	0	1.87975	0	0
c_000000057576	4580	5147	r	5-formyltetrahydrofolate cyclo-ligase [EC:6.3.3.2]	K01934	ND	ND	5-formyltetrahydrofolate cyclo-ligase family	PF01812	MAG_95_3	0	0	0	0	0	0	0	0	1	0	0	0	0	0	0	0	0	0	0	0	1.20683	0	0	0
c_000000057576	4146	4563	r	ND	ND	ND	ND	CorA-like Mg2+ transporter protein	PF01544	MAG_95_3	0	0	0	0	0	0	0	0	0	0	0	0	0	0	0	0	0	0	0	0	0	0	0	0
c_000000011910	11864	13268	r	NA	NA	NA	NA	Protein of unknown function (DUF1116)	PF06545	MAG_102_1	1	1	0	0	0	0	0	0	0	18	0	0	0.548014	0.548	0	0	0	0	0	0	0	5.03768	0	0
c_000000057576	3263	4100	f	3',5'-nucleoside bisphosphate phosphatase [EC:3.1.3.97]	K07053	ND	ND	PHP domain	PF02811	MAG_95_3	0	0	0	0	0	0	0	0	5	0	0	0	0	0	0	0	0	0	0	0	3.48732	0	0	0
c_000000057576	2731	3205	f	ND	ND	ND	ND	DOmain of unknown function (DUF4883)	PF16224	MAG_95_3	0	0	0	0	0	0	0	0	0	0	0	0	0	0	0	0	0	0	0	0	0	0	0	0
c_000000011910	13284	14820	r	FdrA protein	K02381	NA	NA	CoA-ligase	PF00549	MAG_102_1	0	0	0	1	0	0	0	0	0	11	0	0	0	0	0	0.589951	0	0	0	0	0	2.75477	0	0
c_000000057576	1632	2577	r	N-acetylmuramoyl-L-alanine amidase [EC:3.5.1.28]	K01448	ND	ND	N-acetylmuramoyl-L-alanine amidase	PF01520	MAG_95_3	0	0	0	0	0	0	0	0	1	0	0	0	0	0	0	0	0	0	0	0	0.497231	0	0	0
c_000000057576	520	1471	r	ND	ND	ND	ND	CoA enzyme activase uncharacterised domain (DUF2229)	PF09989	MAG_95_3	0	0	0	0	0	0	0	0	0	0	0	0	0	0	0	0	0	0	0	0	0	0	0	0
c_000000011910	15065	15866	r	NA	NA	NA	NA	NA	NA	MAG_102_1	0	0	0	1	0	0	0	0	1	1	0	0	0	0	0	0.890678	0	0	0	0	0.662313	0.543008	0	0
c_000000057576	0	579	r	ND	ND	ND	ND	ND	ND	MAG_95_3	0	0	0	0	0	0	0	0	0	0	0	0	0	0	0	0	0	0	0	0	0	0	0	0
c_000000046800	1859	2744	r	uncharacterized protein	K09157	ND	ND	Uncharacterised ACR (DUF711)	PF05167	MAG_95_3	0	0	0	0	0	0	0	0	9	0	3	0	0	0	0	0	0	0	0	0	4.27813	0	2.19329	0
c_000000011910	15880	19612	r	NA	NA	NA	NA	NA	NA	MAG_102_1	0	0	0	0	0	0	0	0	0	14	0	0	0	0	0	0	0	0	0	0	0	1.33962	0	0
c_000000046800	1295	1670	r	ND	ND	ND	ND	Bacterial PH domain	PF03703	MAG_95_3	0	0	0	0	0	0	0	2	1	0	1	0	0	0	0	0	0	0	0	5.98517	2.93501	0	4.65479	0
c_000000046800	208	1210	f	uncharacterized protein	K09973	ND	ND	TraB family	PF01963	MAG_95_3	0	0	0	0	0	0	0	0	1	0	0	0	0	0	0	0	0	0	0	0	0.620188	0	0	0
c_000000012393	325	514	r	NA	NA	NA	NA	NA	NA	MAG_102_1	0	0	0	0	0	0	0	0	0	1	0	0	0	0	0	0	0	0	0	0	0	18.6869	0	0
c_000000042216	5328	6039	r	phosphoribosylaminoimidazole-succinocarboxamide synthase [EC:6.3.2.6]	K01923	Inosine monophosphate biosynthesis, PRPP + glutamine => IMP	M00048	SAICAR synthetase	PF01259	MAG_95_3	0	0	0	0	0	0	0	1	3	0	2	1	0	0	0	0	0	0	0	1.17963	3.12594	0	3.16213	1.03608
c_000000042216	3904	5311	r	amidophosphoribosyltransferase [EC:2.4.2.14]	K00764	Inosine monophosphate biosynthesis, PRPP + glutamine => IMP	M00048	Glutamine amidotransferase domain	PF13537	MAG_95_3	0	0	0	1	0	0	0	1	17.003	0	8	0	0	0	0	0.480602	0	0	0	0.406133	6.35408	0	4.46715	0
c_000000012393	708	1482	r	NA	NA	NA	NA	Vitamin B12 dependent methionine synthase, activation domain	PF02965	MAG_102_1	2	2	0	1	0	0	0	0	0	7	0	0	2.32606	2.32601	0	1.39529	0	0	0	0	0	4.31994	0	0
c_000000042216	2897	3896	r	phosphoribosylformylglycinamidine cyclo-ligase [EC:6.3.3.1]	K01933	Inosine monophosphate biosynthesis, PRPP + glutamine => IMP	M00048	AIR synthase related protein, C-terminal domain	PF02769	MAG_95_3	0	0	0	0	0	0	0	1	9.997	0	12	0	0	0	0	0	0	0	0	0.618749	5.70075	0	10.3534	0
c_000000042216	157	931	r	3-oxoacyl-[acyl-carrier protein] reductase [EC:1.1.1.100]	K00059	Fatty acid biosynthesis, elongation!!!Fatty acid biosynthesis in mitochondria, fungi!!!Pimeloyl-ACP biosynthesis, BioC-BioH pathway, malonyl-ACP => pimeloyl-ACP	M00083!!!M00874!!!M00572	Enoyl-(Acyl carrier protein) reductase	PF13561	MAG_95_3	0	0	0	0	0	0	0	2	32	0	8	5	0	0	0	0	0	0	0	1.80777	26.4813	0	10.1837	4.0423
c_000000012393	1478	4139	r	5-methyltetrahydrofolate--homocysteine methyltransferase [EC:2.1.1.13]	K00548	Methionine biosynthesis, apartate => homoserine => methionine	M00017	Homocysteine S-methyltransferase	PF02574	MAG_102_1	13	13	1	7	1	1	0	3	3	27	0	1	3.66022	3.6601	0.281154	2.22192	0	0	0	0.820793	0.608081	3.66076	0	0.249216
c_000000041304	3591	4074	f	ND	ND	ND	ND	Type IV pilus assembly protein PilM;	PF11104	MAG_95_3	0	0	0	0	0	0	0	0	4	0	3	0	0	0	0	0	0	0	0	0	7.9479	0	7.97963	0
c_000000041304	1726	2932	f	type IV pilus assembly protein PilC	K02653	ND	ND	Type II secretion system (T2SS), protein F	PF00482	MAG_95_3	0	0	0	0	0	0	0	0	42	0	43	0	0	0	0	0	0	0	0	0	19.803	0	29.8376	0
c_000000012536	2	1127	r	NA	NA	NA	NA	Subtilase family	PF00082	MAG_102_1	0	0	0	0	0	0	0	0	0	9	0	0	0	0	0	0	0	0	0	0	0	3.37516	0	0
c_000000036168	141	1437	r	phosphoribosylaminoimidazolecarboxamide formyltransferase / IMP cyclohydrolase [EC:2.1.2.3 3.5.4.10]	K00602	Inosine monophosphate biosynthesis, PRPP + glutamine => IMP	M00048	AICARFT/IMPCHase bienzyme	PF01808	MAG_95_3	0	0	0	0	0	0	0	0	2	0	3	0	0	0	0	0	0	0	0	0	0.776613	0	1.76429	0
c_000000035784	1699	3238	f	ND	ND	ND	ND	ND	ND	MAG_95_3	0	0	0	0	0	0	0	0	4	0	1	0	0	0	0	0	0	0	0	0	1.42185	0	0.528477	0
c_000000012536	1128	2715	f	NA	NA	NA	NA	NA	NA	MAG_102_1	0	0	0	0	0	0	0	0	0	7	0	0	0	0	0	0	0	0	0	0	0	1.74636	0	0
c_000000035784	768	1638	f	ND	ND	ND	ND	ABC-2 family transporter protein	PF12679	MAG_95_3	0	0	0	0	0	0	0	0	0	0	0	0	0	0	0	0	0	0	0	0	0	0	0	0
c_000000030336	1683	3063	f	DNA repair protein RadA/Sms	K04485	ND	ND	AAA domain	PF13481	MAG_95_3	0	0	0	0	0	0	0	0	2	0	1	0	0	0	0	0	0	0	0	0	0.700478	0	0.536581	0
c_000000012536	3073	6403	f	putative selenate reductase [EC:1.97.1.9]	K12527	NA	NA	Pyridine nucleotide-disulphide oxidoreductase	PF07992	MAG_102_1	11	11	0	3	1	0	1	1	3	29	8	2	2.32856	2.3285	0	0.75266	0	0	0	0.215105	0.566865	3.06271	1.76957	0.392175
c_000000030336	2	1541	f	ND	ND	ND	ND	AAA domain (Cdc48 subfamily)	PF07724	MAG_95_3	0	0	0	0	0	0	0	0	5	0	3	0	0	0	0	0	0	0	0	0	1.71085	0	1.52534	0
c_000000029544	726	2058	f	serine protease Do [EC:3.4.21.107]	K04771	ND	ND	Trypsin-like peptidase domain	PF13365	MAG_95_3	0	0	0	0	0	0	0	0	1	0	0	0	0	0	0	0	0	0	0	0	0.35405	0	0	0
c_000000012536	6431	7379	f	NA	NA	NA	NA	PAP2 superfamily	PF01569	MAG_102_1	0	0	0	2	0	0	0	0	0	10	0	0	0	0	0	2.22593	0	0	0	0	0	4.71068	0	0
c_000000029544	2	548	f	ND	ND	ND	ND	ABC transporter	PF00005	MAG_95_3	0	0	0	0	0	0	0	0	3	0	2	0	0	0	0	0	0	0	0	0	4.86983	0	5.06195	0
c_000000027912	1258	1966	r	N-acetylmuramoyl-L-alanine amidase [EC:3.5.1.28]	K01449	ND	ND	Cell Wall Hydrolase	PF07486	MAG_95_3	0	0	0	0	0	0	0	0	0	0	0	0	0	0	0	0	0	0	0	0	0	0	0	0
c_000000012536	7395	8514	r	NA	NA	NA	NA	Glycosyl transferases group 1	PF00534	MAG_102_1	0	0	0	0	0	0	0	0	0	2	2	0	0	0	0	0	0	0	0	0	0	0.743487	1.5079	0
c_000000027912	285	870	r	serine O-acetyltransferase [EC:2.3.1.30]	K00640	Cysteine biosynthesis, serine => cysteine	M00021	Bacterial transferase hexapeptide (six repeats)	PF00132	MAG_95_3	0	0	0	0	0	0	0	0	0	0	1	0	0	0	0	0	0	0	0	0	0	0	1.95771	0
c_000000019272	631	1564	r	cysteine synthase [EC:2.5.1.47]	K01738	Cysteine biosynthesis, serine => cysteine	M00021	Pyridoxal-phosphate dependent enzyme	PF00291	MAG_95_3	0	0	0	0	0	0	0	0	0	0	0	0	0	0	0	0	0	0	0	0	0	0	0	0
c_000000012656	245	704	r	NA	NA	NA	NA	NUDIX domain	PF00293	MAG_102_1	2	2	0	0	0	0	0	0	1	12	0	1	5.42262	5.42251	0	0	0	0	0	0	1.98697	17.9818	0	1.94211
c_000000019272	2	494	r	ND	ND	ND	ND	Aminotransferase class-V	PF00266	MAG_95_3	0	0	0	0	0	0	0	0	0	0	0	0	0	0	0	0	0	0	0	0	0	0	0	0
c_000000017136	16433	17078	r	RNA polymerase sigma-70 factor, ECF subfamily	K03088	ND	ND	Sigma-70 region 2	PF04542	MAG_95_3	0	0	0	0	0	0	0	1	0	0	1	0	0	0	0	0	0	0	0	1.73687	0	0	2.19088	0
c_000000012656	700	1120	r	NA	NA	NA	NA	Uncharacterised protein family UPF0047	PF01894	MAG_102_1	0	0	0	1	0	0	0	0	1	1	0	0	0	0	0	2.9119	0	0	0	0	2.2911	1.82574	0	0
c_000000017136	15036	16437	r	ND	ND	ND	ND	Domain of unknown function (DUF4652)	PF15525	MAG_95_3	0	0	0	0	0	0	0	0	13	0	1	1	0	0	0	0	0	0	0	0	5.18074	0	0.595645	0.391958
c_000000017136	13609	14902	r	ND	ND	ND	ND	Tetratricopeptide repeat	PF13181	MAG_95_3	0	0	0	0	0	0	0	0	0	0	1	0	0	0	0	0	0	0	0	0	0	0	0.692512	0
c_000000012656	1129	2449	r	dihydrofolate synthase / folylpolyglutamate synthase [EC:6.3.2.12 6.3.2.17]	K11754	Tetrahydrofolate biosynthesis, GTP => THF!!!Tetrahydrofolate biosynthesis, mediated by PTPS, GTP => THF	M00126!!!M00841	Mur ligase middle domain	PF08245	MAG_102_1	1	1	0	2	0	0	0	1	0	5	0	0	0.547818	0.547802	0	1.36602	0	0	0	0.59996	0	1.49831	0	0
c_000000017136	12374	13553	r	beta-aspartyl-dipeptidase (metallo-type) [EC:3.4.19.-]	K01305	ND	ND	Amidohydrolase family	PF01979	MAG_95_3	0	0	0	0	0	0	0	0	1	0	0	0	0	0	0	0	0	0	0	0	0.42999	0	0	0
c_000000017136	11966	12281	r	thioredoxin 1	K03671	ND	ND	Thioredoxin	PF00085	MAG_95_3	0	0	0	0	0	0	0	0	3	0	0	0	0	0	0	0	0	0	0	0	13.3383	0	0	0
c_000000012656	2513	3389	r	acetyl-CoA carboxylase carboxyl transferase subunit beta [EC:6.4.1.2 2.1.3.15]	K01963	3-Hydroxypropionate bi-cycle!!!Fatty acid biosynthesis, initiation!!!Anoxygenic photosynthesis in green nonsulfur bacteria	M00376!!!M00082!!!M00613	Carboxyl transferase domain	PF01039	MAG_102_1	2	2	0	0	1	0	0	0	1	3	0	0	1.90945	1.90939	0	0	1	0	0	0	0.879797	1.53925	0	0
c_000000017136	11093	11954	r	ND	ND	ND	ND	Pyridine nucleotide-disulphide oxidoreductase	PF07992	MAG_95_3	0	0	0	0	0	0	0	0	5	0	10	0	0	0	0	0	0	0	0	0	3.5861	0	10.8012	0
c_000000017136	10470	11001	f	N-acetylmuramoyl-L-alanine amidase [EC:3.5.1.28]	K01449	ND	ND	Cell Wall Hydrolase	PF07486	MAG_95_3	0	0	0	0	0	0	0	0	0	0	0	0	0	0	0	0	0	0	0	0	0	0	0	0
c_000000012656	3431	4145	r	competence protein ComFC	K02242	NA	NA	Phosphoribosyl transferase domain	PF00156	MAG_102_1	2	2	0	0	0	0	0	0	0	5	0	0	2.58978	2.5897	0	0	0	0	0	0	0	3.52537	0	0
c_000000017136	5126	6731	r	uncharacterized protein	K07137	ND	ND	ND	ND	MAG_95_3	0	0	0	1	0	0	0	0	0	0	1	0	0	0	0	0.361217	0	0	0	0	0	0	0.428553	0
c_000000017136	2812	3883	r	butyrate kinase [EC:2.7.2.7]	K00929	ND	ND	Acetokinase family	PF00871	MAG_95_3	0	0	0	1	0	0	0	0	6	0	5	0	0	0	0	0.610025	0	0	0	0	2.85331	0	3.69248	0
c_000000012656	4725	4947	r	NA	NA	NA	NA	NA	NA	MAG_102_1	0	0	0	0	0	0	0	0	0	1	0	0	0	0	0	0	0	0	0	0	0	10.2477	0	0
c_000000017136	2569	2734	f	ND	ND	ND	ND	ND	ND	MAG_95_3	0	0	0	0	0	0	0	0	0	0	0	0	0	0	0	0	0	0	0	0	0	0	0	0
c_000000017136	1032	2382	r	phosphoglucosamine mutase [EC:5.4.2.10]	K03431	UDP-N-acetyl-D-glucosamine biosynthesis, prokaryotes, glucose => UDP-GlcNAc	M00909	Phosphoglucomutase/phosphomannomutase, alpha/beta/alpha domain I	PF02878	MAG_95_3	0	0	0	0	0	0	0	0	2	0	0	0	0	0	0	0	0	0	0	0	0.752129	0	0	0
c_000000012863	2	179	f	NA	NA	NA	NA	NA	NA	MAG_102_1	0	0	0	0	0	0	0	0	0	0	0	0	0	0	0	0	0	0	0	0	0	0	0	0
c_000000017136	2	872	r	glutamine---fructose-6-phosphate transaminase (isomerizing) [EC:2.6.1.16]	K00820	UDP-N-acetyl-D-glucosamine biosynthesis, eukaryotes, glucose => UDP-GlcNAc!!!UDP-N-acetyl-D-glucosamine biosynthesis, prokaryotes, glucose => UDP-GlcNAc	M00892!!!M00909	Glutamine amidotransferase domain	PF13522	MAG_95_3	0	0	0	0	0	0	0	0	0	0	0	0	0	0	0	0	0	0	0	0	0	0	0	0
c_000000000264	7179	7440	r	ND	ND	ND	ND	Domain of unknown function (DUF4870)	PF09685	MAG_95_3	0	0	0	0	0	0	0	0	0	0	0	0	0	0	0	0	0	0	0	0	0	0	0	0
c_000000012863	206	857	f	dTMP kinase [EC:2.7.4.9]	K00943	Pyrimidine deoxyribonuleotide biosynthesis, CDP/CTP => dCDP/dCTP,dTDP/dTTP	M00053	Thymidylate kinase	PF02223	MAG_102_1	0	0	0	0	0	0	0	0	0	5	3	0	0	0	0	0	0	0	0	0	0	4.24912	5.39485	0
c_000000000264	5392	6745	r	alanine or glycine:cation symporter, AGCS family	K03310	ND	ND	Sodium:alanine symporter family	PF01235	MAG_95_3	0	0	0	0	0	0	0	0	0	0	3	0	0	0	0	0	0	0	0	0	0	0	1.68833	0
c_000000000264	542	2843	f	maltose phosphorylase [EC:2.4.1.8]	K00691	ND	ND	Glycosyl hydrolase family 65 central catalytic domain	PF03632	MAG_95_3	0	0	0	0	0	0	0	0	5	0	10	0	0	0	0	0	0	0	0	0	1.13906	0	3.29326	0
c_000000012863	834	1812	f	NA	NA	NA	NA	DNA polymerase III, delta subunit	PF13177	MAG_102_1	1	1	0	0	0	0	0	0	0	1	0	0	1.19257	1.19256	0	0	0	0	0	0	0	0.463125	0	0
c_000000073823	6884	7250	r	ND	ND	ND	ND	Domain of unknown function (DUF4162)	PF13732	MAG_95_3	0	0	0	0	0	0	0	0	0	0	0	0	0	0	0	0	0	0	0	0	0	0	0	0
c_000000073823	2429	3461	r	ND	ND	ND	ND	Sodium/hydrogen exchanger family	PF00999	MAG_95_3	0	0	0	0	0	0	0	0	0	0	2	0	0	0	0	0	0	0	0	0	0	0	1.64486	0
c_000000012863	1890	2868	f	NA	NA	NA	NA	Glycosyl transferase family 2	PF00535	MAG_102_1	1	1	0	1	0	0	0	0	0	2	0	0	1.22922	1.2292	0	0.920734	0	0	0	0	0	0.889033	0	0
c_000000073823	964	1363	r	RNA polymerase sigma-70 factor, ECF subfamily	K03088	ND	ND	Sigma-70, region 4	PF08281	MAG_95_3	0	0	0	0	0	0	0	0	0	0	0	0	0	0	0	0	0	0	0	0	0	0	0	0
c_000000059303	11799	13194	r	uncharacterized protein	K09749	ND	ND	Flagellar Assembly Protein A	PF03961	MAG_95_3	0	0	0	1	0	0	0	0	17	0	3	2	0	0	0	0.577909	0	0	0	0	7.16825	0	1.86879	0.836693
c_000000012863	2809	3043	f	NA	NA	NA	NA	NA	NA	MAG_102_1	0	0	0	0	0	0	0	0	0	0	0	0	0	0	0	0	0	0	0	0	0	0	0	0
c_000000059303	11341	11788	r	purine-binding chemotaxis protein CheW	K03408	ND	ND	CheW-like domain	PF01584	MAG_95_3	0	0	0	0	0	0	0	0	7	0	0	0	0	0	0	0	0	0	0	0	14.1594	0	0	0
c_000000059303	10842	11331	r	chemotaxis protein CheD [EC:3.5.1.44]	K03411	ND	ND	CheD chemotactic sensory transduction	PF03975	MAG_95_3	0	0	0	0	0	0	0	0	6	0	5	0	0	0	0	0	0	0	0	0	10.5226	0	12.9724	0
c_000000012863	3032	4034	f	glyceraldehyde 3-phosphate dehydrogenase [EC:1.2.1.12]	K00134	Glycolysis (Embden-Meyerhof pathway), glucose => pyruvate!!!Glycolysis, core module involving three-carbon compounds!!!Gluconeogenesis, oxaloacetate => fructose-6P!!!Semi-phosphorylative Entner-Doudoroff pathway, gluconate => glycerate-3P!!!D-galactonate degradation, De Ley-Doudoroff pathway, D-galactonate => glycerate-3P!!!Reductive pentose phosphate cycle (Calvin cycle)!!!Reductive pentose phos…	M00001!!!M00002!!!M00003!!!M00308!!!M00552!!!M00165!!!M00166!!!M00611!!!M00612	Glyceraldehyde 3-phosphate dehydrogenase, C-terminal domain	PF02800	MAG_102_1	5	5	0	13	5	6	0	4	9	7	3	3	6.78136	6.7813	0	14.2688	6	7	0	3.36252	7.10106	3.20567	3.00075	2.36854
c_000000059303	9784	10843	r	two-component system, chemotaxis family, protein-glutamate methylesterase/glutaminase [EC:3.1.1.61 3.5.1.44]	K03412	ND	ND	CheB methylesterase	PF01339	MAG_95_3	0	0	0	0	0	0	0	1	13	0	1	0	0	0	0	0	0	0	0	0.59823	7.19064	0	0.821636	0
c_000000059303	6957	8988	r	two-component system, chemotaxis family, sensor kinase CheA [EC:2.7.13.3]	K03407	ND	ND	P2 response regulator binding domain	PF07194	MAG_95_3	0	0	0	0	0	0	0	3	33	0	19	0	0	0	0	0	0	0	0	0.906703	8.88206	0	7.51437	0
c_000000012863	4120	5365	f	phosphoglycerate kinase [EC:2.7.2.3]	K00927	Glycolysis (Embden-Meyerhof pathway), glucose => pyruvate!!!Glycolysis, core module involving three-carbon compounds!!!Gluconeogenesis, oxaloacetate => fructose-6P!!!Semi-phosphorylative Entner-Doudoroff pathway, gluconate => glycerate-3P!!!D-galactonate degradation, De Ley-Doudoroff pathway, D-galactonate => glycerate-3P!!!Reductive pentose phosphate cycle (Calvin cycle)!!!Reductive pentose phos…	M00001!!!M00002!!!M00003!!!M00308!!!M00552!!!M00165!!!M00166!!!M00611!!!M00612	Phosphoglycerate kinase	PF00162	MAG_102_1	0	0	0	4	0	1	0	1	1	9	0	0	0	0	0	3.23283	0	1	0	0.635039	0.601468	3.0664	0	0
c_000000059303	5912	6272	r	two-component system, chemotaxis family, chemotaxis protein CheY	K03413	ND	ND	Response regulator receiver domain	PF00072	MAG_95_3	0	0	0	0	0	0	0	0	7	0	3	0	0	0	0	0	0	0	0	0	19.5183	0	14.6035	0
c_000000059303	5466	5856	r	purine-binding chemotaxis protein CheW	K03408	ND	ND	CheW-like domain	PF01584	MAG_95_3	0	0	0	1	0	0	0	0	9	0	2	0	0	0	0	3.40863	0	0	0	0	24.2006	0	8.44068	0
c_000000012863	5445	6201	f	triosephosphate isomerase (TIM) [EC:5.3.1.1]	K01803	Glycolysis (Embden-Meyerhof pathway), glucose => pyruvate!!!Glycolysis, core module involving three-carbon compounds!!!Gluconeogenesis, oxaloacetate => fructose-6P	M00001!!!M00002!!!M00003	Triosephosphate isomerase	PF00121	MAG_102_1	0	0	0	1	0	0	0	0	0	2	0	0	0	0	0	1.5037	0	0	0	0	0	1.33464	0	0
c_000000059303	4451	5447	r	flagellar motor switch protein FliM	K02416	ND	ND	Flagellar motor switch protein FliM	PF02154	MAG_95_3	0	0	0	0	0	0	0	0	20	0	12	0	0	0	0	0	0	0	0	0	12.674	0	11.2915	0
c_000000059303	2772	3048	r	negative regulator of flagellin synthesis FlgM	K02398	ND	ND	Anti-sigma-28 factor, FlgM	PF04316	MAG_95_3	0	0	0	0	0	0	0	0	3	0	0	0	0	0	0	0	0	0	0	0	19.2453	0	0	0
c_000000012863	6236	6791	f	preprotein translocase subunit SecG	K03075	NA	NA	Preprotein translocase SecG subunit	PF03840	MAG_102_1	0	0	1	1	1	0	0	0	0	3	1	0	0	0	2.01377	2.39724	3	0	0	0	0	3.17238	2.17471	0
c_000000059303	0	513	r	flagellar hook-associated protein 3 FlgL	K02397	ND	ND	Bacterial flagellin N-terminal helical region	PF00669	MAG_95_3	0	0	0	5	0	0	0	0	27	0	6	1	0	0	0	10.8254	0	0	0	0	44.7909	0	15.231	1.5762
c_000000057599	3902	4838	f	ND	ND	ND	ND	Peptidase family M20/M25/M40	PF01546	MAG_95_3	0	0	0	0	0	0	0	0	0	0	0	0	0	0	0	0	0	0	0	0	0	0	0	0
c_000000012863	6787	8515	f	peptide/nickel transport system substrate-binding protein	K02035	NA	NA	Bacterial extracellular solute-binding proteins, family 5 Middle	PF00496	MAG_102_1	0	0	0	0	0	0	0	0	1	10	0	0	0	0	0	0	0	0	0	0	0.389697	2.26894	0	0
c_000000057599	2603	3884	f	ND	ND	ND	ND	Major Facilitator Superfamily	PF07690	MAG_95_3	0	0	0	0	0	0	0	0	0	0	0	0	0	0	0	0	0	0	0	0	0	0	0	0
c_000000057599	1521	2388	f	AraC family transcriptional regulator	K13653	ND	ND	GyrI-like small molecule binding domain	PF06445	MAG_95_3	0	0	0	0	0	0	0	0	0	0	0	0	0	0	0	0	0	0	0	0	0	0	0	0
c_000000012863	8548	9055	r	tRNA (cytidine/uridine-2'-O-)-methyltransferase [EC:2.1.1.207]	K03216	NA	NA	SpoU rRNA Methylase family	PF00588	MAG_102_1	0	0	0	0	0	0	0	0	0	4	0	0	0	0	0	0	0	0	0	0	0	4.95699	0	0
c_000000057599	932	1325	f	small subunit ribosomal protein S9	K02996	ND	ND	Ribosomal protein S9/S16	PF00380	MAG_95_3	0	0	0	0	0	0	0	2	11	0	8	0	0	0	0	0	0	0	0	5.2003	27.7297	0	33.3185	0
c_000000057599	473	908	f	large subunit ribosomal protein L13	K02871	ND	ND	Ribosomal protein L13	PF00572	MAG_95_3	0	0	0	0	0	0	0	0	14	0	6	2	0	0	0	0	0	0	0	0	29.9371	0	19.8864	4.08577
c_000000012863	9134	10175	f	adenosine deaminase [EC:3.5.4.4]	K01488	NA	NA	Adenosine/AMP deaminase	PF00962	MAG_102_1	0	0	0	0	0	0	0	0	0	0	1	0	0	0	0	0	0	0	0	0	0	0	0.908807	0
c_000000056831	13800	16017	r	exodeoxyribonuclease V alpha subunit [EC:3.1.11.5]	K03581	ND	ND	AAA domain	PF13604	MAG_95_3	0	0	0	0	0	0	0	0	0	0	0	0	0	0	0	0	0	0	0	0	0	0	0	0
c_000000056831	12713	13730	r	ND	ND	ND	ND	ND	ND	MAG_95_3	0	0	0	0	0	0	0	0	0	0	2	0	0	0	0	0	0	0	0	0	0	0	2.04926	0
c_000000012863	10231	11122	f	GlpG protein	K02441	NA	NA	Rhomboid family	PF01694	MAG_102_1	0	0	0	1	1	1	0	0	0	8	0	0	0	0	0	1.20208	1	1	0	0	0	4.17225	0	0
c_000000056831	5813	7166	f	aminopeptidase YwaD [EC:3.4.11.6 3.4.11.10]	K19701	ND	ND	Peptidase family M28	PF04389	MAG_95_3	0	0	0	0	0	0	0	0	0	0	0	0	0	0	0	0	0	0	0	0	0	0	0	0
c_000000056831	3398	5555	r	protein Tex	K06959	ND	ND	Tex-like protein N-terminal domain	PF09371	MAG_95_3	0	0	0	0	0	0	0	0	1	0	5	0	0	0	0	0	0	0	0	0	0.226996	0	1.67985	0
c_000000012863	11216	11888	f	ribulose-phosphate 3-epimerase [EC:5.1.3.1]	K01783	Pentose phosphate pathway (Pentose phosphate cycle)!!!Pentose phosphate pathway, non-oxidative phase, fructose 6P => ribose 5P	M00004!!!M00007	Ribulose-phosphate 3 epimerase family	PF00834	MAG_102_1	0	0	0	0	0	1	0	0	0	4	0	0	0	0	0	0	0	2	0	0	0	3.10244	0	0
c_000000056327	2570	2762	r	flagellar protein FlbD	K02385	ND	ND	Flagellar and Swarming motility proteins	PF06289	MAG_95_3	0	0	0	0	0	0	0	0	0	0	0	0	0	0	0	0	0	0	0	0	0	0	0	0
c_000000056327	1016	1754	r	chemotaxis protein MotB	K02557	ND	ND	OmpA family	PF00691	MAG_95_3	0	0	0	0	0	0	0	0	4	0	2	0	0	0	0	0	0	0	0	0	3.42721	0	2.67181	0
c_000000012863	11908	13786	f	GTP-binding protein LepA	K03596	NA	NA	Elongation factor Tu GTP binding domain	PF00009	MAG_102_1	0	0	0	0	4	0	0	0	2	2	0	0	0	0	0	0	2	0	0	0	0.743406	0.420604	0	0
c_000000056327	172	523	r	flagellar protein FliO/FliZ	K02418	ND	ND	Flagellar biosynthesis protein, FliO	PF04347	MAG_95_3	0	0	0	0	0	0	0	0	0	0	0	0	0	0	0	0	0	0	0	0	0	0	0	0
c_000000056327	2	176	r	ND	ND	ND	ND	ND	ND	MAG_95_3	0	0	0	0	0	0	0	0	0	0	0	0	0	0	0	0	0	0	0	0	0	0	0	0
c_000000012863	13789	14908	f	signal peptidase I [EC:3.4.21.89]	K03100	NA	NA	Signal peptidase, peptidase S26	PF10502	MAG_102_1	0	0	1	0	0	0	0	0	0	5	1	0	0	0	0.8683	0	0	0	0	0	0	1.92573	0.819198	0
c_000000050711	3968	5063	r	ND	ND	ND	ND	Glycosyl hydrolases family 31	PF01055	MAG_95_3	0	0	0	0	0	0	0	0	2	0	0	0	0	0	0	0	0	0	0	0	0.961125	0	0	0
c_000000050711	3508	3880	f	ND	ND	ND	ND	Uncharacterized ACR, YdiU/UPF0061 family	PF02696	MAG_95_3	0	0	0	0	0	0	0	0	0	0	0	0	0	0	0	0	0	0	0	0	0	0	0	0
c_000000012863	14983	16657	r	dihydroxy-acid dehydratase [EC:4.2.1.9]	K01687	Valine/isoleucine biosynthesis, pyruvate => valine / 2-oxobutanoate => isoleucine!!!Isoleucine biosynthesis, threonine => 2-oxobutanoate => isoleucine	M00019!!!M00570	Dehydratase family	PF00920	MAG_102_1	0	0	0	1	0	0	0	0	2	8	2	0	0	0	0	0.503684	0	0	0	0	0.766888	1.82122	0.956846	0
c_000000050711	2133	2499	f	BlaI family transcriptional regulator, penicillinase repressor	K02171	beta-Lactam resistance, Bla system	M00627	Penicillinase repressor	PF03965	MAG_95_3	0	0	0	0	0	0	0	0	0	0	0	0	0	0	0	0	0	0	0	0	0	0	0	0
c_000000050711	941	1259	r	ND	ND	ND	ND	ND	ND	MAG_95_3	0	0	0	0	0	0	0	0	0	0	0	0	0	0	0	0	0	0	0	0	0	0	0	0
c_000000012863	16764	17349	r	NA	NA	NA	NA	NA	NA	MAG_102_1	0	0	1	1	0	0	0	0	0	0	0	0	0	0	2.19429	2.16784	0	0	0	0	0	0	0	0
c_000000046055	0	420	f	ND	ND	ND	ND	Glycine/sarcosine/betaine reductase component B subunits	PF09338	MAG_95_3	0	0	0	0	0	0	0	0	0	0	0	0	0	0	0	0	0	0	0	0	0	0	0	0
c_000000043127	4470	5058	r	ND	ND	ND	ND	ABC transporter	PF00005	MAG_95_3	0	0	0	1	0	0	0	0	0	0	0	0	0	0	0	1.84183	0	0	0	0	0	0	0	0
c_000000012863	17372	18521	r	NA	NA	NA	NA	Endonuclease/Exonuclease/phosphatase family	PF03372	MAG_102_1	0	0	0	0	0	0	0	0	0	10	0	0	0	0	0	0	0	0	0	0	0	3.64598	0	0
c_000000043127	3815	4451	r	tRNA (guanine-N7-)-methyltransferase [EC:2.1.1.33]	K03439	ND	ND	Putative methyltransferase	PF02390	MAG_95_3	0	0	0	0	0	0	0	0	1	0	0	0	0	0	0	0	0	0	0	0	1.30068	0	0	0
c_000000033047	6608	7595	f	uncharacterized protein	K06921	ND	ND	ATPase domain predominantly from Archaea	PF01637	MAG_95_3	0	0	0	0	0	0	0	0	0	0	0	0	0	0	0	0	0	0	0	0	0	0	0	0
c_000000012863	18614	19088	f	NA	NA	NA	NA	Circularly permutated YpsA SLOG family	PF12694	MAG_102_1	0	0	0	0	0	0	0	0	0	1	0	0	0	0	0	0	0	0	0	0	0	1.40566	0	0
c_000000033047	5811	6501	f	uncharacterized protein	K07150	ND	ND	Protein of unknown function (DUF554)	PF04474	MAG_95_3	0	0	0	0	0	0	0	0	0	0	0	0	0	0	0	0	0	0	0	0	0	0	0	0
c_000000033047	2177	2582	r	ArsR family transcriptional regulator, lead/cadmium/zinc/bismuth-responsive transcriptional repressor	K21903	ND	ND	Bacterial regulatory protein, arsR family	PF01022	MAG_95_3	0	0	0	0	0	0	0	0	2	0	1	0	0	0	0	0	0	0	0	0	4.96195	0	3.88375	0
c_000000012863	19199	21206	f	hydrogenase-4 component B [EC:1.-.-.-]	K12137	NA	NA	Proton-conducting membrane transporter	PF00361	MAG_102_1	1	1	0	2	0	0	0	0	0	24	0	0	0.428794	0.428785	0	0.858547	0	0	0	0	0	4.4974	0	0
c_000000033047	1	2155	r	Zn2+/Cd2+-exporting ATPase [EC:7.2.2.12 7.2.2.21]	K01534	ND	ND	E1-E2 ATPase	PF00122	MAG_95_3	0	0	0	0	0	0	0	0	19	0	0	3	0	0	0	0	0	0	0	0	4.41036	0	0	0.674313
c_000000025511	1939	3121	f	ND	ND	ND	ND	Sporulation and spore germination	PF10646	MAG_95_3	0	0	0	0	0	0	0	0	0	0	1	0	0	0	0	0	0	0	0	0	0	0	0.759202	0
c_000000012863	21202	22114	f	NA	NA	NA	NA	NADH dehydrogenase	PF00146	MAG_102_1	0	0	0	0	0	0	0	0	0	5	0	0	0	0	0	0	0	0	0	0	0	2.47406	0	0
c_000000021887	1761	3141	r	UDP-N-acetylmuramate--alanine ligase [EC:6.3.2.8]	K01924	ND	ND	Mur ligase middle domain	PF08245	MAG_95_3	0	0	0	0	0	0	0	0	0	0	0	0	0	0	0	0	0	0	0	0	0	0	0	0
c_000000020855	5843	6002	r	ND	ND	ND	ND	ND	ND	MAG_95_3	0	0	0	0	0	0	0	0	0	0	0	0	0	0	0	0	0	0	0	0	0	0	0	0
c_000000012863	22118	22772	f	hydrogenase-4 component E [EC:1.-.-.-]	K12140	NA	NA	NA	NA	MAG_102_1	0	0	0	0	0	0	0	0	0	5	0	0	0	0	0	0	0	0	0	0	0	4.02358	0	0
c_000000020855	5479	5713	r	ND	ND	ND	ND	ND	ND	MAG_95_3	0	0	0	0	0	0	0	0	0	0	0	0	0	0	0	0	0	0	0	0	0	0	0	0
c_000000020855	4929	5499	r	ND	ND	ND	ND	ND	ND	MAG_95_3	0	0	0	0	0	0	0	0	0	0	0	0	0	0	0	0	0	0	0	0	0	0	0	0
c_000000012863	22768	24247	f	hydrogenase-4 component F [EC:1.-.-.-]	K12141	NA	NA	Proton-conducting membrane transporter	PF00361	MAG_102_1	0	0	0	0	0	0	0	0	0	4	0	0	0	0	0	0	0	0	0	0	0	1.04342	0	0
c_000000020855	1715	2099	r	ND	ND	ND	ND	RDD family	PF06271	MAG_95_3	0	0	0	0	0	0	0	0	0	0	0	0	0	0	0	0	0	0	0	0	0	0	0	0
c_000000020855	1	181	r	ND	ND	ND	ND	Putative aromatic acid exporter C-terminal domain	PF11728	MAG_95_3	0	0	0	0	0	0	0	0	0	0	0	0	0	0	0	0	0	0	0	0	0	0	0	0
c_000000012863	24264	25764	f	NA	NA	NA	NA	Respiratory-chain NADH dehydrogenase, 49 Kd subunit	PF00346	MAG_102_1	0	0	0	0	0	0	0	0	0	9	0	0	0	0	0	0	0	0	0	0	0	2.32521	0	0
c_000000014951	2525	2990	f	ND	ND	ND	ND	ND	ND	MAG_95_3	0	0	0	0	0	0	0	0	0	0	0	0	0	0	0	0	0	0	0	0	0	0	0	0
c_000000011255	1693	2683	r	dGTPase [EC:3.1.5.1]	K01129	ND	ND	HD domain	PF01966	MAG_95_3	0	0	0	0	0	0	0	0	2	0	1	0	0	0	0	0	0	0	0	0	1.25148	0	0.917301	0
c_000000012863	25760	26525	f	NA	NA	NA	NA	NADH ubiquinone oxidoreductase, 20 Kd subunit	PF01058	MAG_102_1	0	0	0	0	0	0	0	0	0	6	0	0	0	0	0	0	0	0	0	0	0	3.76981	0	0
c_000000076774	10256	10898	r	redox-sensing transcriptional repressor	K01926	ND	ND	CoA binding domain	PF02629	MAG_95_3	0	0	0	0	0	0	0	1	2	0	1	0	0	0	0	0	0	0	0	1.41363	2.46993	0	1.89895	0
c_000000076774	9287	10070	r	enoyl-CoA hydratase [EC:4.2.1.17]	K01715	Phenylacetate degradation, phenylaxetate => acetyl-CoA/succinyl-CoA	M00878	Enoyl-CoA hydratase/isomerase	PF00378	MAG_95_3	0	0	0	1	0	0	0	0	6	0	4	3	0	0	0	0.990927	0	0	0	0	4.69213	0	4.76736	2.26361
c_000000012863	26644	27325	f	NA	NA	NA	NA	NA	NA	MAG_102_1	1	1	0	0	0	0	0	0	0	0	0	0	1.49616	1.49613	0	0	0	0	0	0	0	0	0	0
c_000000076774	8129	9269	r	butyryl-CoA dehydrogenase [EC:1.3.8.1]	K00248	Malonate semialdehyde pathway, propanoyl-CoA => acetyl-CoA	M00013	Acyl-CoA dehydrogenase, C-terminal domain	PF00441	MAG_95_3	0	0	0	2	0	0	0	2	9	0	10	2	0	0	0	1.07205	0	0	0	0.950407	3.95685	0	6.81803	0.852021
c_000000076774	5412	6261	r	3-hydroxybutyryl-CoA dehydrogenase [EC:1.1.1.157]	K00074	Phenylacetate degradation, phenylaxetate => acetyl-CoA/succinyl-CoA	M00878	3-hydroxyacyl-CoA dehydrogenase, NAD binding domain	PF02737	MAG_95_3	0	0	0	0	0	0	0	0	12	0	22	1	0	0	0	0	0	0	0	0	7.99101	0	22.7645	0.645181
c_000000012863	27365	27917	f	NA	NA	NA	NA	NA	NA	MAG_102_1	0	0	0	0	0	0	0	0	0	1	0	0	0	0	0	0	0	0	0	0	0	1.11987	0	0
c_000000076774	4347	5253	r	N-glycosylase/DNA lyase [EC:3.2.2.- 4.2.99.18]	K03660	ND	ND	8-oxoguanine DNA glycosylase, N-terminal domain	PF07934	MAG_95_3	0	0	0	0	0	0	0	0	0	0	0	0	0	0	0	0	0	0	0	0	0	0	0	0
c_000000076774	3442	4198	r	ND	ND	ND	ND	SNARE associated Golgi protein	PF09335	MAG_95_3	0	0	0	0	0	0	0	0	0	0	0	0	0	0	0	0	0	0	0	0	0	0	0	0
c_000000012863	28015	28111	f	NA	NA	NA	NA	NA	NA	MAG_102_1	0	0	0	0	0	0	0	0	0	0	0	0	0	0	0	0	0	0	0	0	0	0	0	0
c_000000076774	2716	3439	f	ND	ND	ND	ND	Protein of unknown function (DUF1461)	PF07314	MAG_95_3	0	0	0	0	0	0	0	0	0	0	0	0	0	0	0	0	0	0	0	0	0	0	0	0
c_000000074446	3183	3714	r	ADP-ribose pyrophosphatase [EC:3.6.1.13]	K01515	ND	ND	NUDIX domain	PF00293	MAG_95_3	0	0	0	0	0	0	0	0	0	0	0	0	0	0	0	0	0	0	0	0	0	0	0	0
c_000000012949	2	371	r	type I restriction enzyme, S subunit [EC:3.1.21.3]	K01154	NA	NA	Type I restriction modification DNA specificity domain	PF01420	MAG_102_1	0	0	0	0	0	0	0	0	0	0	0	0	0	0	0	0	0	0	0	0	0	0	0	0
c_000000074446	2430	3078	r	stage II sporulation protein M	K06384	ND	ND	Stage II sporulation protein M	PF01944	MAG_95_3	0	0	0	0	0	0	0	0	1	0	0	0	0	0	0	0	0	0	0	0	1.32294	0	0	0
c_000000074446	2206	2431	r	ND	ND	ND	ND	ND	ND	MAG_95_3	0	0	0	0	0	0	0	0	0	0	0	0	0	0	0	0	0	0	0	0	0	0	0	0
c_000000012949	673	1243	r	NA	NA	NA	NA	23S rRNA-intervening sequence protein	PF05635	MAG_102_1	0	0	0	0	0	0	0	0	0	5	0	0	0	0	0	0	0	0	0	0	0	5.40346	0	0
c_000000074446	5	1175	r	serine-type D-Ala-D-Ala carboxypeptidase (penicillin-binding protein 5/6) [EC:3.4.16.4]	K07258	ND	ND	D-alanyl-D-alanine carboxypeptidase	PF00768	MAG_95_3	0	0	0	0	0	0	0	0	0	0	0	0	0	0	0	0	0	0	0	0	0	0	0	0
c_000000021190	7006	8518	r	ND	ND	ND	ND	SPFH domain-Band 7 family	PF13421	MAG_95_3	0	0	0	0	0	0	0	1	7	0	2	4	0	0	0	0	0	0	0	0.332773	2.07459	0	0.896236	1.18393
c_000000012949	1338	2898	r	type I restriction enzyme M protein [EC:2.1.1.72]	K03427	NA	NA	N-6 DNA Methylase	PF02384	MAG_102_1	0	0	1	0	0	0	0	0	0	9	0	2	0	0	0.573003	0	0	0	0	0	0	2.2319	0	0.873216
c_000000021190	6351	6819	r	chemotaxis protein CheX	K03409	ND	ND	Chemotaxis phosphatase CheX	PF13690	MAG_95_3	0	0	0	0	0	0	0	0	3	0	3	0	0	0	0	0	0	0	0	0	5.96092	0	8.51638	0
c_000000021190	3836	4958	f	UDP-2-acetamido-2-deoxy-ribo-hexuluronate aminotransferase [EC:2.6.1.98]	K13017	ND	ND	DegT/DnrJ/EryC1/StrS aminotransferase family	PF01041	MAG_95_3	0	0	0	0	0	0	0	0	0	0	1	0	0	0	0	0	0	0	0	0	0	0	0.769324	0
c_000000012949	3058	4258	f	NA	NA	NA	NA	Endonuclease/Exonuclease/phosphatase family	PF03372	MAG_102_1	1	1	0	3	0	1	0	0	2	13	0	0	0.811357	0.811342	0	2.34761	0	1	0	0	1.16592	4.52299	0	0
c_000000021190	3280	3520	r	ND	ND	ND	ND	Dimerisation domain of Zinc Transporter	PF16916	MAG_95_3	0	0	0	0	0	0	0	0	0	0	0	0	0	0	0	0	0	0	0	0	0	0	0	0
c_000000021190	2945	3110	r	ND	ND	ND	ND	Rubredoxin	PF00301	MAG_95_3	0	0	0	0	0	0	0	0	0	0	1	0	0	0	0	0	0	0	0	0	0	0	90.4358	0
c_000000012949	4526	5444	r	GDP-4-dehydro-6-deoxy-D-mannose reductase [EC:1.1.1.281]	K15856	NA	NA	GDP-mannose 4,6 dehydratase	PF16363	MAG_102_1	0	0	0	0	0	0	0	0	0	22	0	0	0	0	0	0	0	0	0	0	0	10.9059	0	0
c_000000021190	2403	2901	f	ND	ND	ND	ND	QueT transporter	PF06177	MAG_95_3	0	0	0	0	0	0	0	0	0	0	0	0	0	0	0	0	0	0	0	0	0	0	0	0
c_000000021190	910	2155	r	ND	ND	ND	ND	Insulinase (Peptidase family M16)	PF00675	MAG_95_3	0	0	0	0	0	0	0	0	0	0	2	0	0	0	0	0	0	0	0	0	0	0	1.74819	0
c_000000012949	5485	6460	r	GDPmannose 4,6-dehydratase [EC:4.2.1.47]	K01711	NA	NA	GDP-mannose 4,6 dehydratase	PF16363	MAG_102_1	1	1	1	0	0	0	0	0	0	8	0	0	0.886132	0.886105	1.00702	0	0	0	0	0	0	3.5747	0	0
c_000000021190	2	239	r	ND	ND	ND	ND	ND	ND	MAG_95_3	0	0	0	0	0	0	0	0	0	0	0	0	0	0	0	0	0	0	0	0	0	0	0	0
c_000000018622	2752	3370	f	ND	ND	ND	ND	Rubrerythrin	PF02915	MAG_95_3	0	0	0	0	0	0	0	0	12	0	27	0	0	0	0	0	0	0	0	0	13.5629	0	46.8141	0
c_000000012949	6461	7406	r	NA	NA	NA	NA	Xylose isomerase-like TIM barrel	PF01261	MAG_102_1	0	0	0	0	0	0	0	0	0	0	0	0	0	0	0	0	0	0	0	0	0	0	0	0
c_000000018622	296	851	r	ND	ND	ND	ND	ND	ND	MAG_95_3	0	0	0	0	0	0	0	0	0	0	0	0	0	0	0	0	0	0	0	0	0	0	0	0
c_000000018622	2	215	f	ND	ND	ND	ND	Hsp20/alpha crystallin family	PF00011	MAG_95_3	0	0	0	0	0	0	0	0	0	0	0	0	0	0	0	0	0	0	0	0	0	0	0	0
c_000000012949	7402	9499	r	phosphate acetyltransferase [EC:2.3.1.8]	K13788	Phosphate acetyltransferase-acetate kinase pathway, acetyl-CoA => acetate!!!Methanogen!!!Acetogen	M00579!!!M00617!!!M00618	Phosphate acetyl/butaryl transferase	PF01515	MAG_102_1	0	0	0	0	0	0	0	0	0	10	0	0	0	0	0	0	0	0	0	0	0	1.75253	0	0
c_000000071181	673	1456	r	putative membrane protein	K08986	ND	ND	Domain of unknown function (DUF1980)	PF09323	MAG_95_3	0	0	0	0	0	0	0	0	0	0	0	0	0	0	0	0	0	0	0	0	0	0	0	0
c_000000071181	116	596	r	ND	ND	ND	ND	phosphoenolpyruvate-dependent sugar phosphotransferase system, EIIA 1	PF00358	MAG_95_3	0	0	0	0	0	0	0	0	3	0	2	0	0	0	0	0	0	0	0	0	5.05763	0	5.37635	0
c_000000012949	9654	10629	f	UDP-glucose 4-epimerase [EC:5.1.3.2]	K01784	Galactose degradation, Leloir pathway, galactose => alpha-D-glucose-1P	M00632	NAD dependent epimerase/dehydratase family	PF01370	MAG_102_1	0	0	0	0	0	0	0	0	0	3	1	0	0	0	0	0	0	0	0	0	0	1.35507	0.951457	0
c_000000063285	182	1187	f	ketol-acid reductoisomerase [EC:1.1.1.86]	K00053	Valine/isoleucine biosynthesis, pyruvate => valine / 2-oxobutanoate => isoleucine!!!Isoleucine biosynthesis, threonine => 2-oxobutanoate => isoleucine	M00019!!!M00570	Acetohydroxy acid isomeroreductase, NADPH-binding domain	PF07991	MAG_95_3	0	0	0	0	0	0	0	1	34	0	16	0	0	0	0	0	0	0	0	0.60195	19.342	0	13.5015	0
c_000000051501	400	1825	f	cardiolipin synthase A/B [EC:2.7.8.-]	K06131	ND	ND	PLD-like domain	PF13091	MAG_95_3	0	0	0	0	0	0	0	0	0	0	0	0	0	0	0	0	0	0	0	0	0	0	0	0
c_000000012949	10615	11017	f	ATP synthase protein I	K02116	NA	NA	NA	NA	MAG_102_1	0	0	0	0	0	0	0	0	0	0	1	0	0	0	0	0	0	0	0	0	0	0	3.93199	0
c_000000051501	2	197	r	ND	ND	ND	ND	ND	ND	MAG_95_3	0	0	0	0	0	0	0	0	0	0	0	0	0	0	0	0	0	0	0	0	0	0	0	0
c_000000049653	1489	2530	r	carboxyl-terminal processing protease [EC:3.4.21.102]	K03797	ND	ND	Peptidase family S41	PF03572	MAG_95_3	0	0	0	0	0	0	0	0	0	0	4	0	0	0	0	0	0	0	0	0	0	0	3.24932	0
c_000000012949	11016	11991	f	general secretion pathway protein K	K02460	NA	NA	Type II secretion system (T2SS), protein K	PF03934	MAG_102_1	0	0	0	0	0	0	0	0	0	8	0	0	0	0	0	0	0	0	0	0	0	3.53968	0	0
c_000000042117	5171	5726	r	ND	ND	ND	ND	Rubrerythrin	PF02915	MAG_95_3	0	0	0	0	0	0	0	0	0	0	1	0	0	0	0	0	0	0	0	0	0	0	1.97797	0
c_000000042117	3921	4254	r	ND	ND	ND	ND	ND	ND	MAG_95_3	0	0	0	0	0	0	0	0	0	0	0	0	0	0	0	0	0	0	0	0	0	0	0	0
c_000000012949	11993	13391	f	general secretion pathway protein L	K02461	NA	NA	NA	NA	MAG_102_1	0	0	0	0	0	0	0	0	0	5	0	0	0	0	0	0	0	0	0	0	0	1.46239	0	0
c_000000042117	2160	2766	r	signal peptidase I [EC:3.4.21.89]	K03100	ND	ND	Peptidase S24-like	PF00717	MAG_95_3	0	0	0	0	0	0	0	0	1	0	2	0	0	0	0	0	0	0	0	0	1.2902	0	3.98872	0
c_000000042117	242	1415	f	malate dehydrogenase (oxaloacetate-decarboxylating) [EC:1.1.1.38]	K00027	ND	ND	Malic enzyme, N-terminal domain	PF00390	MAG_95_3	0	0	0	0	0	0	0	1	3	0	0	0	0	0	0	0	0	0	0	0.454149	1.24429	0	0	0
c_000000012949	13380	13866	f	NA	NA	NA	NA	NA	NA	MAG_102_1	3	3	0	0	0	0	0	0	0	1	0	0	7.88433	7.88417	0	0	0	0	0	0	0	1.33478	0	0
c_000000040149	1499	2663	f	alanine racemase [EC:5.1.1.1]	K01775	ND	ND	Alanine racemase, N-terminal domain	PF01168	MAG_95_3	0	0	0	0	0	0	0	0	0	0	2	0	0	0	0	0	0	0	0	0	0	0	1.42226	0
c_000000040149	830	1439	f	ND	ND	ND	ND	ND	ND	MAG_95_3	0	0	0	0	0	0	0	0	0	0	0	0	0	0	0	0	0	0	0	0	0	0	0	0
c_000000012949	13887	14496	r	NA	NA	NA	NA	UPF0126 domain	PF03458	MAG_102_1	0	0	0	0	0	0	0	0	0	1	0	0	0	0	0	0	0	0	0	0	0	0.894266	0	0
c_000000033381	2377	3259	f	ND	ND	ND	ND	Clp amino terminal domain, pathogenicity island component	PF02861	MAG_95_3	0	0	0	0	0	0	0	0	3	0	0	0	0	0	0	0	0	0	0	0	1.94198	0	0	0
c_000000033381	1317	2340	f	protein arginine kinase [EC:2.7.14.1]	K19405	ND	ND	ATP:guanido phosphotransferase, C-terminal catalytic domain	PF00217	MAG_95_3	0	0	0	0	0	0	0	0	2	0	4	0	0	0	0	0	0	0	0	0	1.23978	0	3.67773	0
c_000000012949	14580	15231	r	NA	NA	NA	NA	PEGA domain	PF08308	MAG_102_1	0	0	0	1	1	0	0	0	0	0	0	0	0	0	0	0.987354	1	0	0	0	0	0	0	0
c_000000033381	323	779	f	transcriptional regulator of stress and heat shock response	K03708	ND	ND	CtsR N-terminal HTH domain	PF05848	MAG_95_3	0	0	0	0	0	0	0	0	2	0	0	0	0	0	0	0	0	0	0	0	3.97395	0	0	0
c_000000027621	10150	11242	f	ND	ND	ND	ND	Bacterial extracellular solute-binding proteins, family 5 Middle	PF00496	MAG_95_3	0	0	0	0	0	0	0	0	0	0	0	0	0	0	0	0	0	0	0	0	0	0	0	0
c_000000012949	15413	16031	f	NA	NA	NA	NA	NA	NA	MAG_102_1	0	0	0	0	0	0	0	0	0	5	0	0	0	0	0	0	0	0	0	0	0	4.34628	0	0
c_000000027621	9666	10068	f	ND	ND	ND	ND	ND	ND	MAG_95_3	0	0	0	0	0	0	0	0	0	0	0	0	0	0	0	0	0	0	0	0	0	0	0	0
c_000000027453	3413	4484	r	ND	ND	ND	ND	Bacterial SNF2 helicase associated	PF08455	MAG_95_3	0	0	0	0	0	0	0	0	0	0	0	0	0	0	0	0	0	0	0	0	0	0	0	0
c_000000013748	0	177	f	NA	NA	NA	NA	NA	NA	MAG_102_1	1	1	0	0	1	0	0	1	0	1	0	0	77.7699	77.7695	0	0	48	0	0	34.4147	0	26.4732	0	0
c_000000027453	2378	3365	r	ND	ND	ND	ND	SNF2 family N-terminal domain	PF00176	MAG_95_3	0	0	0	0	0	0	0	0	1	0	0	0	0	0	0	0	0	0	0	0	0.651705	0	0	0
c_000000027453	1258	2302	r	DNA polymerase IV [EC:2.7.7.7]	K02346	ND	ND	impB/mucB/samB family	PF00817	MAG_95_3	0	0	0	0	0	0	0	0	0	0	1	0	0	0	0	0	0	0	0	0	0	0	0.943651	0
c_000000013748	322	2926	f	leucyl-tRNA synthetase [EC:6.1.1.4]	K01869	NA	NA	Leucyl-tRNA synthetase, Domain 2	PF13603	MAG_102_1	0	0	3	4	0	0	0	1	0	15	4	1	0	0	0.983787	1.33983	0	0	0	0.275431	0	2.12912	1.1999	0.253319
c_000000014589	2583	2853	f	ND	ND	ND	ND	ND	ND	MAG_95_3	0	0	0	0	0	0	0	0	0	0	0	0	0	0	0	0	0	0	0	0	0	0	0	0
c_000000014589	1323	2037	f	ND	ND	ND	ND	Bacterial extracellular solute-binding protein	PF01547	MAG_95_3	0	0	0	0	0	0	0	0	0	0	0	0	0	0	0	0	0	0	0	0	0	0	0	0
c_000000013748	2949	4029	f	NA	NA	NA	NA	NA	NA	MAG_102_1	1	1	0	0	0	0	0	0	0	4	0	0	0.822359	0.822327	0	0	0	0	0	0	0	1.58487	0	0
c_000000014589	1220	1361	f	ND	ND	ND	ND	ND	ND	MAG_95_3	0	0	0	0	0	0	0	0	0	0	0	0	0	0	0	0	0	0	0	0	0	0	0	0
c_000000008469	3074	3368	f	regulator of sigma E protease [EC:3.4.24.-]	K11749	ND	ND	Peptidase family M50	PF02163	MAG_95_3	0	0	0	0	0	0	0	0	0	0	0	0	0	0	0	0	0	0	0	0	0	0	0	0
c_000000013748	4054	5722	f	energy-dependent translational throttle protein EttA	K06020	NA	NA	ABC transporter	PF00005	MAG_102_1	0	0	0	1	0	0	0	0	2	12	4	0	0	0	0	0.533015	0	0	0	0	0.782593	2.81149	1.97729	0
c_000000008469	933	1731	f	phosphatidate cytidylyltransferase [EC:2.7.7.41]	K00981	Phosphatidylethanolamine (PE) biosynthesis, PA => PS => PE	M00093	Cytidylyltransferase family	PF01148	MAG_95_3	0	0	0	0	0	0	0	0	2	0	3	0	0	0	0	0	0	0	0	0	1.91234	0	4.46848	0
c_000000008469	0	111	f	ribosome recycling factor	K02838	ND	ND	Ribosome recycling factor	PF01765	MAG_95_3	0	0	0	0	0	0	0	0	0	0	0	0	0	0	0	0	0	0	0	0	0	0	0	0
c_000000013748	5874	7122	f	NA	NA	NA	NA	NA	NA	MAG_102_1	0	0	0	0	0	0	0	0	1	1	0	0	0	0	0	0	0	0	0	0	0.567476	0.331945	0	0
c_000000001653	5772	6090	f	ND	ND	ND	ND	CDP-alcohol phosphatidyltransferase	PF01066	MAG_95_3	0	0	0	0	0	0	0	0	0	0	0	0	0	0	0	0	0	0	0	0	0	0	0	0
c_000000001653	5032	5500	r	ND	ND	ND	ND	Aromatic acid exporter family member 1	PF06081	MAG_95_3	0	0	0	0	0	0	0	0	0	0	0	0	0	0	0	0	0	0	0	0	0	0	0	0
c_000000013748	7477	10030	r	NA	NA	NA	NA	AsmA-like C-terminal region	PF13502	MAG_102_1	0	0	0	0	0	0	0	0	0	24	0	0	0	0	0	0	0	0	0	0	0	3.38809	0	0
c_000000001653	4691	4874	r	ND	ND	ND	ND	Domain of unknown function (DUF1858)	PF08984	MAG_95_3	0	0	0	0	0	0	0	0	0	0	4	0	0	0	0	0	0	0	0	0	0	0	180.872	0
c_000000001653	1494	2787	f	ND	ND	ND	ND	HI0933-like protein	PF03486	MAG_95_3	0	0	0	0	0	0	0	0	1	0	0	0	0	0	0	0	0	0	0	0	0.359486	0	0	0
c_000000013748	10229	11447	f	NA	NA	NA	NA	Phosphofructokinase	PF00365	MAG_102_1	2	2	0	0	0	0	0	0	0	4	2	0	1.49161	1.49157	0	0	0	0	0	0	0	1.35156	1.44362	0
c_000000001653	861	1347	r	ND	ND	ND	ND	ND	ND	MAG_95_3	0	0	0	0	0	0	0	0	0	0	0	0	0	0	0	0	0	0	0	0	0	0	0	0
c_000000001653	482	860	r	uncharacterized protein	K06929	ND	ND	CoA binding domain	PF13380	MAG_95_3	0	0	0	1	0	0	0	0	0	0	0	0	0	0	0	2.7818	0	0	0	0	0	0	0	0
c_000000013748	11485	13111	f	glucose-6-phosphate isomerase [EC:5.3.1.9]	K01810	Glycolysis (Embden-Meyerhof pathway), glucose => pyruvate!!!Pentose phosphate pathway (Pentose phosphate cycle)!!!UDP-N-acetyl-D-glucosamine biosynthesis, eukaryotes, glucose => UDP-GlcNAc!!!UDP-N-acetyl-D-glucosamine biosynthesis, prokaryotes, glucose => UDP-GlcNAc	M00001!!!M00004!!!M00892!!!M00909	Phosphoglucose isomerase	PF00342	MAG_102_1	0	0	0	0	0	0	0	0	1	4	0	0	0	0	0	0	0	0	0	0	0.418268	0.973279	0	0
c_000000076292	1103	2849	r	pyruvate kinase [EC:2.7.1.40]	K00873	Glycolysis (Embden-Meyerhof pathway), glucose => pyruvate!!!Glycolysis, core module involving three-carbon compounds!!!Adenine ribonucleotide biosynthesis, IMP => ADP,ATP!!!Guanine ribonucleotide biosynthesis IMP => GDP,GTP	M00001!!!M00002!!!M00049!!!M00050	Pyruvate kinase, barrel domain	PF00224	MAG_95_3	0	0	0	0	0	0	0	3	11	0	10	1	0	0	0	0	0	0	0	0.919868	3.10878	0	4.20895	0.274253
c_000000076292	366	783	r	ND	ND	ND	ND	ND	ND	MAG_95_3	0	0	0	0	0	0	0	0	0	0	0	0	0	0	0	0	0	0	0	0	0	0	0	0
c_000000014068	0	171	f	NA	NA	NA	NA	Protein of unknown function (DUF2892)	PF11127	MAG_102_1	0	0	0	0	0	0	0	0	0	0	0	0	0	0	0	0	0	0	0	0	0	0	0	0
c_000000075956	4590	4698	f	ND	ND	ND	ND	ND	ND	MAG_95_3	0	0	0	0	0	0	0	0	0	0	0	0	0	0	0	0	0	0	0	0	0	0	0	0
c_000000075956	3291	4314	r	N6-L-threonylcarbamoyladenine synthase [EC:2.3.1.234]	K01409	ND	ND	Glycoprotease family	PF00814	MAG_95_3	0	0	0	0	0	0	0	0	1	0	0	0	0	0	0	0	0	0	0	0	0.455346	0	0	0
c_000000014068	167	503	f	thioredoxin 1	K03671	NA	NA	Thioredoxin	PF00085	MAG_102_1	0	0	0	0	0	1	0	0	0	1	0	0	0	0	0	0	0	6	0	0	0	3.14533	0	0
c_000000075956	1279	2323	r	ND	ND	ND	ND	alpha/beta hydrolase fold	PF00561	MAG_95_3	0	0	0	0	0	0	0	0	1	0	1	0	0	0	0	0	0	0	0	0	0.585536	0	0.888494	0
c_000000075956	2	1280	r	ND	ND	ND	ND	MutS domain III	PF05192	MAG_95_3	0	0	0	0	0	0	0	0	0	0	0	0	0	0	0	0	0	0	0	0	0	0	0	0
c_000000014068	867	1941	f	NA	NA	NA	NA	N-(5'phosphoribosyl)anthranilate (PRA) isomerase	PF00697	MAG_102_1	0	0	0	0	0	0	0	0	0	7	0	0	0	0	0	0	0	0	0	0	0	2.82205	0	0
c_000000072404	717	1041	r	ND	ND	ND	ND	ND	ND	MAG_95_3	0	0	0	0	0	0	0	0	1	0	0	0	0	0	0	0	0	0	0	0	4.15793	0	0	0
c_000000072404	299	725	f	ND	ND	ND	ND	Ferric uptake regulator family	PF01475	MAG_95_3	0	0	0	0	0	0	0	0	0	0	0	0	0	0	0	0	0	0	0	0	0	0	0	0
c_000000014068	1937	3023	f	3-deoxy-7-phosphoheptulonate synthase [EC:2.5.1.54]	K01626	Shikimate pathway, phosphoenolpyruvate + erythrose-4P => chorismate	M00022	DAHP synthetase I family	PF00793	MAG_102_1	0	0	0	0	0	0	0	0	0	8	0	0	0	0	0	0	0	0	0	0	0	3.13387	0	0
c_000000072404	2	197	f	ND	ND	ND	ND	Putative manganese efflux pump	PF02659	MAG_95_3	0	0	0	0	0	0	0	0	0	0	0	0	0	0	0	0	0	0	0	0	0	0	0	0
c_000000068156	3247	3799	r	stage III sporulation protein AH	K06397	ND	ND	SpoIIIAH-like protein	PF12685	MAG_95_3	0	0	0	0	0	0	0	0	0	0	0	0	0	0	0	0	0	0	0	0	0	0	0	0
c_000000014068	3019	4237	f	tryptophan synthase beta chain [EC:4.2.1.20]	K01696	Tryptophan biosynthesis, chorismate => tryptophan	M00023	Pyridoxal-phosphate dependent enzyme	PF00291	MAG_102_1	0	0	0	0	0	0	0	0	0	4	0	0	0	0	0	0	0	0	0	0	0	1.32828	0	0
c_000000068156	2775	3168	r	ND	ND	ND	ND	Asp23 family, cell envelope-related function	PF03780	MAG_95_3	0	0	0	1	0	0	0	1	3	0	2	2	0	0	0	3.18722	0	0	0	2.64769	7.81099	0	8.32962	4.98493
c_000000068156	171	1374	r	exodeoxyribonuclease VII large subunit [EC:3.1.11.6]	K03601	ND	ND	Exonuclease VII, large subunit	PF02601	MAG_95_3	0	0	0	0	0	0	0	0	2	0	1	0	0	0	0	0	0	0	0	0	1.02386	0	0.768878	0
c_000000014068	4565	5363	f	tryptophan synthase alpha chain [EC:4.2.1.20]	K01695	Tryptophan biosynthesis, chorismate => tryptophan	M00023	Tryptophan synthase alpha chain	PF00290	MAG_102_1	0	0	0	0	0	0	0	1	0	9	0	0	0	0	0	0	0	0	0	1.16476	0	5.24871	0	0
c_000000063500	4215	4470	f	small subunit ribosomal protein S18	K02963	ND	ND	Ribosomal protein S18	PF01084	MAG_95_3	0	0	0	0	0	0	0	0	3	0	1	0	0	0	0	0	0	0	0	0	24.9476	0	13.762	0
c_000000063500	3753	4197	f	single-strand DNA-binding protein	K03111	ND	ND	Single-strand binding protein family	PF00436	MAG_95_3	0	0	0	0	0	0	0	0	17	0	22	5	0	0	0	0	0	0	0	0	25.4565	0	56.8704	7.57455
c_000000014068	5511	5928	f	NA	NA	NA	NA	Dinitrogenase iron-molybdenum cofactor	PF02579	MAG_102_1	0	0	0	0	0	0	0	0	0	1	0	0	0	0	0	0	0	0	0	0	0	1.85777	0	0
c_000000063500	3452	3740	f	small subunit ribosomal protein S6	K02990	ND	ND	Ribosomal protein S6	PF01250	MAG_95_3	0	0	0	0	0	0	0	1	7	0	19	0	0	0	0	0	0	0	0	5.80489	39.7898	0	179.522	0
c_000000063500	2261	3146	f	moderate conductance mechanosensitive channel	K22044	ND	ND	Mechanosensitive ion channel	PF00924	MAG_95_3	0	0	0	0	0	0	0	0	1	0	1	0	0	0	0	0	0	0	0	0	0.726217	0	1.0695	0
c_000000014068	5975	6824	f	NA	NA	NA	NA	CobQ/CobB/MinD/ParA nucleotide binding domain	PF01656	MAG_102_1	0	0	0	0	0	0	0	0	0	5	0	0	0	0	0	0	0	0	0	0	0	2.6882	0	0
c_000000063500	1999	2248	f	ND	ND	ND	ND	Protein of unknown function (DUF3343)	PF11823	MAG_95_3	0	0	0	0	0	0	0	0	0	0	1	0	0	0	0	0	0	0	0	0	0	0	14.7221	0
c_000000063500	49	649	r	ND	ND	ND	ND	Protein of unknown function (DUF1256)	PF06866	MAG_95_3	0	0	0	0	0	0	0	0	0	0	0	0	0	0	0	0	0	0	0	0	0	0	0	0
c_000000014068	6820	7729	f	NA	NA	NA	NA	CobQ/CobB/MinD/ParA nucleotide binding domain	PF01656	MAG_102_1	0	0	0	0	0	0	0	0	0	6	1	0	0	0	0	0	0	0	0	0	0	2.92002	1.01807	0
c_000000057524	1912	3010	r	multiple sugar transport system ATP-binding protein	K10112	ND	ND	ABC transporter	PF00005	MAG_95_3	0	0	0	1	0	0	0	1	24	0	42	0	0	0	0	0.648711	0	0	0	0.544084	12.4046	0	31.8403	0
c_000000057524	58	772	r	2-phosphosulfolactate phosphatase [EC:3.1.3.71]	K05979	Coenzyme M biosynthesis	M00358	2-phosphosulpholactate phosphatase	PF04029	MAG_95_3	0	0	0	0	0	0	0	0	2	0	2	0	0	0	0	0	0	0	0	0	1.8619	0	2.81223	0
c_000000014068	7725	8601	f	7,8-dihydropterin-6-yl-methyl-4-(beta-D-ribofuranosyl)aminobenzene 5'-phosphate synthase [EC:2.5.1.105]	K06897	NA	NA	Metallo-beta-lactamase superfamily	PF00753	MAG_102_1	0	0	0	0	0	0	0	0	0	1	0	0	0	0	0	0	0	0	0	0	0	0.513645	0	0
c_000000052196	1	1264	f	ND	ND	ND	ND	Bacterial extracellular solute-binding protein	PF13416	MAG_95_3	0	0	0	0	0	0	0	0	0	0	0	0	0	0	0	0	0	0	0	0	0	0	0	0
c_000000032516	3295	4378	f	mannose-1-phosphate guanylyltransferase [EC:2.7.7.13]	K00971	ND	ND	Nucleotidyl transferase	PF00483	MAG_95_3	0	0	0	0	0	0	0	0	0	0	0	1	0	0	0	0	0	0	0	0	0	0	0	0.563779
c_000000014068	8597	8936	f	NA	NA	NA	NA	Dinitrogenase iron-molybdenum cofactor	PF02579	MAG_102_1	0	0	0	0	0	0	0	0	0	5	0	0	0	0	0	0	0	0	0	0	0	15.4213	0	0
c_000000032516	771	1485	f	ND	ND	ND	ND	GDSL-like Lipase/Acylhydrolase family	PF13472	MAG_95_3	0	0	0	0	0	0	0	0	6	0	1	0	0	0	0	0	0	0	0	0	6.11651	0	1.53645	0
c_000000032516	0	525	f	ND	ND	ND	ND	Domain of unknown function (DUF4368)	PF14287	MAG_95_3	0	0	0	0	5	0	0	0	0	2	0	0	0	0	0	0	8	0	0	0	0	2.14813	0	0
c_000000014068	9339	13632	f	NA	NA	NA	NA	Glycosyl hydrolase family 57	PF03065	MAG_102_1	1	1	5	3	1	0	1	0	4	13	0	0	0.212477	0.212473	0.983298	0.585524	0	0	0	0	0.569756	1.07871	0	0
c_000000030332	2	713	f	23S rRNA pseudouridine2604 synthase [EC:5.4.99.21]	K06182	ND	ND	RNA pseudouridylate synthase	PF00849	MAG_95_3	0	0	0	0	0	0	0	0	0	0	0	0	0	0	0	0	0	0	0	0	0	0	0	0
c_000000030068	3356	3836	f	ND	ND	ND	ND	Lrp/AsnC ligand binding domain	PF01037	MAG_95_3	0	0	0	1	0	0	0	0	1	0	1	0	0	0	0	2.16758	0	0	0	0	1.75382	0	2.69383	0
c_000000014068	13709	13865	r	NA	NA	NA	NA	NA	NA	MAG_102_1	0	0	0	0	0	0	0	0	1	0	0	0	0	0	0	0	0	0	0	0	149.685	0	0	0
c_000000030068	305	1409	f	ND	ND	ND	ND	FAD dependent oxidoreductase	PF01266	MAG_95_3	0	0	0	0	0	0	0	0	0	0	0	0	0	0	0	0	0	0	0	0	0	0	0	0
c_000000030068	0	135	f	ND	ND	ND	ND	Peptide methionine sulfoxide reductase	PF01625	MAG_95_3	0	0	0	0	0	0	0	0	0	0	0	0	0	0	0	0	0	0	0	0	0	0	0	0
c_000000014068	13984	15151	r	NA	NA	NA	NA	Glycosyl transferases group 1	PF00534	MAG_102_1	0	0	0	1	0	0	0	0	0	1	0	0	0	0	0	0.833237	0	0	0	0	0	0.357675	0	0
c_000000019076	6310	6370	f	ND	ND	ND	ND	Histidine biosynthesis protein	PF00977	MAG_95_3	0	0	0	0	0	0	0	0	0	0	0	0	0	0	0	0	0	0	0	0	0	0	0	0
c_000000019076	5676	6264	f	imidazoleglycerol-phosphate dehydratase [EC:4.2.1.19]	K01693	Histidine biosynthesis, PRPP => histidine	M00026	Imidazoleglycerol-phosphate dehydratase	PF00475	MAG_95_3	0	0	0	0	0	0	0	0	0	0	0	0	0	0	0	0	0	0	0	0	0	0	0	0
c_000000014068	15251	16199	f	ornithine carbamoyltransferase [EC:2.1.3.3]	K00611	Arginine biosynthesis, ornithine => arginine!!!Urea cycle	M00844!!!M00029	Aspartate/ornithine carbamoyltransferase, Asp/Orn binding domain	PF00185	MAG_102_1	0	0	0	1	0	0	0	0	0	3	0	0	0	0	0	1.02239	0	0	0	0	0	1.38563	0	0
c_000000019076	4584	5631	f	histidinol-phosphate aminotransferase [EC:2.6.1.9]	K00817	Histidine biosynthesis, PRPP => histidine	M00026	Aminotransferase class I and II	PF00155	MAG_95_3	0	0	0	0	0	0	0	0	1	0	1	0	0	0	0	0	0	0	0	0	0.587725	0	0.86319	0
c_000000019076	3298	4585	f	histidinol dehydrogenase [EC:1.1.1.23]	K00013	Histidine biosynthesis, PRPP => histidine	M00026	Histidinol dehydrogenase	PF00815	MAG_95_3	0	0	0	0	0	0	0	0	0	0	0	0	0	0	0	0	0	0	0	0	0	0	0	0
c_000000014068	16210	18037	f	eukaryotic-like serine/threonine-protein kinase [EC:2.7.11.1]	K12132	NA	NA	Protein kinase domain	PF00069	MAG_102_1	0	0	0	0	1	0	0	0	1	17	0	0	0	0	0	0	1	0	0	0	0.332371	3.52509	0	0
c_000000019076	516	972	r	ND	ND	ND	ND	M42 glutamyl aminopeptidase	PF05343	MAG_95_3	0	0	0	0	0	0	0	0	0	0	0	0	0	0	0	0	0	0	0	0	0	0	0	0
c_000000019076	0	462	f	ND	ND	ND	ND	MutS domain V	PF00488	MAG_95_3	0	0	0	0	0	0	0	0	0	0	0	0	0	0	0	0	0	0	0	0	0	0	0	0
c_000000014068	18297	19155	r	lysine 2,3-aminomutase [EC:5.4.3.2]	K01843	NA	NA	NA	NA	MAG_102_1	0	0	0	0	0	0	0	0	0	0	0	0	0	0	0	0	0	0	0	0	0	0	0	0
c_000000008876	6255	7257	r	ND	ND	ND	ND	GGGtGRT protein	PF14057	MAG_95_3	0	0	0	1	0	0	0	1	21	0	13	1	0	0	0	0.597089	0	0	0	0.517036	9.69212	0	9.29007	0.463481
c_000000008876	3971	4136	r	ND	ND	ND	ND	ND	ND	MAG_95_3	0	0	0	0	0	0	0	0	0	0	0	0	0	0	0	0	0	0	0	0	0	0	0	0
c_000000014068	19339	20611	f	NA	NA	NA	NA	Protein kinase domain	PF00069	MAG_102_1	0	0	0	0	0	0	0	0	0	7	0	0	0	0	0	0	0	0	0	0	0	2.2918	0	0
c_000000008876	1098	3732	r	DNA polymerase I [EC:2.7.7.7]	K02335	ND	ND	DNA polymerase family A	PF00476	MAG_95_3	0	0	0	0	0	0	0	0	2	0	1	0	0	0	0	0	0	0	0	0	0.39738	0	0.287618	0
c_000000008660	1488	2193	f	ribonuclease III [EC:3.1.26.3]	K03685	ND	ND	Ribonuclease-III-like	PF14622	MAG_95_3	0	0	0	0	0	0	0	0	3	0	2	0	0	0	0	0	0	0	0	0	3.09006	0	3.10705	0
c_000000014068	20638	21271	f	acyl carrier protein phosphodiesterase [EC:3.1.4.14]	K08682	NA	NA	Acyl carrier protein phosphodiesterase	PF04336	MAG_102_1	0	0	0	0	0	0	0	0	0	0	0	0	0	0	0	0	0	0	0	0	0	0	0	0
c_000000073363	5390	6374	r	ND	ND	ND	ND	ABC-2 family transporter protein	PF12698	MAG_95_3	0	0	0	0	0	0	0	0	1	0	1	0	0	0	0	0	0	0	0	0	0.597217	0	0.88172	0
c_000000073363	3280	4117	r	membrane protein	K07058	ND	ND	Virulence factor BrkB	PF03631	MAG_95_3	0	0	0	0	0	0	0	0	2	0	1	0	0	0	0	0	0	0	0	0	1.54823	0	1.14127	0
c_000000014068	21221	23006	r	DNA mismatch repair protein MutL	K03572	NA	NA	MutL C terminal dimerisation domain	PF08676	MAG_102_1	2	2	0	3	0	0	0	0	0	5	0	0	0.904956	0.904929	0	1.42397	0	0	0	0	0	1.05688	0	0
c_000000073363	231	573	r	single-strand DNA-binding protein	K03111	ND	ND	Single-strand binding protein family	PF00436	MAG_95_3	0	0	0	0	0	0	0	0	0	0	0	0	0	0	0	0	0	0	0	0	0	0	0	0
c_000000048043	2693	3302	f	hydroxyacylglutathione hydrolase [EC:3.1.2.6]	K01069	ND	ND	Metallo-beta-lactamase superfamily	PF00753	MAG_95_3	0	0	0	0	0	0	0	0	1	0	0	0	0	0	0	0	0	0	0	0	1.24985	0	0	0
c_000000014068	23107	24238	r	DNA topoisomerase VI subunit A [EC:5.6.2.2]	K03166	NA	NA	Type IIB DNA topoisomerase	PF04406	MAG_102_1	0	0	0	0	0	0	0	0	0	4	0	0	0	0	0	0	0	0	0	0	0	1.52257	0	0
c_000000041779	3396	4947	r	alpha-amylase [EC:3.2.1.1]	K01176	ND	ND	Alpha amylase, catalytic domain	PF00128	MAG_95_3	0	0	0	0	0	0	0	0	0	0	0	0	0	0	0	0	0	0	0	0	0	0	0	0
c_000000041779	2606	3272	r	putative resolvase	K07450	ND	ND	Resolvase, N terminal domain	PF00239	MAG_95_3	0	0	0	0	0	0	0	0	0	0	0	0	0	0	0	0	0	0	0	0	0	0	0	0
c_000000014068	24269	25937	r	DNA topoisomerase VI subunit B [EC:5.6.2.2]	K03167	NA	NA	Topoisomerase VI B subunit, transducer	PF09239	MAG_102_1	0	0	0	0	0	1	0	0	1	6	0	0	0	0	0	0	0	1	0	0	0.393735	1.37839	0	0
c_000000031555	3611	4343	r	ND	ND	ND	ND	ND	ND	MAG_95_3	0	0	0	0	0	0	0	0	0	0	0	0	0	0	0	0	0	0	0	0	0	0	0	0
c_000000031555	2016	3456	r	ND	ND	ND	ND	Putative cell wall binding repeat 2	PF04122	MAG_95_3	0	0	0	0	0	0	0	0	9	0	6	0	0	0	0	0	0	0	0	0	3.46257	0	3.37817	0
c_000000014068	26094	26838	f	biopolymer transport protein ExbB	K03561	NA	NA	MotA/TolQ/ExbB proton channel family	PF01618	MAG_102_1	0	0	0	0	0	0	0	0	1	2	2	0	0	0	0	0	0	0	0	0	1.08005	1.32966	2.79948	0
c_000000031555	698	1823	r	polyisoprenyl-teichoic acid--peptidoglycan teichoic acid transferase [EC:2.7.8.-]	K01005	ND	ND	Cell envelope-related transcriptional attenuator domain	PF03816	MAG_95_3	0	0	0	0	0	0	0	0	0	0	1	0	0	0	0	0	0	0	0	0	0	0	0.756188	0
c_000000028123	4771	5200	r	MraZ protein	K03925	ND	ND	MraZ protein, putative antitoxin-like	PF02381	MAG_95_3	0	0	0	0	0	0	0	0	0	0	0	0	0	0	0	0	0	0	0	0	0	0	0	0
c_000000014068	26846	27251	f	biopolymer transport protein ExbD	K03559	NA	NA	Biopolymer transport protein ExbD/TolR	PF02472	MAG_102_1	0	0	0	0	0	0	0	0	0	0	0	0	0	0	0	0	0	0	0	0	0	0	0	0
c_000000028123	3817	4759	r	16S rRNA (cytosine1402-N4)-methyltransferase [EC:2.1.1.199]	K03438	ND	ND	MraW methylase family	PF01795	MAG_95_3	0	0	0	2	0	0	0	0	0	0	0	0	0	0	0	1.7499	0	0	0	0	0	0	0	0
c_000000028123	1061	3206	r	stage V sporulation protein D (sporulation-specific penicillin-binding protein)	K08384	ND	ND	Penicillin binding protein transpeptidase domain	PF00905	MAG_95_3	0	0	0	0	0	0	0	0	4	0	0	0	0	0	0	0	0	0	0	0	0.907355	0	0	0
c_000000014068	27250	27994	f	periplasmic protein TonB	K03832	NA	NA	TonB C terminal	PF13103	MAG_102_1	0	0	0	0	0	0	0	0	0	9	0	0	0	0	0	0	0	0	0	0	0	5.9106	0	0
c_000000024763	2199	3318	f	mannosyl-N-acetyl-alpha-D-glucosaminyl-diphospho-ditrans,octacis-undecaprenol 3-alpha-mannosyltransferase / alpha-1,3-rhamnosyltransferase [EC:2.4.1.349 2.4.1.-]	K12994	ND	ND	Glycosyl transferases group 1	PF00534	MAG_95_3	0	0	0	0	0	0	0	0	1	0	0	0	0	0	0	0	0	0	0	0	0.528978	0	0	0
c_000000024763	185	788	r	ND	ND	ND	ND	ND	ND	MAG_95_3	0	0	0	0	0	0	0	0	0	0	0	0	0	0	0	0	0	0	0	0	0	0	0	0
c_000000014068	28126	31243	f	isoleucyl-tRNA synthetase [EC:6.1.1.5]	K01870	NA	NA	tRNA synthetases class I (I, L, M and V)	PF00133	MAG_102_1	3	3	0	1	0	0	1	1	1	23	0	0	0.698186	0.698168	0	0.263997	0	0	0	0.227617	0.200431	2.6097	0	0
c_000000023203	6936	7458	r	ND	ND	ND	ND	Acetyltransferase (GNAT) domain	PF13420	MAG_95_3	0	0	0	0	0	0	0	0	2	0	0	0	0	0	0	0	0	0	0	0	3.39618	0	0	0
c_000000023203	2437	3451	r	rod shape-determining protein MreB and related proteins	K03569	ND	ND	MreB/Mbl protein	PF06723	MAG_95_3	0	0	0	0	0	0	0	0	5	0	1	0	0	0	0	0	0	0	0	0	2.61004	0	0.796499	0
c_000000014068	31286	32057	r	NA	NA	NA	NA	PTS HPr component phosphorylation site	PF00381	MAG_102_1	11	11	1	41	3	1	1	7	4	10	4	18	14.2746	14.2743	1.48258	54.809	4	2	2	8.06433	4.07096	6.22428	5.21996	18.982
c_000000023203	1571	2435	r	rod shape-determining protein MreC	K03570	ND	ND	rod shape-determining protein MreC	PF04085	MAG_95_3	0	0	0	0	0	0	0	0	2	0	0	0	0	0	0	0	0	0	0	0	1.5426	0	0	0
c_000000023203	0	1074	r	ND	ND	ND	ND	Penicillin-binding Protein dimerisation domain	PF03717	MAG_95_3	0	0	0	0	0	0	0	0	1	0	1	0	0	0	0	0	0	0	0	0	0.588402	0	0.873008	0
c_000000014068	32546	32969	f	NA	NA	NA	NA	NA	NA	MAG_102_1	0	0	0	0	0	0	0	0	0	1	0	0	0	0	0	0	0	0	0	0	0	1.79479	0	0
c_000000022075	4460	5747	r	ND	ND	ND	ND	Glutamate/Leucine/Phenylalanine/Valine dehydrogenase	PF00208	MAG_95_3	0	0	0	0	0	0	0	0	8	0	6	0	0	0	0	0	0	0	0	0	2.78973	0	3.20325	0
c_000000022075	4065	4377	f	ND	ND	ND	ND	ND	ND	MAG_95_3	0	0	0	0	0	0	0	0	0	0	2	0	0	0	0	0	0	0	0	0	0	0	15.0726	0
c_000000014453	2	131	f	NA	NA	NA	NA	NA	NA	MAG_102_1	0	0	0	0	0	0	0	0	0	0	0	0	0	0	0	0	0	0	0	0	0	0	0	0
c_000000022075	2761	4000	f	ND	ND	ND	ND	Sodium/hydrogen exchanger family	PF00999	MAG_95_3	0	0	0	0	0	0	0	0	7	0	3	1	0	0	0	0	0	0	0	0	2.86742	0	1.86849	0.401821
c_000000022075	2	518	r	ND	ND	ND	ND	MatE	PF01554	MAG_95_3	0	0	0	0	0	0	0	0	0	0	0	0	0	0	0	0	0	0	0	0	0	0	0	0
c_000000014453	1072	1987	r	NA	NA	NA	NA	pfkB family carbohydrate kinase	PF00294	MAG_102_1	0	0	0	1	0	0	0	0	0	3	0	0	0	0	0	1.11981	0	0	0	0	0	1.49933	0	0
c_000000021451	1093	1312	f	ND	ND	ND	ND	Helix-turn-helix domain	PF12728	MAG_95_3	0	0	0	0	0	0	0	0	0	0	0	0	0	0	0	0	0	0	0	0	0	0	0	0
c_000000021451	466	805	f	ND	ND	ND	ND	Helix-turn-helix	PF01381	MAG_95_3	0	0	0	0	0	0	0	0	0	0	0	0	0	0	0	0	0	0	0	0	0	0	0	0
c_000000014453	2034	2601	r	D-sedoheptulose 7-phosphate isomerase [EC:5.3.1.28]	K03271	ADP-L-glycero-D-manno-heptose biosynthesis	M00064	SIS domain	PF13580	MAG_102_1	0	0	0	0	0	0	0	0	0	1	0	0	0	0	0	0	0	0	0	0	0	1.00651	0	0
c_000000014467	4514	5717	r	ND	ND	ND	ND	Methyltransferase domain	PF13679	MAG_95_3	0	0	0	0	0	0	0	0	1	0	0	0	0	0	0	0	0	0	0	0	0.48803	0	0	0
c_000000009019	1017	1821	f	ND	ND	ND	ND	Transglycosylase SLT domain	PF01464	MAG_95_3	0	0	0	0	0	0	0	0	1	0	0	0	0	0	0	0	0	0	0	0	0.741226	0	0	0
c_000000014453	2614	3160	r	NA	NA	NA	NA	NA	NA	MAG_102_1	0	0	0	0	0	0	0	0	1	0	0	0	0	0	0	0	0	0	0	0	1.77412	0	0	0
c_000000008539	276	2820	r	ND	ND	ND	ND	Anaphase-promoting complex, cyclosome, subunit 3	PF12895	MAG_95_3	0	0	0	0	0	0	0	0	11	0	11	0	0	0	0	0	0	0	0	0	2.16962	0	3.19643	0
c_000000007075	3626	4076	r	ribose 5-phosphate isomerase B [EC:5.3.1.6]	K01808	Pentose phosphate pathway (Pentose phosphate cycle)!!!Pentose phosphate pathway, non-oxidative phase, fructose 6P => ribose 5P!!!Reductive pentose phosphate cycle (Calvin cycle)!!!Reductive pentose phosphate cycle, glyceraldehyde-3P => ribulose-5P!!!Oxygenic photosynthesis in plants and cyanobacteria!!!Anoxygenic photosynthesis in purple bacteria	M00004!!!M00007!!!M00165!!!M00167!!!M00611!!!M00612	Ribose/Galactose Isomerase	PF02502	MAG_95_3	0	0	0	0	0	0	0	0	3	0	0	0	0	0	0	0	0	0	0	0	4.96255	0	0	0
c_000000014453	3211	3826	r	NA	NA	NA	NA	DUF218 domain	PF02698	MAG_102_1	0	0	0	0	0	0	0	0	0	5	0	0	0	0	0	0	0	0	0	0	0	4.40009	0	0
c_000000007075	60	1209	r	UDP-N-acetylglucosamine 2-epimerase (non-hydrolysing) [EC:5.1.3.14]	K01791	ND	ND	UDP-N-acetylglucosamine 2-epimerase	PF02350	MAG_95_3	0	0	0	0	0	0	0	0	3	0	3	0	0	0	0	0	0	0	0	0	1.38551	0	2.11276	0
c_000000000619	5334	5541	r	ND	ND	ND	ND	ND	ND	MAG_95_3	0	0	0	0	0	0	0	0	1	0	0	0	0	0	0	0	0	0	0	0	17.9623	0	0	0
c_000000014453	3822	4032	r	NA	NA	NA	NA	NA	NA	MAG_102_1	0	0	0	0	0	0	0	0	0	0	0	0	0	0	0	0	0	0	0	0	0	0	0	0
c_000000000619	4298	5315	r	iron complex transport system permease protein	K02015	ND	ND	FecCD transport family	PF01032	MAG_95_3	0	0	0	0	0	0	0	0	1	0	0	0	0	0	0	0	0	0	0	0	0.588926	0	0	0
c_000000000619	4212	4305	r	ND	ND	ND	ND	ND	ND	MAG_95_3	0	0	0	0	0	0	0	0	0	0	0	0	0	0	0	0	0	0	0	0	0	0	0	0
c_000000014453	4111	6088	r	DNA helicase II / ATP-dependent DNA helicase PcrA [EC:3.6.4.12]	K03657	NA	NA	UvrD/REP helicase N-terminal domain	PF00580	MAG_102_1	0	0	0	1	0	0	0	0	0	3	0	0	0	0	0	0.455373	0	0	0	0	0	0.578771	0	0
c_000000000619	3240	4188	r	iron complex transport system permease protein	K02015	ND	ND	FecCD transport family	PF01032	MAG_95_3	0	0	0	0	0	0	0	0	2	0	0	0	0	0	0	0	0	0	0	0	1.29625	0	0	0
c_000000000619	845	1292	r	ND	ND	ND	ND	ND	ND	MAG_95_3	0	0	0	0	0	0	0	0	0	0	0	0	0	0	0	0	0	0	0	0	0	0	0	0
c_000000014453	6092	7427	r	membrane protein	K07058	NA	NA	Virulence factor BrkB	PF03631	MAG_102_1	2	2	0	1	1	0	0	3	2	8	0	0	1.63327	1.63324	0	0.723628	1	0	0	1.74509	1.06189	2.48783	0	0
c_000000000619	463	886	r	ND	ND	ND	ND	NADPH-dependent FMN reductase	PF03358	MAG_95_3	0	0	0	0	0	0	0	0	0	0	0	0	0	0	0	0	0	0	0	0	0	0	0	0
c_000000070362	13035	13587	r	ND	ND	ND	ND	ND	ND	MAG_95_3	0	0	0	0	0	0	0	0	0	0	0	0	0	0	0	0	0	0	0	0	0	0	0	0
c_000000015076	2	644	f	NA	NA	NA	NA	Bacterial extracellular solute-binding proteins, family 3	PF00497	MAG_102_1	0	0	0	1	0	0	0	0	0	0	1	0	0	0	0	1.90976	0	0	0	0	0	0	1.89843	0
c_000000070362	11460	12606	r	ND	ND	ND	ND	Amino acid kinase family	PF00696	MAG_95_3	0	0	0	0	0	0	0	0	3	0	0	0	0	0	0	0	0	0	0	0	1.53573	0	0	0
c_000000070362	9200	11135	r	threonyl-tRNA synthetase [EC:6.1.1.3]	K01868	ND	ND	tRNA synthetase class II core domain (G, H, P, S and T)	PF00587	MAG_95_3	0	0	0	0	0	0	0	0	0	0	1	0	0	0	0	0	0	0	0	0	0	0	0.398426	0
c_000000015076	668	1835	r	tetraacyldisaccharide 4'-kinase [EC:2.7.1.130]	K00912	KDO2-lipid A biosynthesis, Raetz pathway, LpxL-LpxM type!!!KDO2-lipid A biosynthesis, Raetz pathway, non-LpxL-LpxM type	M00060!!!M00866	Tetraacyldisaccharide-1-P 4'-kinase	PF02606	MAG_102_1	0	0	0	0	0	0	0	0	0	6	0	0	0	0	0	0	0	0	0	0	0	2.15515	0	0
c_000000070362	8010	9081	r	ND	ND	ND	ND	Trypsin-like peptidase domain	PF13365	MAG_95_3	0	0	0	0	0	0	0	0	0	0	0	0	0	0	0	0	0	0	0	0	0	0	0	0
c_000000070362	6808	7942	f	tRNA-uridine 2-sulfurtransferase [EC:2.8.1.13]	K00566	ND	ND	tRNA methyl transferase	PF03054	MAG_95_3	0	0	0	0	0	0	0	0	0	0	0	0	0	0	0	0	0	0	0	0	0	0	0	0
c_000000015076	1982	2429	f	NA	NA	NA	NA	CBS domain	PF00571	MAG_102_1	6	6	0	1	4	1	0	1	1	2	0	2	23.5304	23.5302	0	2.62203	12	3	0	2.23058	2.02278	3.17678	0	3.88422
c_000000070362	6380	6749	r	ND	ND	ND	ND	L,D-transpeptidase catalytic domain	PF03734	MAG_95_3	0	0	0	0	0	0	0	0	0	0	0	0	0	0	0	0	0	0	0	0	0	0	0	0
c_000000070362	5528	5975	r	ND	ND	ND	ND	ND	ND	MAG_95_3	0	0	0	0	0	0	0	0	0	0	0	0	0	0	0	0	0	0	0	0	0	0	0	0
c_000000015076	2454	3513	r	NA	NA	NA	NA	NA	NA	MAG_102_1	0	0	0	0	0	0	0	0	0	12	0	0	0	0	0	0	0	0	0	0	0	4.77866	0	0
c_000000070362	2711	3629	r	ND	ND	ND	ND	2-oxoacid dehydrogenases acyltransferase (catalytic domain)	PF00198	MAG_95_3	0	0	0	0	0	0	0	0	1	0	6	0	0	0	0	0	0	0	0	0	0.720872	0	6.46437	0
c_000000070362	0	891	f	ND	ND	ND	ND	NADH-ubiquinone oxidoreductase-F iron-sulfur binding region	PF10589	MAG_95_3	0	0	0	0	0	0	0	0	0	0	0	0	0	0	0	0	0	0	0	0	0	0	0	0
c_000000015076	3517	4402	r	NA	NA	NA	NA	Polysaccharide deacetylase	PF01522	MAG_102_1	0	0	0	0	0	0	0	0	1	0	0	0	0	0	0	0	0	0	0	0	0.877193	0	0	0
c_000000052194	282	1599	f	UDP-N-acetyl-D-glucosamine dehydrogenase [EC:1.1.1.136]	K13015	ND	ND	UDP-glucose/GDP-mannose dehydrogenase family, NAD binding domain	PF03721	MAG_95_3	0	0	0	0	0	0	0	0	0	0	2	0	0	0	0	0	0	0	0	0	0	0	1.2571	0
c_000000052194	0	165	f	ND	ND	ND	ND	ND	ND	MAG_95_3	0	0	0	0	0	0	0	0	0	0	0	0	0	0	0	0	0	0	0	0	0	0	0	0
c_000000015076	4410	4962	r	hypoxanthine phosphoribosyltransferase [EC:2.4.2.8]	K00760	NA	NA	Phosphoribosyl transferase domain	PF00156	MAG_102_1	0	0	0	0	0	0	0	0	0	1	0	0	0	0	0	0	0	0	0	0	0	1.13116	0	0
c_000000049362	6209	6866	f	ND	ND	ND	ND	Haloacid dehalogenase-like hydrolase	PF13419	MAG_95_3	0	0	0	0	0	0	0	0	0	0	1	0	0	0	0	0	0	0	0	0	0	0	1.64196	0
c_000000049362	3362	3677	f	ND	ND	ND	ND	ND	ND	MAG_95_3	0	0	0	0	0	0	0	0	0	0	0	0	0	0	0	0	0	0	0	0	0	0	0	0
c_000000015076	5038	5884	f	NA	NA	NA	NA	NA	NA	MAG_102_1	0	0	0	4	0	0	0	0	0	1	0	0	0	0	0	5.09167	0	0	0	0	0	0.555118	0	0
c_000000049362	0	342	f	ND	ND	ND	ND	ABC transporter	PF00005	MAG_95_3	0	0	0	0	0	0	0	0	0	0	0	0	0	0	0	0	0	0	0	0	0	0	0	0
c_000000031914	493	4051	r	5-methyltetrahydrofolate--homocysteine methyltransferase [EC:2.1.1.13]	K00548	Methionine biosynthesis, apartate => homoserine => methionine	M00017	Vitamin B12 dependent methionine synthase, activation domain	PF02965	MAG_95_3	0	0	0	1	0	0	0	1	13	0	9	0	0	0	0	0.145671	0	0	0	0.128731	1.50856	0	1.60136	0
c_000000015076	5950	6700	f	NA	NA	NA	NA	NA	NA	MAG_102_1	0	0	0	1	0	0	0	0	2	1	0	0	0	0	0	1.65596	0	0	0	0	2.45984	0.688977	0	0
c_000000031914	2	260	r	ND	ND	ND	ND	Dihydrodipicolinate reductase, N-terminus	PF01113	MAG_95_3	0	0	0	0	0	0	0	0	1	0	0	0	0	0	0	0	0	0	0	0	6.99346	0	0	0
c_000000028146	2791	2905	r	ND	ND	ND	ND	ND	ND	MAG_95_3	0	0	0	0	0	0	0	0	0	0	0	0	0	0	0	0	0	0	0	0	0	0	0	0
c_000000015076	6690	7698	f	serine O-acetyltransferase [EC:2.3.1.30]	K00640	Cysteine biosynthesis, serine => cysteine	M00021	Serine acetyltransferase, N-terminal	PF06426	MAG_102_1	0	0	0	0	0	0	0	0	0	2	0	0	0	0	0	0	0	0	0	0	0	0.868249	0	0
c_000000028146	946	1951	r	tryptophanyl-tRNA synthetase [EC:6.1.1.2]	K01867	ND	ND	tRNA synthetases class I (W and Y)	PF00579	MAG_95_3	0	0	0	0	0	0	0	0	4	0	1	0	0	0	0	0	0	0	0	0	2.18325	0	0.828112	0
c_000000028146	146	917	f	phosphatidylglycerol---prolipoprotein diacylglyceryl transferase [EC:2.5.1.145]	K13292	ND	ND	Prolipoprotein diacylglyceryl transferase	PF01790	MAG_95_3	0	0	0	0	0	0	0	0	0	0	0	0	0	0	0	0	0	0	0	0	0	0	0	0
c_000000015086	15	1107	r	NA	NA	NA	NA	Uncharacterised nucleotidyltransferase	PF14907	MAG_102_1	1	1	0	0	0	0	0	0	1	6	0	0	0.7394	0.739379	0	0	0	0	0	0	0.64909	2.30526	0	0
c_000000003594	2962	3256	r	ND	ND	ND	ND	ND	ND	MAG_95_3	0	0	0	0	0	0	0	1	1	0	0	0	0	0	0	0	0	0	0	5.538	5.34591	0	0	0
c_000000003594	863	1754	r	ND	ND	ND	ND	Bacterial PH domain	PF10882	MAG_95_3	0	0	0	0	0	0	0	0	1	0	2	0	0	0	0	0	0	0	0	0	0.792497	0	2.45587	0
c_000000015086	1115	1589	r	NA	NA	NA	NA	Zinc ribbon domain	PF09723	MAG_102_1	0	0	0	0	0	0	0	0	0	0	1	0	0	0	0	0	0	0	0	0	0	0	2.76441	0
c_000000003594	142	871	r	tRNA (adenine22-N1)-methyltransferase [EC:2.1.1.217]	K06967	ND	ND	Methyltransferase domain	PF12847	MAG_95_3	0	0	0	0	0	0	0	0	0	0	1	0	0	0	0	0	0	0	0	0	0	0	1.49444	0
c_000000064145	5761	7495	f	phosphoglucomutase [EC:5.4.2.2]	K01835	Glycogen degradation, glycogen => glucose-6P!!!Nucleotide sugar biosynthesis, glucose => UDP-glucose	M00855!!!M00549	Phosphoglucomutase/phosphomannomutase, alpha/beta/alpha domain I	PF02878	MAG_95_3	0	0	0	0	0	0	0	1	4	0	8	0	0	0	0	0	0	0	0	0.365527	1.29167	0	3.83721	0
c_000000015086	1695	4029	r	putative selenate reductase molybdopterin-binding subunit	K12528	NA	NA	Molybdopterin-binding domain of aldehyde dehydrogenase	PF02738	MAG_102_1	3	3	1	0	1	0	1	1	2	2	0	0	1.00093	1.00091	0.356992	0	0	0	0	0.308679	0.542548	0.313336	0	0
c_000000064145	816	3180	f	DNA mismatch repair protein MutS2	K07456	ND	ND	MutS domain V	PF00488	MAG_95_3	0	0	0	0	0	0	0	1	2	0	3	1	0	0	0	0	0	0	0	0.232494	0.428332	0	0.938517	0.206248
c_000000062441	473	1769	r	DNA repair protein SbcD/Mre11	K03547	ND	ND	Calcineurin-like phosphoesterase	PF00149	MAG_95_3	0	0	0	0	0	0	0	0	0	0	0	0	0	0	0	0	0	0	0	0	0	0	0	0
c_000000015086	4065	4566	r	NA	NA	NA	NA	[2Fe-2S] binding domain	PF01799	MAG_102_1	0	0	0	0	0	0	0	0	0	4	0	0	0	0	0	0	0	0	0	0	0	5.12384	0	0
c_000000062441	0	474	r	ND	ND	ND	ND	AAA domain	PF13476	MAG_95_3	0	0	0	0	0	0	0	0	0	0	0	0	0	0	0	0	0	0	0	0	0	0	0	0
c_000000054929	1733	4382	f	P-type Ca2+ transporter type 2C [EC:7.2.2.10]	K01537	ND	ND	E1-E2 ATPase	PF00122	MAG_95_3	0	0	0	0	0	0	0	0	0	0	7	0	0	0	0	0	0	0	0	0	0	0	1.7022	0
c_000000015086	4565	5414	r	NA	NA	NA	NA	FAD binding domain in molybdopterin dehydrogenase	PF00941	MAG_102_1	0	0	0	1	0	0	0	1	1	2	0	0	0	0	0	1.25203	0	0	0	1.04981	0.793686	1.10335	0	0
c_000000054929	0	1482	f	ND	ND	ND	ND	Iron only hydrogenase large subunit, C-terminal domain	PF02906	MAG_95_3	0	0	0	0	0	0	0	0	1	0	0	0	0	0	0	0	0	0	0	0	0.325751	0	0	0
c_000000048833	9374	10598	r	acetyl-CoA C-acetyltransferase [EC:2.3.1.9]	K00626	Ethylmalonyl pathway!!!Hydroxypropionate-hydroxybutylate cycle!!!Dicarboxylate-hydroxybutyrate cycle!!!Ketone body biosynthesis, acetyl-CoA => acetoacetate/3-hydroxybutyrate/acetone!!!C5 isoprenoid biosynthesis, mevalonate pathway!!!C5 isoprenoid biosynthesis, mevalonate pathway, archaea	M00373!!!M00375!!!M00374!!!M00088!!!M00095!!!M00849	Thiolase, N-terminal domain	PF00108	MAG_95_3	0	0	0	1	0	0	0	2	12	0	26	0	0	0	0	0.479282	0	0	0	0.850339	4.68994	0	15.7847	0
c_000000015086	5785	6295	r	NA	NA	NA	NA	NA	NA	MAG_102_1	0	0	0	0	0	0	0	0	0	1	0	0	0	0	0	0	0	0	0	0	0	1.1791	0	0
c_000000048833	7960	8446	r	F-type H+-transporting ATPase subunit b	K02109	F-type ATPase, prokaryotes and chloroplasts	M00157	ATP synthase B/B' CF(0)	PF00430	MAG_95_3	0	0	0	0	0	0	0	0	0	0	0	0	0	0	0	0	0	0	0	0	0	0	0	0
c_000000048833	6472	7162	r	ND	ND	ND	ND	TATA-box binding	PF08680	MAG_95_3	0	0	0	0	0	0	0	0	0	0	0	0	0	0	0	0	0	0	0	0	0	0	0	0
c_000000015086	6556	7504	f	glutaminyl-peptide cyclotransferase [EC:2.3.2.5]	K00683	NA	NA	Peptidase family M28	PF04389	MAG_102_1	0	0	0	0	0	0	0	0	0	2	2	0	0	0	0	0	0	0	0	0	0	0.943298	1.97988	0
c_000000048833	5191	6451	r	UDP-N-acetylglucosamine 1-carboxyvinyltransferase [EC:2.5.1.7]	K00790	ND	ND	EPSP synthase (3-phosphoshikimate 1-carboxyvinyltransferase)	PF00275	MAG_95_3	0	0	0	0	0	0	0	0	0	0	0	0	0	0	0	0	0	0	0	0	0	0	0	0
c_000000048833	4003	5059	r	stage II sporulation protein D	K06381	ND	ND	Stage II sporulation protein	PF08486	MAG_95_3	0	0	0	0	0	0	0	0	0	0	0	0	0	0	0	0	0	0	0	0	0	0	0	0
c_000000015086	7653	8976	f	phenylacetate-CoA ligase [EC:6.2.1.30]	K01912	Phenylacetate degradation, phenylaxetate => acetyl-CoA/succinyl-CoA	M00878	AMP-binding enzyme C-terminal domain	PF14535	MAG_102_1	4	4	0	2	0	0	0	0	3	8	0	1	2.55971	2.55965	0	1.31616	0	0	0	0	1.51602	2.41043	0	0.505754
c_000000048833	2662	2917	r	putative DeoR family transcriptional regulator, stage III sporulation protein D	K06283	ND	ND	Stage III sporulation protein D	PF12116	MAG_95_3	0	0	0	0	0	0	0	0	0	0	0	0	0	0	0	0	0	0	0	0	0	0	0	0
c_000000048833	1557	2574	r	rod shape-determining protein MreB and related proteins	K03569	ND	ND	MreB/Mbl protein	PF06723	MAG_95_3	0	0	0	0	0	0	0	0	4	0	8	0	0	0	0	0	0	0	0	0	2.18178	0	6.64112	0
c_000000015086	8972	9404	f	NA	NA	NA	NA	NA	NA	MAG_102_1	4	4	0	2	0	2	0	0	0	1	0	0	13.7523	13.752	0	5.49259	0	7	0	0	0	1.71718	0	0
c_000000048833	961	1480	f	ND	ND	ND	ND	Protein of unknown function (DUF1256)	PF06866	MAG_95_3	0	0	0	0	0	0	0	0	0	0	0	0	0	0	0	0	0	0	0	0	0	0	0	0
c_000000046577	7514	7715	f	YggT family protein	K02221	ND	ND	YGGT family	PF02325	MAG_95_3	0	0	0	0	0	0	0	0	0	0	0	0	0	0	0	0	0	0	0	0	0	0	0	0
c_000000015086	9513	9876	f	aspartate 1-decarboxylase [EC:4.1.1.11]	K01579	Pantothenate biosynthesis, valine/L-aspartate => pantothenate	M00119	Aspartate decarboxylase	PF02261	MAG_102_1	2	2	0	1	1	1	0	0	1	1	1	1	8.53355	8.53342	0	3.99633	4	5	0	0	3.16237	2.58275	5.02421	3.02861
c_000000046577	6987	7443	f	cell division inhibitor SepF	K09772	ND	ND	Cell division protein SepF	PF04472	MAG_95_3	0	0	0	0	0	0	0	0	4	0	5	0	0	0	0	0	0	0	0	0	7.9479	0	14.9304	0
c_000000046577	6307	6976	f	PLP dependent protein	K06997	ND	ND	Alanine racemase, N-terminal domain	PF01168	MAG_95_3	0	0	0	0	0	0	0	0	4	0	2	0	0	0	0	0	0	0	0	0	4.44737	0	3.3485	0
c_000000015086	9888	11268	f	dihydropyrimidinase [EC:3.5.2.2]	K01464	Pyrimidine degradation, uracil => beta-alanine, thymine => 3-aminoisobutanoate	M00046	Amidohydrolase family	PF01979	MAG_102_1	2	2	0	1	0	0	0	0	0	13	1	0	1.07276	1.07273	0	0.655782	0	0	0	0	0	3.69862	0.594765	0
c_000000046577	5405	6164	f	ND	ND	ND	ND	Bacterial protein of unknown function (DUF881)	PF05949	MAG_95_3	0	0	0	0	0	0	0	0	3	0	2	0	0	0	0	0	0	0	0	0	2.84152	0	2.8527	0
c_000000046577	5055	5394	f	ND	ND	ND	ND	Protein of unknown function (DUF1290)	PF06947	MAG_95_3	0	0	0	0	0	0	0	0	0	0	0	0	0	0	0	0	0	0	0	0	0	0	0	0
c_000000015086	11264	12956	f	NA	NA	NA	NA	NA	NA	MAG_102_1	0	0	0	1	0	0	0	0	0	15	0	0	0	0	0	0.56795	0	0	0	0	0	3.56107	0	0
c_000000046577	4299	5040	f	ND	ND	ND	ND	Bacterial protein of unknown function (DUF881)	PF05949	MAG_95_3	0	0	0	0	0	0	0	0	1	0	0	0	0	0	0	0	0	0	0	0	0.979957	0	0	0
c_000000046577	2236	3355	f	cell division protein FtsW	K03588	ND	ND	Cell cycle protein	PF01098	MAG_95_3	0	0	0	0	0	0	0	0	0	0	3	0	0	0	0	0	0	0	0	0	0	0	2.17754	0
c_000000015086	12952	13765	f	phospholipid/cholesterol/gamma-HCH transport system permease protein	K02066	NA	NA	Permease MlaE	PF02405	MAG_102_1	0	0	0	1	0	0	0	0	0	8	0	1	0	0	0	1.25948	0	0	0	0	0	4.61189	0	0.990991
c_000000046577	1233	2199	f	phospho-N-acetylmuramoyl-pentapeptide-transferase [EC:2.7.8.13]	K01000	ND	ND	Glycosyl transferase family 4	PF00953	MAG_95_3	0	0	0	0	0	0	0	0	2	0	1	0	0	0	0	0	0	0	0	0	1.27871	0	0.954675	0
c_000000046577	0	1188	f	UDP-N-acetylmuramoyl-tripeptide--D-alanyl-D-alanine ligase [EC:6.3.2.10]	K01929	ND	ND	Mur ligase middle domain	PF08245	MAG_95_3	0	0	0	0	0	0	0	0	3	0	2	1	0	0	0	0	0	0	0	0	1.6156	0	1.62003	0.5462
c_000000015086	13761	14526	f	phospholipid/cholesterol/gamma-HCH transport system ATP-binding protein	K02065	NA	NA	ABC transporter	PF00005	MAG_102_1	0	0	0	0	0	0	0	0	1	13	0	0	0	0	0	0	0	0	0	0	1.04199	8.16528	0	0
c_000000039881	4514	4955	f	ND	ND	ND	ND	ND	ND	MAG_95_3	0	0	0	0	0	0	0	0	1	0	0	0	0	0	0	0	0	0	0	0	2.07897	0	0	0
c_000000039881	2946	3816	f	ND	ND	ND	ND	ND	ND	MAG_95_3	0	0	0	1	0	0	0	0	0	0	0	0	0	0	0	1.53735	0	0	0	0	0	0	0	0
c_000000015086	14522	15404	f	phospholipid/cholesterol/gamma-HCH transport system substrate-binding protein	K02067	NA	NA	MlaD protein	PF02470	MAG_102_1	1	1	0	0	0	2	0	0	2	4	0	0	1.10432	1.10429	0	0	0	3	0	0	1.67562	2.05849	0	0
c_000000039881	2264	2708	f	ND	ND	ND	ND	Domain of unknown function (DUF2383)	PF09537	MAG_95_3	0	0	0	0	0	0	0	0	0	0	0	0	0	0	0	0	0	0	0	0	0	0	0	0
c_000000029897	3389	3620	f	ND	ND	ND	ND	Glutaredoxin	PF00462	MAG_95_3	0	0	0	0	0	0	0	0	31	0	14	1	0	0	0	0	0	0	0	0	348.019	0	260.668	10.5632
c_000000015086	15432	15792	f	NA	NA	NA	NA	NA	NA	MAG_102_1	0	0	0	0	0	0	0	0	0	0	1	0	0	0	0	0	0	0	0	0	0	0	4.70617	0
c_000000029897	2913	3039	r	ND	ND	ND	ND	Coat F domain	PF07875	MAG_95_3	0	0	0	0	0	0	0	0	0	0	0	0	0	0	0	0	0	0	0	0	0	0	0	0
c_000000029897	2686	2911	r	ND	ND	ND	ND	ND	ND	MAG_95_3	0	0	0	0	0	0	0	0	0	0	0	0	0	0	0	0	0	0	0	0	0	0	0	0
c_000000015086	15832	17302	f	NA	NA	NA	NA	NA	NA	MAG_102_1	2	2	0	0	0	0	0	0	0	7	0	0	1.00684	1.00681	0	0	0	0	0	0	0	1.84485	0	0
c_000000029897	1487	2363	f	ND	ND	ND	ND	Radical SAM superfamily	PF04055	MAG_95_3	0	0	0	0	0	0	0	0	3	0	0	1	0	0	0	0	0	0	0	0	2.20764	0	0	0.712359
c_000000029897	2	1442	f	ND	ND	ND	ND	Amylo-alpha-1,6-glucosidase	PF06202	MAG_95_3	0	0	0	0	0	0	0	0	1	0	2	0	0	0	0	0	0	0	0	0	0.342574	0	1.04384	0
c_000000015086	18385	19453	f	NA	NA	NA	NA	Protein of unknown function (DUF933)	PF06071	MAG_102_1	2	2	0	0	2	0	0	2	0	9	0	0	1.60763	1.60759	0	0	2	0	0	1.56795	0	3.58695	0	0
c_000000027881	2072	2906	r	ND	ND	ND	ND	Polyprenyl synthetase	PF00348	MAG_95_3	0	0	0	0	0	0	0	0	0	0	0	0	0	0	0	0	0	0	0	0	0	0	0	0
c_000000027881	122	2009	r	1-deoxy-D-xylulose-5-phosphate synthase [EC:2.2.1.7]	K01662	C5 isoprenoid biosynthesis, non-mevalonate pathway	M00096	1-deoxy-D-xylulose-5-phosphate synthase	PF13292	MAG_95_3	0	0	0	0	0	0	0	0	3	0	2	0	0	0	0	0	0	0	0	0	0.782218	0	0.783894	0
c_000000015086	19538	23162	f	chromosome segregation protein	K03529	NA	NA	RecF/RecN/SMC N terminal domain	PF02463	MAG_102_1	16	16	0	12	2	7	1	3	3	28	4	1	3.16748	3.16739	0	2.71758	0	1	0	0.570046	0.482894	2.6936	0.771084	0.174507
c_000000027881	1	136	r	ND	ND	ND	ND	S4 domain	PF01479	MAG_95_3	0	0	0	0	0	0	0	0	0	0	0	0	0	0	0	0	0	0	0	0	0	0	0	0
c_000000022049	2080	2374	f	ND	ND	ND	ND	ND	ND	MAG_95_3	0	0	0	0	0	0	0	0	0	0	0	0	0	0	0	0	0	0	0	0	0	0	0	0
c_000000015086	23274	25212	r	NA	NA	NA	NA	NA	NA	MAG_102_1	0	0	0	0	0	0	0	0	2	4	0	0	0	0	0	0	0	0	0	0	0.719705	0.801769	0	0
c_000000022049	1050	1590	f	ND	ND	ND	ND	Histidine phosphatase superfamily (branch 1)	PF00300	MAG_95_3	0	0	0	0	0	0	0	0	1	0	0	0	0	0	0	0	0	0	0	0	1.14652	0	0	0
c_000000022049	2	974	f	ND	ND	ND	ND	AAA domain	PF13654	MAG_95_3	0	0	0	0	0	0	0	0	4	0	4	0	0	0	0	0	0	0	0	0	2.09904	0	3.2621	0
c_000000015086	25395	25779	r	NA	NA	NA	NA	NA	NA	MAG_102_1	0	0	0	0	0	0	0	0	0	2	0	0	0	0	0	0	0	0	0	0	0	4.50607	0	0
c_000000072712	3453	3570	r	ND	ND	ND	ND	ND	ND	MAG_95_3	0	0	0	0	0	0	0	0	0	0	0	0	0	0	0	0	0	0	0	0	0	0	0	0
c_000000068488	3638	3917	r	ND	ND	ND	ND	ND	ND	MAG_95_3	0	0	0	0	0	0	0	0	4	0	1	0	0	0	0	0	0	0	0	0	24.9476	0	10.3779	0
c_000000015086	26189	26750	r	GTP cyclohydrolase IA [EC:3.5.4.16]	K01495	Tetrahydrofolate biosynthesis, GTP => THF!!!Tetrahydrofolate biosynthesis, mediated by PTPS, GTP => THF!!!Tetrahydrobiopterin biosynthesis, GTP => BH4!!!L-threo-Tetrahydrobiopterin biosynthesis, GTP => L-threo-BH4	M00126!!!M00841!!!M00842!!!M00843	GTP cyclohydrolase I	PF01227	MAG_102_1	0	0	0	0	0	0	0	0	0	1	0	0	0	0	0	0	0	0	0	0	0	1.03309	0	0
c_000000068488	1656	3132	f	nicotinate phosphoribosyltransferase [EC:6.3.4.21]	K00763	ND	ND	Nicotinate phosphoribosyltransferase (NAPRTase) N-terminal domain	PF17767	MAG_95_3	0	0	0	0	0	0	0	0	0	0	1	0	0	0	0	0	0	0	0	0	0	0	0.501556	0
c_000000068488	1	1498	r	DNA helicase II / ATP-dependent DNA helicase PcrA [EC:3.6.4.12]	K03657	ND	ND	AAA domain	PF13245	MAG_95_3	0	0	0	0	0	0	0	0	0	0	0	0	0	0	0	0	0	0	0	0	0	0	0	0
c_000000015086	27893	28460	f	NA	NA	NA	NA	PEP-CTERM motif	PF07589	MAG_102_1	30	30	23	65	6	4	0	17	26	1	29	6	93.3245	93.3242	59.8002	161.314	17	9	0	32.2553	44.9973	1.08889	67.0305	10.8066
c_000000061216	2880	3582	f	CRISPR-associated protein Cas5h	K19116	ND	ND	CRISPR-associated protein (Cas_Cas5)	PF09704	MAG_95_3	0	0	0	0	0	0	0	0	4	0	0	0	0	0	0	0	0	0	0	0	4.27294	0	0	0
c_000000061216	1951	2863	f	CRISPR-associated protein Csh2	K19115	ND	ND	CRISPR-associated protein Cas7	PF05107	MAG_95_3	0	0	0	0	0	0	0	0	11	0	0	0	0	0	0	0	0	0	0	0	7.93259	0	0	0
c_000000015646	175	550	r	NA	NA	NA	NA	Prokaryotic N-terminal methylation motif	PF07963	MAG_102_1	5	5	0	7	1	1	0	1	1	5	0	0	27.4482	27.4481	0	26.0018	4	5	0	2.99259	2.93501	11.9428	0	0
c_000000060976	3694	4738	r	iron complex transport system permease protein	K02015	ND	ND	FecCD transport family	PF01032	MAG_95_3	0	0	0	0	0	0	0	0	0	0	0	0	0	0	0	0	0	0	0	0	0	0	0	0
c_000000060976	1743	2697	f	ND	ND	ND	ND	Nitrite and sulphite reductase 4Fe-4S domain	PF01077	MAG_95_3	0	0	0	0	0	0	0	0	0	0	0	0	0	0	0	0	0	0	0	0	0	0	0	0
c_000000015646	595	1567	r	GDP-L-fucose synthase [EC:1.1.1.271]	K02377	NA	NA	NAD dependent epimerase/dehydratase family	PF01370	MAG_102_1	0	0	0	0	0	0	0	0	0	5	0	0	0	0	0	0	0	0	0	0	0	2.35734	0	0
c_000000058024	3158	3983	f	phosphate transport system permease protein	K02038	ND	ND	Binding-protein-dependent transport system inner membrane component	PF00528	MAG_95_3	0	0	0	0	0	0	0	0	0	0	0	0	0	0	0	0	0	0	0	0	0	0	0	0
c_000000058024	2260	3157	f	phosphate transport system permease protein	K02037	ND	ND	Binding-protein-dependent transport system inner membrane component	PF00528	MAG_95_3	0	0	0	0	0	0	0	0	0	0	0	0	0	0	0	0	0	0	0	0	0	0	0	0
c_000000015646	1752	2553	f	NA	NA	NA	NA	ABC transporter	PF00005	MAG_102_1	2	2	0	0	0	0	0	0	0	6	0	0	1.91611	1.91605	0	0	0	0	0	0	0	3.48357	0	0
c_000000058024	0	1047	f	two-component system, OmpR family, phosphate regulon sensor histidine kinase PhoR [EC:2.7.13.3]	K07636	ND	ND	Histidine kinase-, DNA gyrase B-, and HSP90-like ATPase	PF02518	MAG_95_3	0	0	0	0	0	0	0	0	0	0	0	0	0	0	0	0	0	0	0	0	0	0	0	0
c_000000054352	4448	4997	r	23S rRNA (guanine745-N1)-methyltransferase [EC:2.1.1.187]	K00563	ND	ND	Methyltransferase domain	PF13847	MAG_95_3	0	0	0	0	0	0	0	0	0	0	0	0	0	0	0	0	0	0	0	0	0	0	0	0
c_000000015646	2549	3293	f	ABC-2 type transport system permease protein	K01992	NA	NA	ABC-2 family transporter protein	PF12730	MAG_102_1	0	0	0	0	0	0	0	0	0	1	0	0	0	0	0	0	0	0	0	0	0	0.647393	0	0
[truncated: 497,673+ more rows]

## Sheet: DEGs_MWBPvsSZBP
Contig_location	baseMean	log2FoldChange	lfcSE	stat	pvalue	padj	KBP_oct	KBP_jan	KBP_apr	KBP_jul	MWBP_oct	MWBP_jan	MWBP_apr	MWBP_jul	SZBP_oct	SZBP_jan	SZBP_apr	SZBP_jul	KEGG_Module	obs	Pfam	MAG	domain	phylum	class	order	family	genus	species
c_000000013180_1:20760-22245	17.3555	3.8064	1.48665	2.56039	0.0104555	0.0228953	8.68821	8.68811	24.2382	17.6953	0.593413	6.44238	8.42099	0.266884	0	0.913739	0	1.26439	NA	NA	S-layer homology domain	MAG_200_1	Bacteria	Synergistota	Synergistia	Synergistales	Thermovirgaceae	58-81	58-81_sp012729145
c_000000021264_3:8337-10668	12.6766	-8.01095	1.42607	-5.61749	1.93753e-08	2.49541e-07	0	0	0.297461	0	0	0	0	0	5.81738	14.0022	2.67341	15.0581	ND	ND	Molybdopterin-binding domain of aldehyde dehydrogenase	MAG_19_3	Bacteria	Synergistota	Synergistia	Synergistales	Acetomicrobiaceae	Acetomicrobium	Acetomicrobium_sp012518015
c_000000021264_3:4766-6068	2.25726	-5.44003	1.44186	-3.77292	0.000161346	0.000508045	0	0	0	0	0	0	0	0	2.93354	2.81396	2.58245	2.18011	ND	ND	Permease family	MAG_19_3	Bacteria	Synergistota	Synergistia	Synergistales	Acetomicrobiaceae	Acetomicrobium	Acetomicrobium_sp012518015
c_000000003504_3:17751-18936	4.83473	-6.50955	1.45259	-4.48135	7.41726e-06	3.22105e-05	0	0	0	0	0	0	0	0	7.6607	8.2449	4.78726	2.95855	ND	ND	Peptidase family M20/M25/M40	MAG_19_3	Bacteria	Synergistota	Synergistia	Synergistales	Acetomicrobiaceae	Acetomicrobium	Acetomicrobium_sp012518015
c_000000003504_3:15954-17544	5.34215	-6.61799	1.57475	-4.20258	2.63895e-05	9.84961e-05	0	0	0	0	0	0	0	0	8.60141	2.1827	2.81522	1.70033	ND	ND	Bacterial extracellular solute-binding proteins, family 5 Middle	MAG_19_3	Bacteria	Synergistota	Synergistia	Synergistales	Acetomicrobiaceae	Acetomicrobium	Acetomicrobium_sp012518015
c_000000003096_3:46929-47946	5.95001	-6.83437	1.41367	-4.83448	1.33496e-06	7.75815e-06	0	0	0	0	0	0	0	0	9.37815	8.97133	12.3883	6.20392	Glycolysis (Embden-Meyerhof pathway), glucose => pyruvate!!!Glycolysis, core module involving three-carbon compounds!!!Gluconeogenesis, oxaloacetate => fructose-6P!!!Semi-phosphorylative Entner-Doudoroff pathway, gluconate => glycerate-3P!!!D-galactonate degradation, De Ley-Doudoroff pathway, D-galactonate => glycerate-3P!!!Reductive pentose phosphate cycle (Calvin cycle)!!!Reductive pentose phos…	Glycolysis (Embden-Meyerhof pathway)	Glyceraldehyde 3-phosphate dehydrogenase, C-terminal domain	MAG_19_3	Bacteria	Synergistota	Synergistia	Synergistales	Acetomicrobiaceae	Acetomicrobium	Acetomicrobium_sp012518015
c_000000003096_3:18699-20097	2.29089	-5.39459	1.37103	-3.9347	8.33024e-05	0.000277224	0	0	0	0.376398	0	0	0	0	1.46004	3.99078	2.29574	2.66973	ND	ND	PP-loop family	MAG_19_3	Bacteria	Synergistota	Synergistia	Synergistales	Acetomicrobiaceae	Acetomicrobium	Acetomicrobium_sp012518015
c_000000003096_3:11264-13730	6.30973	-6.82263	1.43926	-4.74037	2.13327e-06	1.12689e-05	0	0	0	0.191817	0	0	0	0	5.02089	3.29814	1.48243	2.19286	ND	ND	AAA domain	MAG_19_3	Bacteria	Synergistota	Synergistia	Synergistales	Acetomicrobiaceae	Acetomicrobium	Acetomicrobium_sp012518015
c_000000048767_3:13443-15303	5.51989	-6.69117	1.45619	-4.59497	4.3281e-06	2.03565e-05	0	0	0	0	0	0	0	0	6.09007	3.54883	2.40545	3.16425	ND	ND	Thiamine pyrophosphate enzyme, C-terminal TPP binding domain	MAG_19_3	Bacteria	Synergistota	Synergistia	Synergistales	Acetomicrobiaceae	Acetomicrobium	Acetomicrobium_sp012518015
c_000000048767_3:8725-9202	13.1376	-7.84328	1.39063	-5.64011	1.69944e-08	2.24221e-07	0	0	0	1.65801	0	0	0	0	49.2877	125.976	19.0573	90.0364	ND	ND	Rubrerythrin	MAG_19_3	Bacteria	Synergistota	Synergistia	Synergistales	Acetomicrobiaceae	Acetomicrobium	Acetomicrobium_sp012518015
c_000000048767_3:8105-8645	15.0163	-8.04269	1.37233	-5.8606	4.61187e-09	7.95569e-08	0	0	0	1.39661	0	0	0	0	34.9226	120.327	22.9093	89.1699	ND	ND	DJ-1/PfpI family	MAG_19_3	Bacteria	Synergistota	Synergistia	Synergistales	Acetomicrobiaceae	Acetomicrobium	Acetomicrobium_sp012518015
c_000000014471_3:21627-23466	3.76275	-6.10974	1.45243	-4.20656	2.59293e-05	9.706e-05	0	0	0	0	0	0	0	0	2.8824	4.54876	2.35665	1.21159	Glycogen biosynthesis, glucose-1P => glycogen/starch!!!Trehalose biosynthesis, D-glucose 1P => trehalose	Glycogen biosynthesis	Alpha amylase, C-terminal all-beta domain	MAG_19_3	Bacteria	Synergistota	Synergistia	Synergistales	Acetomicrobiaceae	Acetomicrobium	Acetomicrobium_sp012518015
c_000000014471_3:17267-18893	11.9661	-7.83947	1.42598	-5.49762	3.8496e-08	4.3289e-07	0	0	0	0	0	0	0	0	12.5637	14.6916	4.77285	11.3307	ND	ND	Carbon starvation protein CstA	MAG_19_3	Bacteria	Synergistota	Synergistia	Synergistales	Acetomicrobiaceae	Acetomicrobium	Acetomicrobium_sp012518015
c_000000014471_3:9633-10386	2.46312	-5.50425	1.39432	-3.94763	7.8927e-05	0.000264341	0	0	0	0	0	0	0	0	4.36102	9.17179	4.92721	6.32165	CMP-KDO biosynthesis	CMP-KDO biosynthesis	Cytidylyltransferase	MAG_19_3	Bacteria	Synergistota	Synergistia	Synergistales	Acetomicrobiaceae	Acetomicrobium	Acetomicrobium_sp012518015
c_000000014471_3:5594-7193	2.07424	-5.25592	1.42377	-3.69156	0.000222887	0.000680779	0	0	0	0	0	0	0	0	1.38881	2.97526	1.72869	1.68755	ND	ND	Na+/Pi-cotransporter	MAG_19_3	Bacteria	Synergistota	Synergistia	Synergistales	Acetomicrobiaceae	Acetomicrobium	Acetomicrobium_sp012518015
c_000000008759_3:36427-37579	13.4224	-7.96089	1.39992	-5.68668	1.29535e-08	1.81746e-07	0	0	0	0.518202	0	0	0	0	21.4911	24.9109	8.19244	15.4725	ND	ND	Tubulin/FtsZ family, GTPase domain	MAG_19_3	Bacteria	Synergistota	Synergistia	Synergistales	Acetomicrobiaceae	Acetomicrobium	Acetomicrobium_sp012518015
c_000000008759_3:32786-34226	6.24728	-6.8602	1.41062	-4.86327	1.15465e-06	6.9001e-06	0	0	0	0.375927	0	0	0	0	6.67474	11.7587	3.0704	3.78282	ND	ND	Mur ligase family, glutamate ligase domain	MAG_19_3	Bacteria	Synergistota	Synergistia	Synergistales	Acetomicrobiaceae	Acetomicrobium	Acetomicrobium_sp012518015
c_000000008759_3:23639-25301	4.21297	-6.29921	1.47566	-4.26873	1.96591e-05	7.58141e-05	0	0	0	0	0	0	0	0	4.01177	5.4046	3.09016	1.20773	ND	ND	Penicillin binding protein transpeptidase domain	MAG_19_3	Bacteria	Synergistota	Synergistia	Synergistales	Acetomicrobiaceae	Acetomicrobium	Acetomicrobium_sp012518015
c_000000008759_3:18308-19730	4.86444	-6.49405	1.40538	-4.62086	3.82155e-06	1.82838e-05	0	0	0	0	0	0	0	0	6.07383	5.48733	3.22188	4.77622	V/A-type ATPase, prokaryotes	V/A-type ATPase	ATP synthase alpha/beta family, nucleotide-binding domain	MAG_19_3	Bacteria	Synergistota	Synergistia	Synergistales	Acetomicrobiaceae	Acetomicrobium	Acetomicrobium_sp012518015
c_000000008759_3:16513-18319	10.125	-7.6283	1.3783	-5.53455	3.12024e-08	3.62887e-07	0	0	0	0.343629	0	0	0	0	9.5071	7.90835	7.5439	6.48774	V/A-type ATPase, prokaryotes	V/A-type ATPase	ATP synthase alpha/beta family, nucleotide-binding domain	MAG_19_3	Bacteria	Synergistota	Synergistia	Synergistales	Acetomicrobiaceae	Acetomicrobium	Acetomicrobium_sp012518015
c_000000008759_3:8168-8729	3.71657	-6.06516	1.39354	-4.35233	1.347e-05	5.43135e-05	0	0	0	0	0	0	0	0	14.9601	18.6764	8.74572	12.919	Citrate cycle (TCA cycle, Krebs cycle)!!!Citrate cycle, second carbon oxidation, 2-oxoglutarate => oxaloacetate!!!Reductive citrate cycle (Arnon-Buchanan cycle)!!!Incomplete reductive citrate cycle, acetyl-CoA => oxoglutarate!!!Anoxygenic photosynthesis in green sulfur bacteria	Citrate cycle (TCA cycle	Pyruvate ferredoxin/flavodoxin oxidoreductase	MAG_19_3	Bacteria	Synergistota	Synergistia	Synergistales	Acetomicrobiaceae	Acetomicrobium	Acetomicrobium_sp012518015
c_000000008759_3:7347-8169	6.40555	-6.90365	1.55239	-4.4471	8.7037e-06	3.69692e-05	0	0	0	0	0	0	0	0	24.0044	8.57409	5.22377	6.54393	Citrate cycle (TCA cycle, Krebs cycle)!!!Citrate cycle, second carbon oxidation, 2-oxoglutarate => oxaloacetate!!!Reductive citrate cycle (Arnon-Buchanan cycle)!!!Incomplete reductive citrate cycle, acetyl-CoA => oxoglutarate!!!Anoxygenic photosynthesis in green sulfur bacteria	Citrate cycle (TCA cycle	Thiamine pyrophosphate enzyme, C-terminal TPP binding domain	MAG_19_3	Bacteria	Synergistota	Synergistia	Synergistales	Acetomicrobiaceae	Acetomicrobium	Acetomicrobium_sp012518015
c_000000007415_3:6263-8285	9.80443	-7.54952	1.45332	-5.19468	2.05073e-07	1.63654e-06	0	0	0	0	0	0	0	0	7.37951	10.1407	1.7123	10.024	ND	ND	Translation-initiation factor 2	MAG_19_3	Bacteria	Synergistota	Synergistia	Synergistales	Acetomicrobiaceae	Acetomicrobium	Acetomicrobium_sp012518015
c_000000050446_3:28497-29697	9.50866	-7.54948	1.4173	-5.32668	1.00023e-07	9.2852e-07	0	0	0	0	0	0	0	0	10.3003	25.5818	5.19359	14.7605	Cysteine biosynthesis, methionine => cysteine!!!Methionine salvage pathway!!!Methionine degradation!!!Ethylene biosynthesis, methionine => ethylene	Cysteine biosynthesis	S-adenosylmethionine synthetase, C-terminal domain	MAG_19_3	Bacteria	Synergistota	Synergistia	Synergistales	Acetomicrobiaceae	Acetomicrobium	Acetomicrobium_sp012518015
c_000000050446_3:26465-27662	5.30349	-6.5767	1.34864	-4.87654	1.07962e-06	6.53795e-06	0	0	0	0.459647	0	0	0	0	3.19823	13.9276	4.26952	8.74705	ND	ND	Protein of unknown function (DUF3084)	MAG_19_3	Bacteria	Synergistota	Synergistia	Synergistales	Acetomicrobiaceae	Acetomicrobium	Acetomicrobium_sp012518015
c_000000050446_3:24974-26342	5.61475	-6.67911	1.3943	-4.79029	1.66538e-06	9.23493e-06	0	0	0	0	0	0	0	0	6.18819	7.96094	4.7907	4.54118	ND	ND	Aminotransferase class-III	MAG_19_3	Bacteria	Synergistota	Synergistia	Synergistales	Acetomicrobiaceae	Acetomicrobium	Acetomicrobium_sp012518015
c_000000050446_3:9175-10468	3.1953	-5.87304	1.39557	-4.20834	2.57252e-05	9.63726e-05	0	0	0	0.451675	0	0	0	0	4.39387	3.36207	3.42555	2.67086	ND	ND	SecY translocase	MAG_19_3	Bacteria	Synergistota	Synergistia	Synergistales	Acetomicrobiaceae	Acetomicrobium	Acetomicrobium_sp012518015
c_000000050446_3:5881-6424	3.48619	-5.99629	1.37854	-4.34974	1.363e-05	5.48961e-05	0	0	0	0	0	0	0	0	11.4265	18.0627	14.9857	12.0606	ND	ND	ribosomal L5P family C-terminus	MAG_19_3	Bacteria	Synergistota	Synergistia	Synergistales	Acetomicrobiaceae	Acetomicrobium	Acetomicrobium_sp012518015
c_000000016798_3:1821-3279	43.6964	-9.7691	1.38043	-7.07687	1.47445e-12	1.19965e-10	0	0	0	0.94163	0	0	0	0	44.9081	73.4997	31.6038	41.0219	ND	ND	Glycine cleavage system P-protein	MAG_19_3	Bacteria	Synergistota	Synergistia	Synergistales	Acetomicrobiaceae	Acetomicrobium	Acetomicrobium_sp012518015
c_000000016798_3:481-1825	38.0042	-9.50617	1.40001	-6.79005	1.12091e-11	6.27222e-10	0.734218	0.73421	0	0	0	0	0	0	44.5326	60.053	25.9765	45.0318	ND	ND	Glycine cleavage system P-protein	MAG_19_3	Bacteria	Synergistota	Synergistia	Synergistales	Acetomicrobiaceae	Acetomicrobium	Acetomicrobium_sp012518015
c_000000027524_3:33043-34432	12.9415	-7.99289	1.4961	-5.34247	9.16877e-08	8.65926e-07	0	0	0	0	0	0	0	0	9.69977	32.524	2.43946	23.4082	ND	ND	MmgE/PrpD family	MAG_19_3	Bacteria	Synergistota	Synergistia	Synergistales	Acetomicrobiaceae	Acetomicrobium	Acetomicrobium_sp012518015
c_000000027524_3:29805-31206	12.4848	-7.9966	1.44158	-5.5471	2.90452e-08	3.43619e-07	0	0	0	0.50699	0	0	0	0	6.61799	33.9432	3.16303	27.3314	ND	ND	MmgE/PrpD family	MAG_19_3	Bacteria	Synergistota	Synergistia	Synergistales	Acetomicrobiaceae	Acetomicrobium	Acetomicrobium_sp012518015
c_000000027524_3:28351-29803	10.9557	-7.73355	1.42219	-5.43778	5.39476e-08	5.61984e-07	0	0	0	0	0	0	0	0	5.80138	26.1855	4.77412	17.742	ND	ND	Acyclic terpene utilisation family protein AtuA	MAG_19_3	Bacteria	Synergistota	Synergistia	Synergistales	Acetomicrobiaceae	Acetomicrobium	Acetomicrobium_sp012518015
c_000000027524_3:24877-25888	57.0899	-10.0565	1.41201	-7.12208	1.06309e-12	9.34791e-11	0	0	0	0.627854	0	0	0	0	65.4513	193.914	24.5509	128.457	ND	ND	NMT1-like family	MAG_19_3	Bacteria	Synergistota	Synergistia	Synergistales	Acetomicrobiaceae	Acetomicrobium	Acetomicrobium_sp012518015
c_000000027524_3:2-689	8.01718	-7.29344	1.48562	-4.90936	9.13742e-07	5.6786e-06	0	0	0	0	0	0	0	0	33.8393	24.0106	6.48776	21.9635	ND	ND	Protein of unknown function (DUF3798)	MAG_19_3	Bacteria	Synergistota	Synergistia	Synergistales	Acetomicrobiaceae	Acetomicrobium	Acetomicrobium_sp012518015
c_000000020468_3:1-1066	25.5866	-8.89632	1.44624	-6.15133	7.68368e-10	1.82208e-08	0	0	0	0	0	0	0	0	45.7138	49.5973	12.9001	43.5506	ND	ND	Glu/Leu/Phe/Val dehydrogenase, dimerisation domain	MAG_19_3	Bacteria	Synergistota	Synergistia	Synergistales	Acetomicrobiaceae	Acetomicrobium	Acetomicrobium_sp012518015
c_000000008708_3:10688-12335	4.23734	-6.28947	1.38559	-4.53921	5.6466e-06	2.55641e-05	0	0	0	0	0	0	0	0	3.39612	3.16832	4.42895	3.52931	ND	ND	Prismane/CO dehydrogenase family	MAG_19_3	Bacteria	Synergistota	Synergistia	Synergistales	Acetomicrobiaceae	Acetomicrobium	Acetomicrobium_sp012518015
c_000000008708_3:1632-5190	29.1315	-9.09404	1.42195	-6.39548	1.60045e-10	5.1848e-09	0	0	0	0.146588	0	0	0	0	13.6878	9.58003	9.95494	5.79578	Pyruvate oxidation, pyruvate => acetyl-CoA!!!Reductive citrate cycle (Arnon-Buchanan cycle)!!!Anoxygenic photosynthesis in green sulfur bacteria	Pyruvate oxidation	Pyruvate flavodoxin/ferredoxin oxidoreductase, thiamine diP-bdg	MAG_19_3	Bacteria	Synergistota	Synergistia	Synergistales	Acetomicrobiaceae	Acetomicrobium	Acetomicrobium_sp012518015
c_000000008180_3:28583-28913	7.79952	-7.22229	1.48941	-4.8491	1.24023e-06	7.31278e-06	0	0	0	0	0	0	0	0	19.8698	255.074	32.2985	189.952	ND	ND	Dinitrogenase iron-molybdenum cofactor	MAG_19_3	Bacteria	Synergistota	Synergistia	Synergistales	Acetomicrobiaceae	Acetomicrobium	Acetomicrobium_sp012518015
c_000000008180_3:23309-25103	94.2111	-10.8627	1.62849	-6.67045	2.55019e-11	1.1876e-09	0	0	0	0	0	0	0	0	10.2453	228.453	12.8322	168.347	ND	ND	ND	MAG_19_3	Bacteria	Synergistota	Synergistia	Synergistales	Acetomicrobiaceae	Acetomicrobium	Acetomicrobium_sp012518015
c_000000008180_3:10734-11643	12.4378	-7.85313	1.47527	-5.32317	1.01977e-07	9.41738e-07	0	0	0	0.711791	0	0	0	0	36.8992	17.5398	10.7543	12.6117	ND	ND	Branched-chain amino acid transport system / permease component	MAG_19_3	Bacteria	Synergistota	Synergistia	Synergistales	Acetomicrobiaceae	Acetomicrobium	Acetomicrobium_sp012518015
c_000000008180_3:7579-8134	4.80844	-6.43933	1.51415	-4.25276	2.11148e-05	8.07896e-05	0	0	0	0	0	0	0	0	29.6429	12.5177	10.7975	8.2513	ND	ND	Phosphatidylethanolamine-binding protein	MAG_19_3	Bacteria	Synergistota	Synergistia	Synergistales	Acetomicrobiaceae	Acetomicrobium	Acetomicrobium_sp012518015
c_000000000764_3:16121-17423	6.41551	-6.88923	1.39529	-4.93748	7.91397e-07	5.06044e-06	0	0	0	0.42724	0	0	0	0	8.8848	10.2064	2.91579	6.84044	ND	ND	Serine dehydratase alpha chain	MAG_19_3	Bacteria	Synergistota	Synergistia	Synergistales	Acetomicrobiaceae	Acetomicrobium	Acetomicrobium_sp012518015
c_000000000764_3:8844-11334	11.2053	-7.70656	1.48537	-5.18832	2.12202e-07	1.6858e-06	0	0	0	0	0	0	0	0	4.97367	14.1731	1.44119	6.01254	ND	ND	AAA domain (Cdc48 subfamily)	MAG_19_3	Bacteria	Synergistota	Synergistia	Synergistales	Acetomicrobiaceae	Acetomicrobium	Acetomicrobium_sp012518015
c_000000000764_3:3126-5229	2.66919	-5.59233	1.38989	-4.02358	5.73195e-05	0.000197679	0	0	0	0	0	0	0	0	1.56483	1.90111	1.6434	1.85902	ND	ND	ATP-grasp domain	MAG_19_3	Bacteria	Synergistota	Synergistia	Synergistales	Acetomicrobiaceae	Acetomicrobium	Acetomicrobium_sp012518015
c_000000075307_3:25804-26227	6.69201	-6.93916	1.52844	-4.54002	5.62492e-06	2.54822e-05	0	0	0	0	0	0	0	0	69.2146	20.672	38.4227	17.2232	ND	ND	ND	MAG_19_3	Bacteria	Synergistota	Synergistia	Synergistales	Acetomicrobiaceae	Acetomicrobium	Acetomicrobium_sp012518015
c_000000075307_3:22922-25076	2.9118	-5.7388	1.37636	-4.16956	3.05194e-05	0.000111818	0	0	0	0.234447	0	0	0	0	1.03085	3.93813	1.26762	1.92564	ND	ND	E1-E2 ATPase	MAG_19_3	Bacteria	Synergistota	Synergistia	Synergistales	Acetomicrobiaceae	Acetomicrobium	Acetomicrobium_sp012518015
c_000000075307_3:21087-22905	3.50495	-6.00006	1.34397	-4.46443	8.02807e-06	3.45241e-05	0	0	0	0.283441	0	0	0	0	2.54526	3.15681	2.22362	3.0221	ND	ND	Peptidase family M3	MAG_19_3	Bacteria	Synergistota	Synergistia	Synergistales	Acetomicrobiaceae	Acetomicrobium	Acetomicrobium_sp012518015
c_000000075307_3:7702-8476	5.28095	-6.69349	1.46491	-4.5692	4.89585e-06	2.26357e-05	0	0	0	0	0	0	0	0	17.1128	13.0706	9.86104	5.97029	ND	ND	LamB/YcsF family	MAG_19_3	Bacteria	Synergistota	Synergistia	Synergistales	Acetomicrobiaceae	Acetomicrobium	Acetomicrobium_sp012518015
c_000000075307_3:6908-7706	7.04787	-7.16447	1.40455	-5.1009	3.38039e-07	2.48862e-06	0	0	0	0	0	0	0	0	18.3227	24.4329	10.2981	13.9791	ND	ND	Protein of unknown function (DUF1445)	MAG_19_3	Bacteria	Synergistota	Synergistia	Synergistales	Acetomicrobiaceae	Acetomicrobium	Acetomicrobium_sp012518015
c_000000075307_3:1-466	2.56617	-5.51944	1.3678	-4.03528	5.4538e-05	0.000189054	0	0	0	0	0	0	0	0	9.68769	16.8987	11.0314	23.2087	ND	ND	Uncharacterized protein conserved in archaea (DUF2193)	MAG_19_3	Bacteria	Synergistota	Synergistia	Synergistales	Acetomicrobiaceae	Acetomicrobium	Acetomicrobium_sp012518015
c_000000048594_3:2128-2524	7.70388	-7.19659	1.3883	-5.18375	2.17473e-07	1.72155e-06	0	0	0	6.58486	0	0	0	0	62.2968	95.5851	23.0904	70.1594	ND	ND	Ribosomal protein S9/S16	MAG_19_3	Bacteria	Synergistota	Synergistia	Synergistales	Acetomicrobiaceae	Acetomicrobium	Acetomicrobium_sp012518015
c_000000039138_3:1745-3608	5.2418	-6.56024	1.3633	-4.81204	1.49395e-06	8.48031e-06	0	0	0	0.278484	0	0	0	0	3.90778	5.2188	3.11672	2.83007	NADH:quinone oxidoreductase, prokaryotes	NADH:quinone oxidoreductase	Respiratory-chain NADH dehydrogenase 51 Kd subunit	MAG_19_3	Bacteria	Synergistota	Synergistia	Synergistales	Acetomicrobiaceae	Acetomicrobium	Acetomicrobium_sp012518015
c_000000012618_3:3500-3752	3.854	-6.13519	1.40352	-4.37129	1.23512e-05	5.02171e-05	0	0	0	0	0	0	0	0	58.6214	125.038	152.659	61.4941	ND	ND	ND	MAG_19_3	Bacteria	Synergistota	Synergistia	Synergistales	Acetomicrobiaceae	Acetomicrobium	Acetomicrobium_sp012518015
c_000000008466_3:43716-44799	9.07736	-7.43418	1.48502	-5.00613	5.55356e-07	3.76902e-06	0	0	0	0.610523	0	0	0	0	21.1211	14.6378	3.15333	9.67311	ND	ND	ABC transporter substrate-binding protein PnrA-like	MAG_19_3	Bacteria	Synergistota	Synergistia	Synergistales	Acetomicrobiaceae	Acetomicrobium	Acetomicrobium_sp012518015
c_000000008466_3:29679-31362	10.0694	-7.601	1.4259	-5.33066	9.78557e-08	9.1141e-07	0	0	0	0	0	0	0	0	7.44009	16.2159	2.83899	12.5046	Propanoyl-CoA metabolism, propanoyl-CoA => succinyl-CoA!!!3-Hydroxypropionate bi-cycle!!!Hydroxypropionate-hydroxybutylate cycle!!!Anoxygenic photosynthesis in green nonsulfur bacteria	Propanoyl-CoA metabolism	Methylmalonyl-CoA mutase	MAG_19_3	Bacteria	Synergistota	Synergistia	Synergistales	Acetomicrobiaceae	Acetomicrobium	Acetomicrobium_sp012518015
c_000000008466_3:16578-17841	8.96559	-7.48769	1.43987	-5.20027	1.98996e-07	1.59885e-06	0	0	0	0	0	0	0	0	15.1441	10.2048	8.69057	8.48173	ND	ND	ND	MAG_19_3	Bacteria	Synergistota	Synergistia	Synergistales	Acetomicrobiaceae	Acetomicrobium	Acetomicrobium_sp012518015
c_000000008466_3:15633-16488	10.6615	-7.83387	1.43959	-5.44174	5.2764e-08	5.525e-07	0	0	0	0	0	0	0	0	30.1121	30.9239	14.2813	17.4101	Pantothenate biosynthesis, valine/L-aspartate => pantothenate!!!Pantothenate biosynthesis, 2-oxoisovalerate/spermine => pantothenate!!!Coenzyme A biosynthesis, archaea, 2-oxoisovalerate => 4-phosphopantoate => CoA	Pantothenate biosynthesis	Ketopantoate hydroxymethyltransferase	MAG_19_3	Bacteria	Synergistota	Synergistia	Synergistales	Acetomicrobiaceae	Acetomicrobium	Acetomicrobium_sp012518015
c_000000008466_3:14310-15414	13.9871	-8.16654	1.39168	-5.86813	4.40738e-09	7.71265e-08	0	0	0	0	0	0	0	0	18.7616	36.7219	15.2793	20.0481	Gluconeogenesis, oxaloacetate => fructose-6P	Gluconeogenesis	Fructose-1,6-bisphosphatase	MAG_19_3	Bacteria	Synergistota	Synergistia	Synergistales	Acetomicrobiaceae	Acetomicrobium	Acetomicrobium_sp012518015
c_000000008466_3:12547-13897	30.5464	-9.28248	1.39777	-6.64092	3.1174e-11	1.37916e-09	0.815389	0.815374	0	0	0	0	0	0	28.0749	66.3756	25.3724	37.8383	ND	ND	Aminotransferase class-III	MAG_19_3	Bacteria	Synergistota	Synergistia	Synergistales	Acetomicrobiaceae	Acetomicrobium	Acetomicrobium_sp012518015
c_000000008466_3:8080-8773	29.0083	-9.27504	1.35627	-6.83861	7.99635e-12	4.63275e-10	0	0	0	1.51475	0	0	0	0	48.5286	191.442	49.8383	123.858	ND	ND	Coenzyme A transferase	MAG_19_3	Bacteria	Synergistota	Synergistia	Synergistales	Acetomicrobiaceae	Acetomicrobium	Acetomicrobium_sp012518015
c_000000008466_3:4710-5925	2.74496	-5.77405	1.39812	-4.12985	3.62996e-05	0.000130562	0	0	0	0	0	0	0	0	3.17726	3.80677	4.25841	3.89724	ND	ND	Aminotransferase class I and II	MAG_19_3	Bacteria	Synergistota	Synergistia	Synergistales	Acetomicrobiaceae	Acetomicrobium	Acetomicrobium_sp012518015
c_000000006114_3:5736-8310	3.71837	-6.10418	1.40925	-4.3315	1.48098e-05	5.90098e-05	0	0	0	0	0	0	0	0	2.18462	2.39045	1.4201	1.55722	ND	ND	DNA polymerase family A	MAG_19_3	Bacteria	Synergistota	Synergistia	Synergistales	Acetomicrobiaceae	Acetomicrobium	Acetomicrobium_sp012518015
c_000000076121_3:5616-6822	4.30082	-6.34231	1.40641	-4.50958	6.49547e-06	2.87454e-05	0	0	0	0	0	0	0	0	5.48318	9.12681	2.55769	5.69233	Phosphate acetyltransferase-acetate kinase pathway, acetyl-CoA => acetate!!!Methanogenesis, acetate => methane!!!Methanogen!!!Acetogen	Phosphate acetyltransferase-acetate kinase pathway	Acetokinase family	MAG_19_3	Bacteria	Synergistota	Synergistia	Synergistales	Acetomicrobiaceae	Acetomicrobium	Acetomicrobium_sp012518015
c_000000076121_3:4948-5575	2.55573	-5.51864	1.46656	-3.76299	0.000167896	0.00052738	0	0	0	0	0	0	0	0	9.62433	9.15103	6.18091	4.12635	ND	ND	Large ribosomal RNA subunit accumulation protein YceD	MAG_19_3	Bacteria	Synergistota	Synergistia	Synergistales	Acetomicrobiaceae	Acetomicrobium	Acetomicrobium_sp012518015
c_000000076121_3:22-976	3.59528	-6.14503	1.45507	-4.22319	2.4087e-05	9.08846e-05	0	0	0	0	0	0	0	0	7.48929	3.76789	8.42272	4.58975	Fatty acid biosynthesis, initiation!!!Fatty acid biosynthesis in mitochondria, animals!!!Fatty acid biosynthesis in mitochondria, fungi	Fatty acid biosynthesis	Acyl transferase domain	MAG_19_3	Bacteria	Synergistota	Synergistia	Synergistales	Acetomicrobiaceae	Acetomicrobium	Acetomicrobium_sp012518015
c_000000063544_3:9179-11846	9.58298	-7.47922	1.42757	-5.23912	1.61346e-07	1.35239e-06	0	0	0	0.592054	0	0	0	0	6.3271	4.5737	2.68941	4.80367	CAM (Crassulacean acid metabolism), light!!!C4-dicarboxylic acid cycle, NADP - malic enzyme type!!!C4-dicarboxylic acid cycle, NAD - malic enzyme type!!!Reductive citrate cycle (Arnon-Buchanan cycle)!!!Anoxygenic photosynthesis in green sulfur bacteria	CAM (Crassulacean acid metabolism)	PEP-utilising enzyme, TIM barrel domain	MAG_19_3	Bacteria	Synergistota	Synergistia	Synergistales	Acetomicrobiaceae	Acetomicrobium	Acetomicrobium_sp012518015
c_000000063544_3:8264-8750	34.1492	-9.25928	1.38473	-6.68671	2.28249e-11	1.08434e-09	0	0	0	1.59486	0	0	0	0	129.869	318.52	53.0536	224.505	ND	ND	Ferritin-like domain	MAG_19_3	Bacteria	Synergistota	Synergistia	Synergistales	Acetomicrobiaceae	Acetomicrobium	Acetomicrobium_sp012518015
c_000000063544_3:2-1502	7.12412	-7.14178	1.38701	-5.14905	2.61816e-07	2.00461e-06	0	0	0	0	0	0	0	0	8.27274	7.96492	4.96245	8.10774	Non-phosphorylative Entner-Doudoroff pathway, gluconate/galactonate => glycerate	Non-phosphorylative Entner-Doudoroff pathway	Aldehyde ferredoxin oxidoreductase, domains 2 & 3	MAG_19_3	Bacteria	Synergistota	Synergistia	Synergistales	Acetomicrobiaceae	Acetomicrobium	Acetomicrobium_sp012518015
c_000000006927_3:19831-21043	9.74702	-7.49888	1.38604	-5.41028	6.29246e-08	6.395e-07	0	0	0	0	0	0	0	0	8.82406	22.9792	6.28857	16.1353	ND	ND	Aminotransferase class I and II	MAG_19_3	Bacteria	Synergistota	Synergistia	Synergistales	Acetomicrobiaceae	Acetomicrobium	Acetomicrobium_sp012518015
c_000000020774_3:7809-10476	6.57011	-6.93107	1.40195	-4.94387	7.65858e-07	4.93727e-06	0	0	0	0	0	0	0	0	3.94998	3.51877	1.72461	3.94255	ND	ND	tRNA synthetases class I (I, L, M and V)	MAG_19_3	Bacteria	Synergistota	Synergistia	Synergistales	Acetomicrobiaceae	Acetomicrobium	Acetomicrobium_sp012518015
c_000000003446_3:2615-5345	40.5916	-9.76394	1.60761	-6.07358	1.2509e-09	2.71609e-08	0.7728	0.772783	0	0	0	0	0	0	33.2838	8.18688	26.7905	7.35652	ND	ND	Molybdopterin-binding domain of aldehyde dehydrogenase	MAG_19_3	Bacteria	Synergistota	Synergistia	Synergistales	Acetomicrobiaceae	Acetomicrobium	Acetomicrobium_sp012518015
c_000000076381_3:5028-6357	4.75506	-6.51305	1.37488	-4.73718	2.16712e-06	1.14052e-05	0	0	0	0	0	0	0	0	5.50386	7.05491	3.34065	6.99505	ND	ND	Amidohydrolase family	MAG_19_3	Bacteria	Synergistota	Synergistia	Synergistales	Acetomicrobiaceae	Acetomicrobium	Acetomicrobium_sp012518015
c_000000027061_3:268-2182	7.02364	-7.09195	1.40372	-5.05226	4.36611e-07	3.0813e-06	0	0	0	0	0	0	0	0	2.85053	11.3351	2.21712	8.83746	ND	ND	DNA gyrase B	MAG_19_3	Bacteria	Synergistota	Synergistia	Synergistales	Acetomicrobiaceae	Acetomicrobium	Acetomicrobium_sp012518015
c_000000022428_3:2507-4094	3.45571	-6.04104	1.45823	-4.14271	3.4322e-05	0.000124366	0	0	0	0	0	0	0	0	4.47676	2.73723	2.34141	2.17821	ND	ND	Bacterial extracellular solute-binding proteins, family 5 Middle	MAG_19_3	Bacteria	Synergistota	Synergistia	Synergistales	Acetomicrobiaceae	Acetomicrobium	Acetomicrobium_sp012518015
c_000000018756_3:24335-25037	7.75355	-7.12131	1.4793	-4.81399	1.4795e-06	8.42189e-06	0	0	0	0.974182	0	0	0	0	32.992	16.6005	6.26686	12.8129	ND	ND	Recombination protein O N terminal	MAG_19_3	Bacteria	Synergistota	Synergistia	Synergistales	Acetomicrobiaceae	Acetomicrobium	Acetomicrobium_sp012518015
c_000000018756_3:3602-5009	3.53421	-6.09124	1.41744	-4.29735	1.7285e-05	6.75417e-05	0	0	0	0	0	0	0	0	4.31657	5.01939	2.75448	2.91119	ND	ND	Stage II sporulation protein	MAG_19_3	Bacteria	Synergistota	Synergistia	Synergistales	Acetomicrobiaceae	Acetomicrobium	Acetomicrobium_sp012518015
c_000000011340_3:6360-7146	5.44176	-6.66632	1.43082	-4.65909	3.17611e-06	1.56561e-05	0	0	0	0	0	0	0	0	14.4372	12.5732	11.5349	6.90404	Fatty acid biosynthesis, elongation!!!Fatty acid biosynthesis in mitochondria, fungi!!!Pimeloyl-ACP biosynthesis, BioC-BioH pathway, malonyl-ACP => pimeloyl-ACP	Fatty acid biosynthesis	Enoyl-(Acyl carrier protein) reductase	MAG_19_3	Bacteria	Synergistota	Synergistia	Synergistales	Acetomicrobiaceae	Acetomicrobium	Acetomicrobium_sp012518015
c_000000011340_3:931-2338	14.3666	-8.08662	1.38448	-5.8409	5.19209e-09	8.71939e-08	0	0	0	0.416466	0	0	0	0	17.5815	20.3394	7.141	16.0171	ND	ND	Glycine cleavage system P-protein	MAG_19_3	Bacteria	Synergistota	Synergistia	Synergistales	Acetomicrobiaceae	Acetomicrobium	Acetomicrobium_sp012518015
c_000000011340_3:0-912	9.24267	-7.55541	1.4526	-5.20131	1.97894e-07	1.59311e-06	0	0	0	0	0	0	0	0	24.9732	20.2545	9.35991	14.0651	ND	ND	Aminotransferase class-V	MAG_19_3	Bacteria	Synergistota	Synergistia	Synergistales	Acetomicrobiaceae	Acetomicrobium	Acetomicrobium_sp012518015
c_000000015251_3:2548-3508	19.6732	-8.76182	1.43291	-6.11471	9.67307e-10	2.19867e-08	0	0	0	0	0	0	0	0	49.0019	46.9799	19.54	38.311	Pyruvate oxidation, pyruvate => acetyl-CoA	Pyruvate oxidation	Dehydrogenase E1 component	MAG_19_3	Bacteria	Synergistota	Synergistia	Synergistales	Acetomicrobiaceae	Acetomicrobium	Acetomicrobium_sp012518015
c_000000011843_3:12129-13992	13.255	-8.07123	1.44506	-5.5854	2.33166e-08	2.9032e-07	0	0	0	0	0	0	0	0	10.5973	19.2675	3.30179	13.0641	ND	ND	3' exoribonuclease family, domain 1	MAG_19_3	Bacteria	Synergistota	Synergistia	Synergistales	Acetomicrobiaceae	Acetomicrobium	Acetomicrobium_sp012518015
c_000000011843_3:7901-8204	9.71894	-7.47348	1.41241	-5.29131	1.21446e-07	1.07659e-06	0	0	0	0	0	0	0	0	167.841	144.502	136.335	96.8366	ND	ND	Ribosomal protein S20	MAG_19_3	Bacteria	Synergistota	Synergistia	Synergistales	Acetomicrobiaceae	Acetomicrobium	Acetomicrobium_sp012518015
c_000000011843_3:6981-7917	15.1801	-8.09778	1.54057	-5.25635	1.46942e-07	1.25166e-06	1.08558	1.08557	0	0	0	0	0	0	44.0459	14.1161	16.6338	9.1602	ND	ND	ND	MAG_19_3	Bacteria	Synergistota	Synergistia	Synergistales	Acetomicrobiaceae	Acetomicrobium	Acetomicrobium_sp012518015
c_000000026890_3:1444-1828	7.01118	-6.93693	1.36029	-5.09961	3.40361e-07	2.50182e-06	0	0	0	0	0	0	0	0	32.6738	100.58	28.4163	88.5559	ND	ND	4Fe-4S binding domain	MAG_19_3	Bacteria	Synergistota	Synergistia	Synergistales	Acetomicrobiaceae	Acetomicrobium	Acetomicrobium_sp012518015
c_000000005841_3:75450-77526	6.61623	-5.7672	1.29252	-4.46198	8.12075e-06	3.48486e-05	0	0	0	0	0	0	0	0.326477	5.67284	5.49983	1.86645	3.96456	ND	ND	Elongation factor Tu GTP binding domain	MAG_19_3	Bacteria	Synergistota	Synergistia	Synergistales	Acetomicrobiaceae	Acetomicrobium	Acetomicrobium_sp012518015
c_000000005841_3:69189-74145	27.1447	-9.00057	1.40569	-6.40296	1.52394e-10	4.99408e-09	0	0	0	0	0	0	0	0	6.06597	12.4373	2.95291	9.68134	ND	ND	RNA polymerase Rpb1, domain 5	MAG_19_3	Bacteria	Synergistota	Synergistia	Synergistales	Acetomicrobiaceae	Acetomicrobium	Acetomicrobium_sp012518015
c_000000005841_3:50440-51538	3.02632	-5.82417	1.40055	-4.15848	3.20375e-05	0.000116745	0	0	0	0	0	0	0	0	4.46193	4.51907	4.20378	4.02792	ND	ND	Cell cycle protein	MAG_19_3	Bacteria	Synergistota	Synergistia	Synergistales	Acetomicrobiaceae	Acetomicrobium	Acetomicrobium_sp012518015
c_000000005841_3:49320-50121	2.72751	-5.64698	1.40167	-4.02876	5.60716e-05	0.000193706	0	0	0	0	0	0	0	0	5.86818	7.85698	4.25851	5.89424	ND	ND	CobQ/CobB/MinD/ParA nucleotide binding domain	MAG_19_3	Bacteria	Synergistota	Synergistia	Synergistales	Acetomicrobiaceae	Acetomicrobium	Acetomicrobium_sp012518015
c_000000005841_3:41092-43384	4.01346	-6.19516	1.47995	-4.18605	2.83851e-05	0.000104949	0	0	0	0	0	0	0	0	3.43381	1.7734	1.78901	1.26066	ND	ND	HD domain	MAG_19_3	Bacteria	Synergistota	Synergistia	Synergistales	Acetomicrobiaceae	Acetomicrobium	Acetomicrobium_sp012518015
c_000000005841_3:25529-27491	9.52973	-6.83537	1.2927	-5.28769	1.23874e-07	1.09263e-06	0	0	0	0.31616	0	0	0	0.179551	9.38671	5.74621	5.10695	5.84505	ND	ND	Inorganic H+ pyrophosphatase	MAG_19_3	Bacteria	Synergistota	Synergistia	Synergistales	Acetomicrobiaceae	Acetomicrobium	Acetomicrobium_sp012518015
c_000000005841_3:1821-2940	23.4371	-8.79284	1.35673	-6.48089	9.1182e-11	3.24338e-09	0	0	0	0.563224	0	0	0	0	33.322	47.1457	20.5379	33.6952	ND	ND	Alanine dehydrogenase/PNT, C-terminal domain	MAG_19_3	Bacteria	Synergistota	Synergistia	Synergistales	Acetomicrobiaceae	Acetomicrobium	Acetomicrobium_sp012518015
c_000000021944_3:33199-34660	7.24633	-7.06789	1.38262	-5.11197	3.18819e-07	2.37055e-06	0	0	0	0	0	0	0	0	6.75343	11.4527	4.55342	7.00326	ND	ND	GatB/GatE catalytic domain	MAG_19_3	Bacteria	Synergistota	Synergistia	Synergistales	Acetomicrobiaceae	Acetomicrobium	Acetomicrobium_sp012518015
c_000000021944_3:29361-31386	12.592	-7.78191	1.49712	-5.19792	2.01535e-07	1.61376e-06	0.848941	0.84893	0	0	0	0	0	0	10.5963	10.1702	3.0252	7.31364	ND	ND	NAD-dependent DNA ligase adenylation domain	MAG_19_3	Bacteria	Synergistota	Synergistia	Synergistales	Acetomicrobiaceae	Acetomicrobium	Acetomicrobium_sp012518015
c_000000021944_3:8665-10078	8.39246	-7.35963	1.42537	-5.16331	2.4262e-07	1.8831e-06	0	0	0	0.442159	0	0	0	0	12.4162	11.1555	2.98938	8.71179	ND	ND	Peptidase family M23	MAG_19_3	Bacteria	Synergistota	Synergistia	Synergistales	Acetomicrobiaceae	Acetomicrobium	Acetomicrobium_sp012518015
c_000000017000_3:5801-6650	5.62674	-6.67027	1.3917	-4.79288	1.64404e-06	9.14441e-06	0	0	0	0.748984	0	0	0	0	14.122	12.8098	4.73343	10.9355	ND	ND	Ribosomal protein S2	MAG_19_3	Bacteria	Synergistota	Synergistia	Synergistales	Acetomicrobiaceae	Acetomicrobium	Acetomicrobium_sp012518015
c_000000076231_3:20320-21490	2.8704	-5.68736	1.41455	-4.02062	5.80459e-05	0.000199795	0	0	0	0.96265	0	0	0	0	2.49219	6.82485	3.69786	2.15087	ND	ND	Aminotransferase class-V	MAG_19_3	Bacteria	Synergistota	Synergistia	Synergistales	Acetomicrobiaceae	Acetomicrobium	Acetomicrobium_sp012518015
c_000000076231_3:6940-8368	11.5122	-7.79283	1.43373	-5.43535	5.46894e-08	5.66792e-07	0	0	0	0	0	0	0	0	8.67434	22.9574	3.45541	21.7763	ND	ND	tRNA-splicing ligase RtcB	MAG_19_3	Bacteria	Synergistota	Synergistia	Synergistales	Acetomicrobiaceae	Acetomicrobium	Acetomicrobium_sp012518015
c_000000052999_3:10600-11578	5.22968	-6.58201	1.41575	-4.64912	3.3335e-06	1.62957e-05	0	0	0	0	0	0	0	0	8.21916	15.0129	3.13446	9.52694	ND	ND	Tripartite tricarboxylate transporter family receptor	MAG_19_3	Bacteria	Synergistota	Synergistia	Synergistales	Acetomicrobiaceae	Acetomicrobium	Acetomicrobium_sp012518015
c_000000043615_3:9805-11650	9.58347	-7.51298	1.42059	-5.28862	1.23243e-07	1.08851e-06	0.529252	0.529242	0	0	0	0	0	0	7.60675	12.1161	3.51965	7.45828	ND	ND	Gamma-glutamyltranspeptidase	MAG_19_3	Bacteria	Synergistota	Synergistia	Synergistales	Acetomicrobiaceae	Acetomicrobium	Acetomicrobium_sp012518015
c_000000028183_3:1494-2460	26.8997	-8.97259	1.46393	-6.12913	8.8361e-10	2.06424e-08	0	0	0	1.35822	0	0	0	0	68.0299	32.025	29.7522	29.281	ND	ND	NMT1-like family	MAG_19_3	Bacteria	Synergistota	Synergistia	Synergistales	Acetomicrobiaceae	Acetomicrobium	Acetomicrobium_sp012518015
c_000000013063_3:17467-18613	6.24404	-6.86879	1.36153	-5.04491	4.53735e-07	3.18786e-06	0	0	0	0.553446	0	0	0	0	10.1231	6.947	5.61533	10.9362	ND	ND	recA bacterial DNA recombination protein	MAG_19_3	Bacteria	Synergistota	Synergistia	Synergistales	Acetomicrobiaceae	Acetomicrobium	Acetomicrobium_sp012518015
c_000000013063_3:15648-16893	3.20854	-5.895	1.42657	-4.13228	3.5919e-05	0.000129325	0	0	0	0	0	0	0	0	4.38723	3.77888	3.95371	2.69983	ND	ND	Competence-damaged protein	MAG_19_3	Bacteria	Synergistota	Synergistia	Synergistales	Acetomicrobiaceae	Acetomicrobium	Acetomicrobium_sp012518015
c_000000013063_3:1255-2731	7.08269	-7.00507	1.39562	-5.01933	5.18512e-07	3.55422e-06	0	0	0	0	0	0	0	0	7.38568	7.16201	6.39507	5.36215	ND	ND	AMP-binding enzyme	MAG_19_3	Bacteria	Synergistota	Synergistia	Synergistales	Acetomicrobiaceae	Acetomicrobium	Acetomicrobium_sp012518015
c_000000039030_3:48257-49187	6.93316	-7.07426	1.44127	-4.90836	9.18412e-07	5.70011e-06	0	0	0	1.58627	0	0	0	0	16.9054	17.5473	5.77285	7.94462	ND	ND	Sodium:alanine symporter family	MAG_19_3	Bacteria	Synergistota	Synergistia	Synergistales	Acetomicrobiaceae	Acetomicrobium	Acetomicrobium_sp012518015
c_000000039030_3:42028-43318	8.84542	-7.3393	1.39513	-5.26066	1.43537e-07	1.22634e-06	0	0	0	0.420572	0	0	0	0	11.6381	13.2366	3.30489	13.391	ND	ND	Glycine/sarcosine/betaine reductase component B subunits	MAG_19_3	Bacteria	Synergistota	Synergistia	Synergistales	Acetomicrobiaceae	Acetomicrobium	Acetomicrobium_sp012518015
c_000000000990_3:21908-22424	6.27017	-6.91492	1.41974	-4.87056	1.11283e-06	6.68924e-06	0	0	0	0	0	0	0	0	35.2156	36.9747	13.5688	25.8611	ND	ND	Redoxin	MAG_19_3	Bacteria	Synergistota	Synergistia	Synergistales	Acetomicrobiaceae	Acetomicrobium	Acetomicrobium_sp012518015
c_000000028925_3:3556-4954	3.48853	-5.98617	1.45943	-4.10171	4.10108e-05	0.000145877	0	0	0	0	0	0	0	0	4.65993	4.3328	2.39294	1.92878	ND	ND	Histidine kinase-, DNA gyrase B-, and HSP90-like ATPase	MAG_19_3	Bacteria	Synergistota	Synergistia	Synergistales	Acetomicrobiaceae	Acetomicrobium	Acetomicrobium_sp012518015
[truncated: 7,088 more rows]

## Sheet: DEGs_MWBPvsKBP
Contig_location	baseMean	log2FoldChange	lfcSE	stat	pvalue	padj	KBP_oct	KBP_jan	KBP_apr	KBP_jul	MWBP_oct	MWBP_jan	MWBP_apr	MWBP_jul	SZBP_oct	SZBP_jan	SZBP_apr	SZBP_jul	KEGG_Module	obs	MAG	domain	phylum	class	order	family	genus	species
[truncated: 7,982 more rows]

[truncated: 1 more sheets: DEGs_KBPvsSZBP]
